# Supplementary material for: LexiRumah: An online lexical database of the Lesser Sunda Islands
Source: PLoS One. 2018 Oct 17;13(10):e0205250. doi: 10.1371/journal.pone.0205250 (PMC6192618; doi:10.1371/journal.pone.0205250)
Supplement: S1 File — ZIP-Archive containing CLDF dataset and pylexirumah software package. (ZIP) [file pone.0205250.s001.zip]

Archive with 54 entries (46 files):
- lexirumah-data-1.0.0-rc4/
- lexirumah-data-1.0.0-rc4/.gitignore
- lexirumah-data-1.0.0-rc4/.gitmodules
- lexirumah-data-1.0.0-rc4/LanguageTemplate/
- lexirumah-data-1.0.0-rc4/README.md
- lexirumah-data-1.0.0-rc4/analyses/
- lexirumah-data-1.0.0-rc4/analyses/AnalyzeAlorese.ipynb
- lexirumah-data-1.0.0-rc4/cldf/
- lexirumah-data-1.0.0-rc4/cldf/Wordlist-metadata.json
- lexirumah-data-1.0.0-rc4/cldf/borrowings.csv
- lexirumah-data-1.0.0-rc4/cldf/cognates.csv
- lexirumah-data-1.0.0-rc4/cldf/concepts.csv
- lexirumah-data-1.0.0-rc4/cldf/forms.csv
- lexirumah-data-1.0.0-rc4/cldf/lects.csv
- lexirumah-data-1.0.0-rc4/cldf/sources.bib
- lexirumah-data-1.0.0-rc4/noncldf/
- lexirumah-data-1.0.0-rc4/noncldf/keraf/
- lexirumah-data-1.0.0-rc4/noncldf/keraf/Belang.tsv
- lexirumah-data-1.0.0-rc4/noncldf/keraf/Ile Ape.tsv
- lexirumah-data-1.0.0-rc4/noncldf/keraf/Imulolo.tsv
- lexirumah-data-1.0.0-rc4/noncldf/keraf/Kalikasa.tsv
- lexirumah-data-1.0.0-rc4/noncldf/keraf/Lamahora.tsv
- lexirumah-data-1.0.0-rc4/noncldf/keraf/Lamalera.tsv
- lexirumah-data-1.0.0-rc4/noncldf/keraf/Lamatuka.tsv
- lexirumah-data-1.0.0-rc4/noncldf/keraf/Lewoeleng.tsv
- lexirumah-data-1.0.0-rc4/noncldf/keraf/Lewokukun.tsv
- lexirumah-data-1.0.0-rc4/noncldf/keraf/Lewopenutu.tsv
- lexirumah-data-1.0.0-rc4/noncldf/keraf/Lewotala.tsv
- lexirumah-data-1.0.0-rc4/noncldf/keraf/Lewuka.tsv
- lexirumah-data-1.0.0-rc4/noncldf/keraf/Merdeka.tsv
- lexirumah-data-1.0.0-rc4/noncldf/keraf/Mingar.tsv
- lexirumah-data-1.0.0-rc4/noncldf/keraf/Mulan.tsv
- lexirumah-data-1.0.0-rc4/noncldf/keraf/Wuakerong.tsv
- lexirumah-data-1.0.0-rc4/noncldf/sociolinguistic profiles.tsv
- lexirumah-data-1.0.0-rc4/pylexirumah/
- lexirumah-data-1.0.0-rc4/pylexirumah/__init__.py
- lexirumah-data-1.0.0-rc4/pylexirumah/align.py
- lexirumah-data-1.0.0-rc4/pylexirumah/append_changed_cognate_classes.py
- lexirumah-data-1.0.0-rc4/pylexirumah/autocode.py
- lexirumah-data-1.0.0-rc4/pylexirumah/clld_sqlite.py
- lexirumah-data-1.0.0-rc4/pylexirumah/cognate_classes_below.py
- lexirumah-data-1.0.0-rc4/pylexirumah/count_keraf_ambiguous_forms.py
- lexirumah-data-1.0.0-rc4/pylexirumah/create_glottolog_skeleton.py
- lexirumah-data-1.0.0-rc4/pylexirumah/geo_lookup.py
- lexirumah-data-1.0.0-rc4/pylexirumah/import.py
- lexirumah-data-1.0.0-rc4/pylexirumah/import_keraf_data.py
- lexirumah-data-1.0.0-rc4/pylexirumah/lingpycldf.py
- lexirumah-data-1.0.0-rc4/pylexirumah/plot_parameters.py
- lexirumah-data-1.0.0-rc4/pylexirumah/segment.py
- lexirumah-data-1.0.0-rc4/pylexirumah/util.py
- lexirumah-data-1.0.0-rc4/setup.py
- lexirumah-data-1.0.0-rc4/tests/
- lexirumah-data-1.0.0-rc4/tests/__init__.py
- lexirumah-data-1.0.0-rc4/tests/test_segment.py
