# Supplementary material for: LexiRumah: An online lexical database of the Lesser Sunda Islands
Source: PLoS One. 2018 Oct 17;13(10):e0205250. doi: 10.1371/journal.pone.0205250 (PMC6192618; doi:10.1371/journal.pone.0205250)
Supplement: S1 File — ZIP-Archive containing CLDF dataset and pylexirumah software package. (ZIP) [file pone.0205250.s001.zip › lexirumah-data-1.0.0-rc4/cldf/Wordlist-metadata.json]

{
    "@context": [
        "http://www.w3.org/ns/csvw",
        {
            "@language": "en"
        }
    ],
    "dc:conformsTo": "http://cldf.clld.org/v1.0/terms.rdf#Wordlist",
    "dc:creator": [
        "Gereon Kaiping",
        "Marian Klamer",
        "",
        "Jiang Wu"
    ],
    "dc:description": "A lexical database of Lesser Sunda languages",
    "dc:identifier": "Lexirumah 1.0.0",
    "dc:license": "http://creativecommons.org/licenses/by/4.0/",
    "dc:publisher": "Leiden University Centre for Linguistics",
    "dc:source": "sources.bib",
    "dc:title": "LexiRumah",
    "special:contact": "g.a.kaiping@hum.leidenuniv.nl",
    "special:domain": "model-ling.eu",
    "special:license_icon": "cc-by.png",
    "special:license_name": "Creative Commons Attribution 4.0 International License",
    "special:publisher_place": "Leiden, The Netherlands",
    "special:publisher_url": "http://www.universiteitleiden.nl/en/humanities/leiden-university-centre-for-linguistics",
    "dialect": {
        "commentPrefix": null
    },
    "tables": [
        {
            "dc:conformsTo": "http://cldf.clld.org/v1.0/terms.rdf#FormTable",
            "tableSchema": {
                "columns": [
                    {
                        "datatype": "integer",
                        "propertyUrl": "http://cldf.clld.org/v1.0/terms.rdf#id",
                        "required": true,
                        "name": "ID"
                    },
                    {
                        "datatype": "string",
                        "propertyUrl": "http://cldf.clld.org/v1.0/terms.rdf#languageReference",
                        "required": true,
                        "name": "Lect_ID"
                    },
                    {
                        "datatype": "string",
                        "propertyUrl": "http://cldf.clld.org/v1.0/terms.rdf#parameterReference",
                        "required": true,
                        "name": "Concept_ID"
                    },
                    {
                        "datatype": "string",
                        "propertyUrl": "http://cldf.clld.org/v1.0/terms.rdf#form",
                        "required": true,
                        "name": "Form"
                    },
                    {
                        "datatype": "string",
                        "propertyUrl": "http://cldf.clld.org/v1.0/terms.rdf#segments",
                        "required": false,
                        "separator": " ",
                        "name": "Segments"
                    },
                    {
                        "datatype": "string",
                        "propertyUrl": "http://cldf.clld.org/v1.0/terms.rdf#comment",
                        "required": false,
                        "name": "Comment"
                    },
                    {
                        "datatype": "string",
                        "propertyUrl": "http://cldf.clld.org/v1.0/terms.rdf#source",
                        "required": false,
                        "separator": ";",
                        "name": "Source"
                    }
                ],
                "foreignKeys": [
                    {
                        "columnReference": [
                            "Lect_ID"
                        ],
                        "reference": {
                            "resource": "lects.csv",
                            "columnReference": [
                                "ID"
                            ]
                        }
                    },
                    {
                        "columnReference": [
                            "Concept_ID"
                        ],
                        "reference": {
                            "resource": "concepts.csv",
                            "columnReference": [
                                "ID"
                            ]
                        }
                    }
                ],
                "primaryKey": [
                    "ID"
                ]
            },
            "url": "forms.csv"
        },
        {
            "dc:conformsTo": "http://cldf.clld.org/v1.0/terms.rdf#LanguageTable",
            "tableSchema": {
                "columns": [
                    {
                        "datatype": {
                            "base": "string",
                            "format": "[a-zA-Z0-9_\\-]+"
                        },
                        "propertyUrl": "http://cldf.clld.org/v1.0/terms.rdf#id",
                        "required": true,
                        "name": "ID"
                    },
                    {
                        "datatype": "string",
                        "propertyUrl": "http://cldf.clld.org/v1.0/terms.rdf#name",
                        "required": false,
                        "name": "Name"
                    },
                    {
                        "datatype": "string",
                        "propertyUrl": "http://glottolog.org/glottolog/family",
                        "name": "Family"
                    },
                    {
                        "datatype": {
                            "base": "decimal",
                            "minimum": -90,
                            "maximum": 90
                        },
                        "propertyUrl": "http://cldf.clld.org/v1.0/terms.rdf#latitude",
                        "required": false,
                        "name": "Latitude"
                    },
                    {
                        "datatype": {
                            "base": "decimal",
                            "minimum": -180,
                            "maximum": 180
                        },
                        "propertyUrl": "http://cldf.clld.org/v1.0/terms.rdf#longitude",
                        "required": false,
                        "name": "Longitude"
                    },
                    {
                        "datatype": "string",
                        "propertyUrl": "http://cldf.clld.org/v1.0/terms.rdf#region",
                        "name": "Region"
                    },
                    {
                        "datatype": {
                            "base": "string",
                            "format": "[a-z0-9]{4}[1-9][0-9]{3}"
                        },
                        "propertyUrl": "http://cldf.clld.org/v1.0/terms.rdf#glottocode",
                        "required": false,
                        "valueUrl": "http://glottolog.org/resource/languoid/id/{glottocode}",
                        "name": "Glottocode"
                    },
                    {
                        "datatype": {
                            "base": "string",
                            "format": "[a-z]{3}"
                        },
                        "propertyUrl": "http://cldf.clld.org/v1.0/terms.rdf#iso639P3code",
                        "required": false,
                        "name": "Iso"
                    },
                    {
                        "datatype": "string",
                        "name": "Culture"
                    },
                    {
                        "datatype": "string",
                        "propertyUrl": "http://cldf.clld.org/v1.0/terms.rdf#description",
                        "name": "Description"
                    },
                    {
                        "datatype": "string",
                        "propertyUrl": "http://cldf.clld.org/v1.0/terms.rdf#comment",
                        "name": "Comment"
                    },
                    {
                        "datatype": "string",
                        "propertyUrl": "http://cldf.clld.org/v1.0/terms.rdf#macroarea",
                        "valueUrl": "Papunesia",
                        "required": false,
                        "name": "Macroarea",
                        "virtual": true
                    }
                ],
                "primaryKey": [
                    "ID"
                ]
            },
            "url": "lects.csv"
        },
        {
            "dc:conformsTo": "http://cldf.clld.org/v1.0/terms.rdf#ParameterTable",
            "tableSchema": {
                "columns": [
                    {
                        "datatype": {
                            "base": "string",
                            "format": "[a-zA-Z0-9_\\-]+"
                        },
                        "propertyUrl": "http://cldf.clld.org/v1.0/terms.rdf#id",
                        "required": true,
                        "name": "ID"
                    },
                    {
                        "datatype": "string",
                        "propertyUrl": "http://cldf.clld.org/v1.0/terms.rdf#name",
                        "required": false,
                        "name": "Name"
                    },
                    {
                        "datatype": "string",
                        "propertyUrl": "http://cldf.clld.org/v1.0/terms.rdf#description",
                        "required": false,
                        "name": "Description"
                    },
                    {
                        "datatype": "string",
                        "name": "English"
                    },
                    {
                        "datatype": "string",
                        "name": "Indonesian"
                    },
                    {
                        "datatype": "string",
                        "name": "Semantic_Field"
                    },
                    {
                        "datatype": "string",
                        "name": "Elicitation_Notes"
                    },
                    {
                        "datatype": "string",
                        "name": "Core_Set"
                    },
                    {
                        "datatype": "string",
                        "name": "Concepticon_ID"
                    },
                    {
                        "datatype": "string",
                        "name": "Comment"
                    }
                ],
                "primaryKey": [
                    "ID"
                ]
            },
            "url": "concepts.csv"
        },
        {
            "dc:conformsTo": "http://cldf.clld.org/v1.0/terms.rdf#CognateTable",
            "tableSchema": {
                "columns": [
                    {
                        "datatype": "integer",
                        "propertyUrl": "http://cldf.clld.org/v1.0/terms.rdf#id",
                        "required": true,
                        "name": "ID"
                    },
                    {
                        "datatype": "integer",
                        "propertyUrl": "http://cldf.clld.org/v1.0/terms.rdf#formReference",
                        "required": true,
                        "name": "Form_ID"
                    },
                    {
                        "datatype": "string",
                        "propertyUrl": "http://cldf.clld.org/v1.0/terms.rdf#cognatesetReference",
                        "required": true,
                        "name": "Cognateset_ID"
                    },
                    {
                        "datatype": "string",
                        "propertyUrl": "http://cldf.clld.org/v1.0/terms.rdf#alignment",
                        "required": false,
                        "separator": " ",
                        "name": "Alignment"
                    },
                    {
                        "datatype": "string",
                        "propertyUrl": "http://cldf.clld.org/v1.0/terms.rdf#source",
                        "required": false,
                        "separator": ";",
                        "name": "Source"
                    }
                ],
                "foreignKeys": [
                    {
                        "columnReference": [
                            "Form_ID"
                        ],
                        "reference": {
                            "resource": "forms.csv",
                            "columnReference": [
                                "ID"
                            ]
                        }
                    }
                ],
                "primaryKey": [
                    "ID"
                ]
            },
            "url": "cognates.csv"
        },
        {
            "dc:conformsTo": "http://cldf.clld.org/v1.0/terms.rdf#BorrowingTable",
            "tableSchema": {
                "columns": [
                    {
                        "datatype": {
                            "base": "string",
                            "format": "[a-zA-Z0-9_\\-]+"
                        },
                        "propertyUrl": "http://cldf.clld.org/v1.0/terms.rdf#id",
                        "required": true,
                        "name": "ID"
                    },
                    {
                        "datatype": "string",
                        "propertyUrl": "http://cldf.clld.org/v1.0/terms.rdf#targetFormReference",
                        "required": true,
                        "name": "Form_ID_Target"
                    },
                    {
                        "datatype": "string",
                        "propertyUrl": "http://cldf.clld.org/v1.0/terms.rdf#sourceFormReference",
                        "required": false,
                        "name": "Form_ID_Source"
                    },
                    {
                        "datatype": "string",
                        "propertyUrl": "http://cldf.clld.org/v1.0/terms.rdf#comment",
                        "required": false,
                        "name": "Comment"
                    },
                    {
                        "datatype": "string",
                        "propertyUrl": "http://cldf.clld.org/v1.0/terms.rdf#source",
                        "required": false,
                        "separator": ";",
                        "name": "Source"
                    },
                    {
                        "datatype": "integer",
                        "propertyUrl": "http://wold.clld.org/terms#borrowed_status",
                        "name": "Status"
                    }
                ],
                "foreignKeys": [
                    {
                        "columnReference": [
                            "Form_ID_Target"
                        ],
                        "reference": {
                            "resource": "forms.csv",
                            "columnReference": [
                                "ID"
                            ]
                        }
                    },
                    {
                        "columnReference": [
                            "Form_ID_Source"
                        ],
                        "reference": {
                            "resource": "forms.csv",
                            "columnReference": [
                                "ID"
                            ]
                        }
                    }
                ],
                "primaryKey": [
                    "ID"
                ]
            },
            "url": "borrowings.csv"
        }
    ]
}
