# Supplementary material for: LexiRumah: An online lexical database of the Lesser Sunda Islands
Source: PLoS One. 2018 Oct 17;13(10):e0205250. doi: 10.1371/journal.pone.0205250 (PMC6192618; doi:10.1371/journal.pone.0205250)
Supplement: S1 File — ZIP-Archive containing CLDF dataset and pylexirumah software package. (ZIP) [file pone.0205250.s001.zip › lexirumah-data-1.0.0-rc4/cldf/cognates.csv]

ID	Form_ID	Cognateset_ID	Alignment	Source
0	0	6295	b u l - - - u ŋ	LexStat
1	1	6756	w e r - - - -	LexStat
2	2	4545	w u l -	LexStat
3	3	6581	- i b - -	LexStat
4	4	4893	d i l k u	LexStat
5	5	1680	w e r -	LexStat
6	6	4557	l a l a m i -	LexStat
7	7	10795	k u m i	LexStat
8	8	1722	- o t o r i ŋ o l o m i -	LexStat
9	9	9975	d i l e l e	LexStat
10	10	1700	h o l o -	LexStat
11	11	1360	l aː b	LexStat
12	12	10574	s oː m i -	LexStat
13	13	5328	- - - n ui - -	LexStat
14	14	5354	l aː b	LexStat
15	15	7240	h a r i b	LexStat
16	16	4143	m e r e ʔ	LexStat
17	17	2051	- t ij - o k o -	LexStat
18	18	2776	l aː b	LexStat
19	19	5640	m ɔ - l	LexStat
20	20	4670	b i n i	LexStat
21	21	3465	b i n - - - - i - -	LexStat
22	22	10280	b a ŋ - e m e	LexStat
23	23	3973	w aʔa - i	LexStat
24	24	87	p e l iʔi - -	LexStat
25	25	3493	l o w o	LexStat
26	26	6672	w i - -	LexStat
27	27	1568	k oʔo i	LexStat
28	28	1537	t o n k a r	LexStat
29	29	10336	dʒ i ʔ	LexStat
30	30	5988	t a ŋ - - - - -	LexStat
31	31	10340	b o - - b o	LexStat
32	32	2738	- - - b ʊ b uj -	LexStat
33	33	2833	t a - p a h a ʔ	LexStat
34	34	2403	b u t u ʔ	LexStat
35	35	2984	d i l	LexStat
36	36	5669	- dʒ e ʔ	LexStat
37	37	5664	je - - - - ʔ -	LexStat
38	38	1043	oː j	LexStat
39	39	5731	s i w a ŋ	LexStat
40	40	4339	s - p a d a -	LexStat
41	41	383	b a l i ŋ b oʔo b oj	LexStat
42	42	6506	k a b a - -	LexStat
43	43	987	p e h e ʔ	LexStat
44	44	6626	t i b o -	LexStat
45	45	1826	b a l i ŋ	LexStat
46	46	845	k o b o r i ŋ	LexStat
47	47	347	uː l	LexStat
48	48	3911	d u r - -	LexStat
49	49	1436	s i w a ŋ	LexStat
50	50	4464	b l o n i	LexStat
51	51	4833	b a t a ŋ	LexStat
52	52	2493	- - a w a l -	LexStat
53	53	6365	aː b - - b ə n e ʔ o	LexStat
54	54	6365	a w a l b ə n e ʔ o	LexStat
55	55	2501	- - - - - - - - m ɔ l -	LexStat
56	56	4719	p a r a -	LexStat
57	57	1299	w aʔa j	LexStat
58	58	3172	- uj k a w a l	LexStat
59	59	3172	w uj k a w a l	LexStat
60	60	5902	w oi tʲ o -	LexStat
61	61	3117	l uj - u	LexStat
62	62	3607	b a ŋ	LexStat
63	63	10023	oː j	LexStat
64	64	513	oː j	LexStat
65	65	5366	- - l i p	LexStat
66	66	1901	j aʔa - - r	LexStat
67	67	7004	uw a ʔ	LexStat
68	68	5688	- m e - - - n	LexStat
69	69	10059	- - - t i ʔ	LexStat
70	70	494	t i b aʔa i	LexStat
71	71	4046	t i b e h e ʔ	LexStat
72	72	849	- a t - - - - - - - - a ŋ - -	LexStat
73	73	2531	h aː	LexStat
74	74	5395	l oj o ʔ	LexStat
75	75	5706	h a l iʔi - - ŋ	LexStat
76	76	2955	t i p i r i	LexStat
77	77	5998	- o k o w a l -	LexStat
78	78	3705	h aː l a	LexStat
79	79	3712	h aː l a - m e m e	LexStat
80	80	1485	h aː l a m eː - -	LexStat
81	81	5517	h aː l a ʔ	LexStat
82	82	8860	- - - t eʔe - -	LexStat
83	83	8843	- - - - t eʔe - -	LexStat
84	84	649	b u - - - ʔ	LexStat
85	85	655	m o tʃ o ʔ	LexStat
86	86	4152	ʔ o w i - -	LexStat
87	87	1129	n a - s a ŋ	LexStat
88	88	6803	w a l a - - l	LexStat
89	89	1047	b e n k o w -	LexStat
90	90	6882	m o l -	LexStat
91	91	6748	dʒ o - b -	LexStat
92	92	1575	b o t i ʔ	LexStat
93	93	1471	b o t i̥ k a w a l	LexStat
94	94	1376	w a - ʔ - -	LexStat
95	95	3308	o l k ui l	LexStat
96	96	4253	h aʔa i	LexStat
97	97	6732	- n o w	LexStat
98	98	4446	m o t o ŋ b e h e	LexStat
99	99	3245	p u ʔ	LexStat
100	100	456	p e t e - - - - - - ŋ	LexStat
101	101	471	m oʔo - - i	LexStat
102	102	4367	b e ʔ - -	LexStat
103	103	5199	- - t a k e l e	LexStat
104	104	3847	- - - - t o ŋ -	LexStat
105	105	884	t o ŋ b a l	LexStat
106	106	538	- u t u -	LexStat
107	107	538	h u t u -	LexStat
108	108	3550	m aʔa i	LexStat
109	109	4497	- - t ɔ ʔ	LexStat
110	110	5863	t a ŋ - - - - -	LexStat
111	111	2276	- - t a m a r a	LexStat
112	112	827	- - tl - - o p o ʔ	LexStat
113	113	5467	k e n e m e	LexStat
114	114	6769	l a t u t o ŋ - - - -	LexStat
115	115	6769	l a t u t o ŋ s e l e	LexStat
116	116	6899	t e - ŋ - - n ui -	LexStat
117	117	743	u̥ w i - - -	LexStat
118	118	3382	d e m u l u	LexStat
119	119	4177	ʔ o m a t oʔo -	LexStat
120	120	3298	a t oʔo k e n e w e	LexStat
121	121	2224	- a h a ʔ -	LexStat
122	122	4327	o w a ʔ k ʊ r i	LexStat
123	123	6658	- a t - - - oʔo - -	LexStat
124	124	3349	- - l oː ŋ - - -	LexStat
125	125	3335	l o ŋ k ə r iʔi k e n e w e	LexStat
126	126	813	- - o - m u r u -	LexStat
127	127	2246	- t e - ŋ	LexStat
128	128	2024	- a w - - - e l	LexStat
129	129	4953	- - t o m b oj -	LexStat
130	130	4687	t a t a -	LexStat
131	131	1202	h a r a w a h a	LexStat
132	132	4163	- o m i - t a p o r o	LexStat
133	133	6916	t a w e - h e -	LexStat
134	134	6916	t a w e - h e ŋ	LexStat
135	135	9996	t a l e b - -	LexStat
136	136	4797	ʔ o d o - - l o	LexStat
137	137	6144	t a b e l e	LexStat
138	138	331	- a t a ŋ - - - - - -	LexStat
139	139	331	h a t a ŋ - - - - - -	LexStat
140	140	2443	t a t a ŋ p aʔa - - - -	LexStat
141	141	2458	h a t a ŋ k - - u s i ŋ	LexStat
142	142	890	- o t o ʔ -	LexStat
143	143	4765	t ə p u s u - - -	LexStat
144	144	5228	t oː t - - - -	LexStat
145	145	10249	h aː l	LexStat
146	146	6950	t oː t k o w ai	LexStat
147	147	4078	h e ʔ a w a	LexStat
148	148	3428	e k u k a r	LexStat
149	149	3898	h e w u r u	LexStat
150	150	395	t a - m o t o - - -	LexStat
151	151	6261	p i - k u - l -	LexStat
152	152	6472	t e b a h a	LexStat
153	153	5592	k a tʃ - - - - - -	LexStat
154	154	5936	k oː t	LexStat
155	155	7264	p a l a ŋ -	LexStat
156	156	2381	t o w a h a t i t ej oʔo	LexStat
157	157	1449	t e ŋ m aʔa l a	LexStat
158	158	1417	s uj a h a ʔ	LexStat
159	159	5240	- n o - m - n oʔo -	LexStat
160	160	4736	- t o n i - -	LexStat
161	161	1175	k - oi k aʔa i -	LexStat
162	162	4356	l o t i s i n i	LexStat
163	163	10653	k o b o s i n i	LexStat
164	164	3693	n o l o t i	LexStat
165	165	10549	n o k o b o -	LexStat
166	166	4608	n i w - - i	LexStat
167	167	4608	n i w i k oj	LexStat
168	168	2297	n i m i ŋ k oj	LexStat
169	169	5090	n o k oj m o t	LexStat
170	170	10867	n o k oj - - - - - d iʔi	LexStat
171	171	915	ʔ o w o l	LexStat
172	172	6320	n o m i ʔ - a s o w o	LexStat
173	173	4061	w eʔe - - ŋ	LexStat
174	174	5584	- - t oi ɲ	LexStat
175	175	283	b i n a ŋ t a -	LexStat
176	176	1874	b e l	LexStat
177	177	5256	b i - - ʔ	LexStat
178	178	1140	s i - u	LexStat
179	179	5383	d u l - -	LexStat
180	180	4201	t e - k - o -	LexStat
181	181	1232	h o l - m e n e m e	LexStat
182	182	1765	- o l	LexStat
183	183	1765	h o l	LexStat
184	184	2932	dʒ i k uj p aʔa	LexStat
185	185	525	m e r e r e ŋ	LexStat
186	186	6849	ʔ o l p aʔa	LexStat
187	187	2543	h a b - -	LexStat
188	188	6071	a b m o t i	LexStat
189	189	10411	t oː b	LexStat
190	190	1605	b aʔa - - - i	LexStat
191	191	4531	h a l e s e -	LexStat
192	192	10095	dʒ i k u	LexStat
193	193	10114	dʒ i k u	LexStat
194	194	685	s i - u - - - -	LexStat
195	195	10609	a w i t i ŋ	LexStat
196	196	3554	- a m ʊ ʔ u	LexStat
197	197	6397	m o - n -	LexStat
198	198	5977	p a l i -	LexStat
199	199	5977	p a l - dʒ	LexStat
200	200	2125	- - - d o ʔ	LexStat
201	201	2125	s i u d o ʔ	LexStat
202	202	2097	k a r eʔe	LexStat
203	203	1001	p o p oʔo	LexStat
204	204	2709	l e b e ŋ	LexStat
205	205	4588	- - k iʔi n	LexStat
206	206	307	l e ʔ i l i ŋ	LexStat
207	207	3150	s o n o	LexStat
208	208	6529	k e l e l e ŋ b a ŋ b a ŋ	LexStat
209	209	3370	- - - k oi - ɲ	LexStat
210	210	4303	w e r i ŋ	LexStat
211	211	2627	- - - t e m e l e -	LexStat
212	212	4279	w eu	LexStat
213	213	602	- - t ə m eʔe i - - -	LexStat
214	214	668	m o t i ʔ	LexStat
215	215	6344	k - aʔa - i -	LexStat
216	216	5047	l u w u ŋ a n	LexStat
217	217	4878	d e w e w e r	LexStat
218	218	5005	t e m - aʔa w	LexStat
219	219	10811	k o w o l - - o	LexStat
220	220	10821	l a w a t a	LexStat
221	221	4010	m - - a r ai ɲ	LexStat
222	222	4023	o w a k a r iʔi ŋ	LexStat
223	223	3571	w e r b u n i - - -	LexStat
224	224	1384	m aʔa - - b -	LexStat
225	225	3011	n oʔo - -	LexStat
226	226	431	- - j a - h a ʔ	LexStat
227	227	2974	- u t u l u	LexStat
228	228	2185	d o k o h o	LexStat
229	229	10385	b r eʔe	LexStat
230	230	1963	t aʔa - - t a	LexStat
231	231	1984	w e r p oi l dʒ	LexStat
232	232	6114	l aː m a -	LexStat
233	233	7148	t eʔe j	LexStat
234	234	1666	d i l k uʔu	LexStat
235	235	4102	d i je l e	LexStat
236	236	1841	n a k a r oʔo -	LexStat
237	237	1308	m ə d u l u ŋ	LexStat
238	238	6074	n a m a ŋ -	LexStat
239	239	772	k u m u -	LexStat
240	240	3404	t ə r oj - o	LexStat
241	241	4112	w e l e ŋ	LexStat
242	242	6689	k ə b u l u -	LexStat
243	243	10520	- p eʔe r e ŋ -	LexStat
244	244	1588	k a b u l u	LexStat
245	245	10757	- a s a l a - -	LexStat
246	246	5618	- - - t e n a ŋ	LexStat
247	247	5743	b oː n i -	LexStat
248	248	702	m aʔa - - l - - - a -	LexStat
249	249	6782	d e l e w e ŋ	LexStat
250	250	6492	a l - s u ŋ	LexStat
251	251	6492	- l u s u ŋ	LexStat
252	252	5872	- - m aʔa l a -	LexStat
253	253	2608	s ə l oj -	LexStat
254	254	6378	- - - - - - d u l u - -	LexStat
255	255	715	l aʔa - - - - n a	LexStat
256	256	10469	- w e l e -	LexStat
257	257	5422	- t e n e -	LexStat
258	258	3205	m o l m o l	LexStat
259	259	10776	b a ʔ oi l - -	LexStat
260	260	6201	m a r o r i	LexStat
261	261	6187	m aʔa l a	LexStat
262	262	6162	m a l a ʔ	LexStat
263	263	7153	d o l - t - - aʔa t a	LexStat
264	264	7153	d o l o t - - aʔa t a	LexStat
265	265	3677	o m s i l i	LexStat
266	266	719	- e ɲ dʒ a h a ʔ	LexStat
267	267	1750	a w e l p ə l aʔa	LexStat
268	268	5961	b a r oi tʲ	LexStat
269	269	248	- e k e r iʔi ŋ	LexStat
270	270	9132	e d u n u -	LexStat
271	271	8431	m e ʔ e h e	LexStat
272	272	9317	- - a - - m u n i ŋ - -	LexStat
273	273	9600	u t u n u t	LexStat
274	274	8631	- ʔ e l - -	LexStat
275	275	8631	- ʔ e l w e	LexStat
276	276	9348	m o t i ŋ	LexStat
277	277	8701	t aʔa r a	LexStat
278	278	9304	m o p o	LexStat
279	279	9808	t o h o ʔ	LexStat
280	280	9781	- a r e - - n t ʊ h o	LexStat
281	281	7341	- - - t e w i - l i -	LexStat
282	282	7352	- a - - - - - - w i l i -	LexStat
283	283	9265	- - m i h i -	LexStat
284	284	9462	t o h o m i	LexStat
285	285	9821	l aʔa - - w	LexStat
286	286	9047	t eʔe - - ŋ	LexStat
287	287	9549	h o - l o ŋ -	LexStat
288	288	8273	l i l i - -	LexStat
289	289	8158	m uj - - u -	LexStat
290	290	8187	k o l o -	LexStat
291	291	8105	- a m uj - u ʔ -	LexStat
292	292	8091	- - - dʒ i n a -	LexStat
293	293	8135	- n a - k o r i	LexStat
294	294	8132	n aʔa - - d i -	LexStat
295	295	7811	- n a - d o w o	LexStat
296	296	9835	- - l a m - -	LexStat
297	297	9835	n a l a m - -	LexStat
298	298	9167	n a - s a r o t o -	LexStat
299	299	8767	- w o tʃ o ŋ - - -	LexStat
300	300	7485	n oʔo i ɲ	LexStat
301	301	8027	- - m i n i -	LexStat
302	302	8332	m e r - ʔ e n e -	LexStat
303	303	9903	l u h u ʔ	LexStat
304	304	7767	m a ʔ - - -	LexStat
305	305	8647	j aː - - l a	LexStat
306	306	7886	k ə w ej e	LexStat
307	307	7996	m aj a l	LexStat
308	308	9245	d aː l - a ʔ -	LexStat
309	309	7506	t u - - - b	LexStat
310	310	7506	d i l t u b	LexStat
311	311	7531	- d a ŋ -	LexStat
312	312	9191	l e b e ŋ	LexStat
313	313	7686	n a s a ŋ	LexStat
314	314	7686	n a s a -	LexStat
315	315	9966	h aʔa i w o h o	LexStat
316	316	9488	d u t u - ʔ	LexStat
317	317	7442	- - h u p u	LexStat
318	318	9371	p a r a - - - ŋ p uj u	LexStat
319	319	9747	uj u	LexStat
320	320	9019	- - l u h u ʔ	LexStat
321	321	9109	t uː - -	LexStat
322	322	9109	t uw u -	LexStat
323	323	3839	- a l e m e -	LexStat
324	324	9529	- - - w a - l a -	LexStat
325	325	8482	b i s i ʔ	LexStat
326	326	7409	ʔ e h e ʔ	LexStat
327	327	7941	t aʔa i	LexStat
328	328	7964	a b oʔo - i	LexStat
329	329	9413	k a p i ŋ	LexStat
330	330	8060	- a b aʔa ŋ	LexStat
331	331	8061	d e l a m	LexStat
332	332	9443	t e ʔ e -	LexStat
333	333	8209	d a m u l i ŋ	LexStat
334	334	8395	h u - b uʔu - - ŋ	LexStat
335	335	9618	ʔ o - - r -	LexStat
336	336	8557	d i l - - a p - -	LexStat
337	337	8603	- - - - a m i n i -	LexStat
338	338	7664	- a r - l i l i	LexStat
339	339	9113	j a ŋ l a p -	LexStat
340	340	8043	w o l o ŋ	LexStat
341	341	7569	- a p o t - -	LexStat
342	342	8258	- - t a w oi l - dʒ	LexStat
343	343	8251	n a t e l e ʔ m a r a	LexStat
344	344	8527	- oʔo - p ui - ɲ -	LexStat
345	345	9642	- a p o tʃ o -	LexStat
346	346	8878	s oʔo - - r	LexStat
347	347	8960	- a p - - iʔi ŋ	LexStat
348	348	8974	o d oʔo - - - -	LexStat
349	349	9727	a r i ŋ m iʔi	LexStat
350	350	8081	- p oj	LexStat
351	351	7859	d oi ɲ d oi ɲ - - - -	LexStat
352	352	7859	d oi ɲ d oi ɲ m i h i	LexStat
353	353	7861	l iʔi w	LexStat
354	354	7707	t e r aʔa - i	LexStat
355	355	8377	k a b o w o -	LexStat
356	356	9425	a p a p a ʔ	LexStat
357	357	7588	- - w eː l - -	LexStat
358	358	9159	w ai l	LexStat
359	359	9473	n - a t aʔa w - -	LexStat
360	360	8798	- - d o l i ŋ	LexStat
361	361	8798	n a d o l i ŋ	LexStat
362	362	7746	w h u t e l e	LexStat
363	363	7732	- - l o l o	LexStat
364	364	7732	n a l o l o	LexStat
365	365	8459	t ə w u n i -	LexStat
366	366	9760	- - - - a n a n a	LexStat
367	367	8287	n a p a l iʔi - - -	LexStat
368	368	8447	ʔ o k - r ej e ŋ	LexStat
369	369	7326	o l o w o -	LexStat
370	370	9210	m a s a ŋ	LexStat
371	371	8899	n a - t a - p a - ŋ	LexStat
372	372	8510	ʔ o r	LexStat
373	373	7617	h uʔu i ɲ	LexStat
374	374	8734	- b aʔa -	LexStat
375	375	8740	b aʔa a k u l i	LexStat
376	376	7299	- - h u t aʔa - i ɲ	LexStat
377	377	7834	t a ʔ a n a -	LexStat
378	378	5120	- n u - -	LexStat
379	379	10229	h oː l - - o	LexStat
380	380	10229	h oʔo l - - o	LexStat
381	381	7229	t o w o	LexStat
382	382	2873	- uː t -	LexStat
383	383	2599	- - w e h e ŋ	LexStat
384	384	6228	t a l a ŋ -	LexStat
385	385	6039	w ui tː o -	LexStat
386	386	2139	t u - r - l o - -	LexStat
387	387	4907	t iʔi - - - - n u - -	LexStat
388	388	6929	k a r - n u - -	LexStat
389	389	2171	- k a r - n u - - - w o l - i - ŋ - n u	LexStat
390	390	10119	k a r - - n u - - w o l - i ŋ o l o - - -	LexStat
391	391	7170	- k a r - n u - w o l - i ŋ - - t o w o -	LexStat
392	392	10128	k a r dʒ o - l o - - -	LexStat
393	393	10169	k a r dʒ o l o n u	LexStat
394	394	7177	k a r - t o w - o -	LexStat
395	395	5130	- - r a t - - - - n u - -	LexStat
396	396	5139	- r a - - - n̥ u k - - a r dʒ o - - l o w o l - i ŋ - t o w o	LexStat
397	397	10235	- r a tː - - o l o -	LexStat
398	398	7212	- r i b - n u - -	LexStat
399	399	3054	ʔ o r - k a l a	LexStat
400	400	3054	ʔ o r o k a l a	LexStat
401	401	5174	- - s eʔe w uj	LexStat
402	402	2688	- - t i b u ŋ -	LexStat
403	403	10259	- - t ə r u	LexStat
404	404	4235	l ou - -	LexStat
405	405	6858	l e - - w e n	LexStat
406	406	6127	t oʔo - - - - ŋ	LexStat
407	407	4747	k - - e p u h u -	LexStat
408	408	7653	a l o l o ʔ	LexStat
409	409	6314	l aː b	LexStat
410	410	6756	f ɛ - - - - d	LexStat
411	411	4545	h uː l -	LexStat
412	412	6581	- iː b - -	LexStat
413	413	4893	d i l ʔ uʔu	LexStat
414	414	1688	d i l ɛ l ɛ	LexStat
415	415	1694	w ɛ d s a h a	LexStat
416	416	4557	l a l a m i -	LexStat
417	417	10795	ʔ uː m i	LexStat
418	418	1722	ʔ o t a r i ŋ a l u m i -	LexStat
419	419	9975	d i l ɛ l ɛ	LexStat
420	420	1700	- aː l u -	LexStat
421	421	10204	- - - l a l a m i -	LexStat
422	422	1360	l aː b	LexStat
423	423	10574	h aː m i -	LexStat
424	424	5328	- - - n ui - -	LexStat
425	425	1959	a l a m p ɛ p ei	LexStat
426	426	5343	h aʔa - b oʔo -	LexStat
427	427	7240	h a r i b	LexStat
428	428	2051	- t ai w ɛ ʔ ɛ -	LexStat
429	429	2755	l o w o t a w e ʔ ɛ ŋ	LexStat
430	430	5640	m ø - l	LexStat
431	431	3940	ø m	LexStat
432	432	4670	b i n i	LexStat
433	433	3464	t a - b - - uʔu	LexStat
434	434	10280	b a ŋ ʔ ɛ m e	LexStat
435	435	3973	f aʔa - i	LexStat
436	436	3488	- - b o - e	LexStat
437	437	6676	f ui -	LexStat
438	438	1558	ʔ oʔo - i f ui	LexStat
439	439	10333	s i	LexStat
440	440	5988	t a ŋ - - - - -	LexStat
441	441	10340	b o - - b o	LexStat
442	442	2736	- w a r a w a r a	LexStat
443	443	2831	- - - b a n a - -	LexStat
444	444	2985	b u t u -	LexStat
445	445	2984	d i l	LexStat
446	446	1036	ei	LexStat
447	447	2578	m aː n i	LexStat
448	448	5731	h i w a ŋ	LexStat
449	449	4339	s a p a d a -	LexStat
450	450	383	b a l i ŋ - - - -	LexStat
451	451	383	b a l i ŋ b oʔo b oi	LexStat
452	452	6513	b o k o	LexStat
453	453	980	d o p o ŋ	LexStat
454	454	6626	d o p o ŋ	LexStat
455	455	841	p ɛ h ɛ	LexStat
456	456	338	- a - - b u r i g	LexStat
457	457	353	a t aː p a	LexStat
458	458	3911	d ui r - -	LexStat
459	459	1442	d a n aʔa	LexStat
460	460	1431	ʔ i l -	LexStat
461	461	4457	b a h - u	LexStat
462	462	4833	b a t u ŋ	LexStat
463	463	1341	f ɛ n ɛ	LexStat
464	464	2493	- - a w ai - -	LexStat
465	465	2493	- - - w ai - -	LexStat
466	466	6365	a w ai - b a n - - oʔo	LexStat
467	467	1998	m a l - - - - u -	LexStat
468	468	2501	- - - - - - - - m aː l u	LexStat
469	469	4719	p a r a h	LexStat
470	470	1307	f aʔa i f i u	LexStat
471	471	1288	f aʔa - i t ɛ n ɛ	LexStat
472	472	3172	f ui - a v ai -	LexStat
473	473	5907	f ɛ tʃ ɛ ʔ	LexStat
474	474	3126	b a n a	LexStat
475	475	3607	b a ŋ	LexStat
476	476	10008	- - - - h a d a - b a ŋ -	LexStat
477	477	502	ɛ s ɛ l ɛ	LexStat
478	478	1901	s aʔa - - r	LexStat
479	479	7001	d ɛ ʔ ɛ	LexStat
480	480	5688	- m i n m e n	LexStat
481	481	5701	u v a	LexStat
482	482	10059	- - - t i -	LexStat
483	483	10711	- t iː	LexStat
484	484	490	t i ʔ ui	LexStat
485	485	4046	t i b ɛ h ɛ -	LexStat
486	486	849	- a t - - - - - - - - a ŋ - -	LexStat
487	487	2523	- aː - t - - aʔa t a	LexStat
488	488	5395	l ɛ - ʔ	LexStat
489	489	5706	- a l iʔi - - ŋ	LexStat
490	490	2955	- - p i r i	LexStat
491	491	5998	- - - a w ai - -	LexStat
492	492	3030	aː l a	LexStat
493	493	3705	- aː l a	LexStat
494	494	5492	aː a w ai	LexStat
495	495	1485	- aː l a m e dʒ e	LexStat
496	496	5517	- aː l a -	LexStat
497	497	8860	- - - t ɛ ʔ ɛ	LexStat
498	498	8860	ou t i t ɛ ʔ ɛ	LexStat
499	499	8843	- - - - t ɛ ʔ ɛ	LexStat
500	500	8843	aː l - - t ɛ ʔ ɛ	LexStat
501	501	8842	m u - - - d i ŋ	LexStat
502	502	649	b uː - - - -	LexStat
503	503	655	m e tʃ e -	LexStat
504	504	4152	- aː w i - -	LexStat
505	505	1129	n a - h a ŋ	LexStat
506	506	6803	f a l aj - - -	LexStat
507	507	1055	ou t i	LexStat
508	508	6882	m aː l u	LexStat
509	509	4513	t aː r i	LexStat
510	510	6748	s oː - b -	LexStat
511	511	1575	b a t i ʔ	LexStat
512	512	1471	b a t i - a w ai -	LexStat
513	513	1376	f a - ʔ - -	LexStat
514	514	4249	n ou	LexStat
515	515	4260	ʔ ɛ ʔ ui	LexStat
516	516	4446	m o t o ŋ - - - -	LexStat
517	517	3245	p u -	LexStat
518	518	471	m oʔo - - i	LexStat
519	519	4368	b e - -	LexStat
520	520	5198	k a h a t ɛ l ɛ	LexStat
521	521	3847	- - - - t o ŋ -	LexStat
522	522	886	t o m b ai	LexStat
523	523	538	ʔ u t u ŋ	LexStat
524	524	3540	w ai n - s i -	LexStat
525	525	4497	- - t o ʔ	LexStat
526	526	5863	t a ŋ h i r i -	LexStat
527	527	2276	- - t a m a r a	LexStat
528	528	2660	- h i r i	LexStat
529	529	827	- - t a l o p o -	LexStat
530	530	5444	- - - - - a b ɛ t i	LexStat
531	531	6769	l a t u t u ŋ - - - -	LexStat
532	532	6907	- - - - ʔ ɛ ŋ ui	LexStat
533	533	743	- f iː - - -	LexStat
534	534	3382	d a m u l u	LexStat
535	535	4183	- o m	LexStat
536	536	3871	a l o l o ʔ	LexStat
537	537	3263	- a t o - h - i -	LexStat
538	538	2224	h a h a ʔ -	LexStat
539	539	4322	- a l a d i ŋ	LexStat
540	540	6658	- a t - - - uʔu - -	LexStat
541	541	3349	- - l o ŋ - - -	LexStat
542	542	3328	h a r i ʔ i n ɛ m ɛ ŋ	LexStat
543	543	813	- - - - m uj - - -	LexStat
544	544	2251	ʔ ɛ ŋʷ ai	LexStat
545	545	2030	a w ɛ b ɛ h ɛ	LexStat
546	546	4953	- - - ai m b ui -	LexStat
547	547	4687	ʔ a t a -	LexStat
548	548	1202	- a r o w a h a	LexStat
549	549	4163	t ɛ m - - t ɛ p o r o	LexStat
550	550	6916	n a w ɛ - h ɛ ŋ	LexStat
551	551	9996	n a l ɛ b - -	LexStat
552	552	9996	t a l ɛ b - -	LexStat
553	553	4797	d o - - - - l o	LexStat
554	554	6144	ʔ a b ɛ l i	LexStat
555	555	331	n a t a ŋ - - - - - -	LexStat
556	556	5184	ʔ a t a ŋ ʔ u m -	LexStat
557	557	2443	n a t a ŋ p - - - aʔa -	LexStat
558	558	2458	ʔ a t a ŋ - - - u h u ŋ	LexStat
559	559	890	- - t o ʔ -	LexStat
560	560	4766	ʔ a p oj ʔ ɛ ŋ	LexStat
561	561	4078	n ɛ ʔ ɛ w -	LexStat
562	562	2792	ʔ ɛ ʔ a h a ŋ	LexStat
563	563	3422	ʔ ɛ w a d a	LexStat
564	564	6426	ʔ ɛ ʔ u m	LexStat
565	565	3898	ʔ e w u d u	LexStat
566	566	3907	ʔ ɛ p ɛ l i n i	LexStat
567	567	429	ʔ h a ŋ m ai	LexStat
568	568	6261	- - - ʔ ui - - -	LexStat
569	569	6490	b a m e d	LexStat
570	570	5592	- o t - - - - - -	LexStat
571	571	5936	- a t	LexStat
572	572	7264	p a l a ŋ -	LexStat
573	573	2368	t a s oʔo -	LexStat
574	574	1405	h uː ʔ	LexStat
575	575	5240	- n aː - m - - i -	LexStat
576	576	4736	- ʔ a n i ŋ -	LexStat
577	577	1189	ʔ ei	LexStat
578	578	4356	l o t - - - - i	LexStat
579	579	10652	o b o ʔ	LexStat
580	580	3693	n o l o t i	LexStat
581	581	10549	n oʔo - - b o ʔ	LexStat
582	582	4608	n i w - - i	LexStat
583	583	2297	n i m i ŋ - -	LexStat
584	584	5095	n o ʔ u d i ŋ ʔ o b o	LexStat
585	585	10867	n o ʔ u d i ŋ l o t i	LexStat
586	586	910	h a d a	LexStat
587	587	1874	b ɛ l	LexStat
588	588	5256	b i - - -	LexStat
589	589	1140	h i - u	LexStat
590	590	5383	d uː l - -	LexStat
591	591	4201	t e - k - o -	LexStat
592	592	1232	- a l u m a n ɛ m ɛ	LexStat
593	593	1766	aː l u - - -	LexStat
594	594	1657	aː m u	LexStat
595	595	6843	- o l o ʔ	LexStat
596	596	2543	- aː b - -	LexStat
597	597	10394	- - - p e r u n s a h	LexStat
598	598	10401	u s a h a	LexStat
599	599	1892	p e r u n s a h	LexStat
600	600	1885	u s a h - - - a -	LexStat
601	601	1605	b aʔa - - - i	LexStat
602	602	4531	ʔ a l ɛ h ɛ ʔ	LexStat
603	603	700	h i u w a l ɛ w ɛ ŋ	LexStat
604	604	10609	a w i t i ŋ	LexStat
605	605	1262	h ɛ t ɛ	LexStat
606	606	2333	h i u w - - - - o l o	LexStat
607	607	2333	h i u w o l o f o l o	LexStat
608	608	3554	ʔ a m uʔu - -	LexStat
609	609	6397	m o - n -	LexStat
610	610	5977	p aj - - -	LexStat
611	611	2125	- - - d o -	LexStat
612	612	2125	h i u d o -	LexStat
613	613	2082	iː b	LexStat
614	614	1001	p o p ou	LexStat
615	615	2709	l i b o ŋ	LexStat
616	616	4588	- - ʔ i n	LexStat
617	617	309	i l i w ei	LexStat
618	618	307	l ɛ ʔ i l i ŋ	LexStat
619	619	3150	h aː n u	LexStat
620	620	6527	ʔ a l ɛ ŋ	LexStat
621	621	3377	ʔ o n j	LexStat
622	622	4303	f a d i n	LexStat
623	623	2638	b ɛ l ʔ u t u	LexStat
624	624	4298	n ɛ l ɛ	LexStat
625	625	668	m aː t i -	LexStat
626	626	6344	k - aʔa - i -	LexStat
627	627	5038	- - - ʔ ɛ m ɛ	LexStat
628	628	5038	b a ŋ ʔ ɛ m ɛ	LexStat
629	629	4866	- - - - - h a b a r a ʔ	LexStat
630	630	5005	t u m - aʔa -	LexStat
631	631	10811	- a w o l o l o	LexStat
632	632	10821	l a w a t a	LexStat
633	633	4012	- l a h u n u	LexStat
634	634	4010	m - - a r aʔa n	LexStat
635	635	3571	- - - b u n i ʔ - -	LexStat
636	636	1384	m aʔa - - b -	LexStat
637	637	3011	n oʔo - -	LexStat
638	638	442	a r iʔi ŋ	LexStat
639	639	452	n oʔo d a ŋ	LexStat
640	640	2974	w u t u l u	LexStat
641	641	10382	h a r	LexStat
642	642	1963	t aʔa - - t a	LexStat
643	643	1984	f ɛ d p oi - -	LexStat
644	644	6114	l a m a -	LexStat
645	645	7139	t iʔi -	LexStat
646	646	6270	- - - - - - - - t - - aʔa t a	LexStat
647	647	6282	t i p u ŋ	LexStat
648	648	7117	t a p a h a	LexStat
649	649	5792	k o - - l o ŋ -	LexStat
650	650	1666	d i l - uʔu	LexStat
651	651	1663	p a r a ŋ	LexStat
652	652	1841	- - k a r oʔo -	LexStat
653	653	1308	m a d u l u ŋ	LexStat
654	654	6075	h u d i ŋ	LexStat
655	655	772	k u m u ŋ	LexStat
656	656	3404	t a r o w i	LexStat
657	657	4112	f i l i ŋ	LexStat
658	658	6689	- a b u l u ʔ	LexStat
659	659	10520	- b ɛ r ɛ ŋ -	LexStat
660	660	10757	ʔ a h a l a ʔ -	LexStat
661	661	5618	- - - t ɛ n ɛ -	LexStat
662	662	5743	b o n i -	LexStat
663	663	702	m aʔa - - l - - - a ʔ	LexStat
664	664	6782	d ɛ l ɛ w ɛ ŋ	LexStat
665	665	6796	m a n ɛ m ɛ ʔ	LexStat
666	666	2608	h a l oi -	LexStat
667	667	6378	- - - - - - d u l u ʔ -	LexStat
668	668	5769	p a l u h u	LexStat
669	669	717	l aʔa - - n a ʔ	LexStat
670	670	10469	- w ɛ l ɛ ʔ	LexStat
671	671	5422	- t ɛ n ɛ -	LexStat
672	672	3201	l eu	LexStat
673	673	10776	b a ʔ oi - - -	LexStat
674	674	6203	m o d i ʔ	LexStat
675	675	6162	m a l a ʔ	LexStat
676	676	7153	d o l o t - - aʔa t a	LexStat
677	677	3671	m a l ɛ h i ŋ	LexStat
678	678	722	- - - m aː r u	LexStat
679	679	1741	p a l aʔa - -	LexStat
680	680	5961	b a r u tʃ	LexStat
681	681	248	- - - a r iʔi ŋ	LexStat
682	682	275	n oʔo d a ŋ	LexStat
683	683	277	s a h a	LexStat
684	684	9132	- d u n u ʔ	LexStat
685	685	8425	ʔ a l ɛ p ɛ ŋ	LexStat
686	686	9317	- ʔ u - - m u n i ŋ - -	LexStat
687	687	9600	- t a n u t	LexStat
688	688	8631	a h ø l - -	LexStat
689	689	9102	a m a	LexStat
690	690	9348	m a t i ŋ	LexStat
691	691	8712	m o p o	LexStat
692	692	9298	t a r - a -	LexStat
693	693	9801	t o h ø	LexStat
694	694	9799	a h o w o t u h u	LexStat
695	695	7341	- - - - - w i - l i -	LexStat
696	696	7352	ʔ ei a - - - - - w i l i -	LexStat
697	697	9265	- - m i h i ʔ	LexStat
698	698	9462	t o h ø - -	LexStat
699	699	9818	- - - - - l a m i -	LexStat
700	700	9047	t ɛ ʔ ɛ ŋ	LexStat
701	701	9548	ʔ u r	LexStat
702	702	8273	l i l i ʔ -	LexStat
703	703	8158	m u - d i -	LexStat
704	704	8187	- o l o ʔ	LexStat
705	705	8105	- a m - - u d i	LexStat
706	706	8092	- n a - ʔ	LexStat
707	707	8140	- a d i ʔ	LexStat
708	708	7813	d o - w o ʔ	LexStat
709	709	9835	- - l aː m - -	LexStat
710	710	9167	n a - - - r o t o ʔ	LexStat
711	711	8767	- w ɛ tʃ ɛ ŋ - - -	LexStat
712	712	7473	h aʔa - - n	LexStat
713	713	8027	- - m i n i ʔ	LexStat
714	714	8332	- - - - ʔ ɛ n ɛ ʔ	LexStat
715	715	7775	- - - - f a ʔ	LexStat
716	716	7775	l a m i f a ʔ	LexStat
717	717	7787	l a m i l ɛ l ɛ ʔ	LexStat
718	718	7777	l a m i m a d a ŋ	LexStat
719	719	7777	l a m i m i d i -	LexStat
720	720	7790	l ɛ m m a ʔ	LexStat
721	721	8650	- a s a l a	LexStat
722	722	7893	ʔ a h a n j	LexStat
723	723	7993	m a s aj	LexStat
724	724	7985	n ei k ø l iː	LexStat
725	725	7984	s ɛ b ɛ ʔ ɛ -	LexStat
726	726	9245	d aː l - a - -	LexStat
727	727	7506	d i l t u b	LexStat
728	728	7565	t u b	LexStat
729	729	7686	- - ʔ oʔo ŋ	LexStat
730	730	9958	a l o w o a l a w u h u	LexStat
731	731	9971	ʔ aʔa n b a l i ŋ	LexStat
732	732	9488	d u t u - ʔ	LexStat
733	733	7434	- - - a p a ʔ u	LexStat
734	734	9372	a t a m - - aj	LexStat
735	735	9383	m aj - -	LexStat
736	736	9729	- w u - d - - i	LexStat
737	737	9019	- - l u h u ʔ	LexStat
738	738	9109	t uʔu - ʔ	LexStat
739	739	3834	k a k a ʔ	LexStat
740	740	9529	- - - f a - l a ʔ	LexStat
741	741	8482	b i h i ʔ	LexStat
742	742	9297	a w ɛ l b aʔa	LexStat
743	743	7405	- - - ʔ i h i	LexStat
744	744	7405	b ɛ l ʔ i h i	LexStat
745	745	7951	t a f ɛ ʔ ɛ	LexStat
746	746	7953	ʔ a b oʔo i -	LexStat
747	747	9407	a d i d	LexStat
748	748	8060	ʔ a b aʔa ŋ	LexStat
749	749	9443	t ɛ ʔ ɛ -	LexStat
750	750	9272	t ɛ ʔ ɛ - -	LexStat
751	751	8213	s a r i ŋ b i n i	LexStat
752	752	8395	ʔ u - b uʔu - - ŋ	LexStat
753	753	9616	- ø - d -	LexStat
754	754	8580	a r l i l i	LexStat
755	755	8603	- - - - a m i n i ʔ	LexStat
756	756	9113	- - - l aː p -	LexStat
757	757	8043	- a l u ŋ	LexStat
758	758	7569	ʔ a p a t - -	LexStat
759	759	8258	- - t a w oi - - -	LexStat
760	760	8242	- - t - ɛ d ɛ ʔ	LexStat
761	761	8527	ʔ a - p u - n -	LexStat
762	762	9642	ʔ a p e tʃ e ʔ	LexStat
763	763	8878	h a ʔ o r	LexStat
764	764	8960	ʔ a b - - iʔi ŋ	LexStat
765	765	8974	a d oʔo - - - -	LexStat
766	766	9700	- - ˀd i m i ŋ	LexStat
767	767	8081	- p ei	LexStat
768	768	7855	k u k u d u t - -	LexStat
769	769	7861	l iʔi ʔ	LexStat
770	770	7707	t a r aʔa - -	LexStat
771	771	8377	- a b o w o ʔ	LexStat
772	772	9429	ʔ a m a t a ŋ	LexStat
773	773	7588	- - w ɛ l - -	LexStat
774	774	9473	t - aʔa - - - u -	LexStat
775	775	8798	- - d u l i ŋ	LexStat
776	776	7746	w - a t ɛ l ɛ	LexStat
777	777	7725	- - - m i d i ʔ	LexStat
778	778	8459	t a w u n i ŋ	LexStat
779	779	9760	ʔ a d - a n a - -	LexStat
780	780	8287	- - p a l iʔi - - -	LexStat
781	781	8447	ʔ u k a r - a ŋ	LexStat
782	782	7326	- l o w o ʔ	LexStat
783	783	8899	- - - t aː - p a - ŋ	LexStat
784	784	8510	- ø d	LexStat
785	785	7600	l o w - - i	LexStat
786	786	8760	k a l uw i	LexStat
787	787	7300	- ʔ a t a n a -	LexStat
788	788	7834	t aʔa - - n a -	LexStat
789	789	5120	- n u - -	LexStat
790	790	10229	- aː l - - u	LexStat
791	791	7229	t o w o	LexStat
792	792	2873	w u t -	LexStat
793	793	2599	- i w ɛ h ɛ ŋ	LexStat
794	794	6228	t aː l a ŋ -	LexStat
795	795	6039	w ui t o ʔ	LexStat
796	796	2139	t u - r - l o ʔ -	LexStat
797	797	4907	t iʔi - - - - n u - -	LexStat
798	798	6929	- ai r - n u - -	LexStat
799	799	2171	- - ai r - n u - - - w a l - i - - - ŋ u	LexStat
800	800	10119	- ai r - - n u - - w a l - i ŋ a l u - - -	LexStat
801	801	7170	- - ai r - n u - w a l - i ŋ - - t o w o -	LexStat
802	802	2881	- - ai r - n u - - w a l - - i ŋ w o t -	LexStat
803	803	2427	- ai r - - n u - - w a l i ŋ - w i h i ŋ	LexStat
804	804	6239	- ai r - n u - - w a l - i ŋ t a l a ŋ -	LexStat
805	805	6051	- ai r - n u w a l - i ŋ w ui t o ʔ - - -	LexStat
806	806	2155	- ai r - n u w a l i ŋ t u r - l o ʔ	LexStat
807	807	4917	- ai r - - n u - - w a l - i ŋ t iʔi - - - n - i - -	LexStat
808	808	10128	- ai r - ia - l u - - -	LexStat
809	809	10161	- - - ai r - a - - - l u - w a l i - ŋ - n u	LexStat
810	810	10189	- ai r a l u w a l i ŋ a l u	LexStat
811	811	10176	- ai r a l u w a l i ŋ - t o w o	LexStat
812	812	10153	- ai r a l u w a l i ŋ w o t -	LexStat
813	813	10139	- ai r a l - - - u w a l i ŋ - w i h i ŋ	LexStat
814	814	7177	- ai r - t o w - o ʔ	LexStat
815	815	2863	- ai r - w u t -	LexStat
816	816	2436	- ai r i w i h i ŋ	LexStat
817	817	6249	- ai r - t a l - - a ŋ	LexStat
818	818	6059	- ai r - - - - i t o ʔ -	LexStat
819	819	2164	- ai r t u r - l o ʔ	LexStat
820	820	4928	- ai r - t i ʔ ɛ n u -	LexStat
821	821	5130	- - r a - - - - - n̥ u - -	LexStat
822	822	5139	- r a - - - n̥ u - - - ai r - a - - l u w a l - i ŋ - t o w o	LexStat
823	823	10235	- r a t - - a l u -	LexStat
824	824	7212	- r i b - n u - -	LexStat
825	825	5151	r i b - - - r a - - - n̥ u - -	LexStat
826	826	3093	- - b a p - - - a - - -	LexStat
827	827	3073	- - b a - p a - - - - -	LexStat
828	828	3055	d aʔa l a -	LexStat
829	829	4865	n o ʔ ei o l o t i	LexStat
830	830	5103	n o ʔ u d i ŋ ʔ o b o	LexStat
832	832	10700	n o ʔ u d i ŋ	LexStat
833	833	959	n a w i ŋ - - - -	LexStat
834	834	5174	h ɛ ʔ ɛ w ui	LexStat
835	835	5179	ʔ a	LexStat
836	836	4235	l o w -	LexStat
837	837	6858	l a - - w e n	LexStat
838	838	6127	t oʔo - - - - ŋ	LexStat
839	839	7657	a r l i l i	LexStat
840	840	6313	k ɔ f a	LexStat
841	841	6755	l a r a - -	LexStat
842	842	4546	f u l a ŋ - - - - - - - -	LexStat
843	843	6579	- - t a m a l a -	LexStat
844	844	4887	m a r ɛ ŋ -	LexStat
845	845	1679	l a r - - - a -	LexStat
846	846	10765	t u - - ŋ - -	LexStat
847	847	4558	f u r a f u r a	LexStat
848	848	10790	- - f ia ŋ	LexStat
849	849	1729	ɛ r ua n e k a	LexStat
850	850	9982	b ou -	LexStat
851	851	1699	- ɛ r - - ua	LexStat
852	852	10196	- ɛ k a ŋ d a h ɛ t a r a n a ŋ	LexStat
853	853	1353	k ɔ f a - -	LexStat
854	854	10573	- a ŋ ĩ - - - - - -	LexStat
855	855	5327	- u r - - - a ŋ	LexStat
856	856	1939	- u r a ŋ f a r ɛ h a f a r ɛ h a	LexStat
857	857	5337	t a t a b - ei b ei	LexStat
858	858	7237	h i l a - - - - - - -	LexStat
859	859	4131	h i l - - - - a b i b a -	LexStat
860	860	2054	- t a n a ɔ dʒ a ŋ	LexStat
861	861	2755	- - - - t a f - - ɛu ŋ	LexStat
862	862	5639	a l u - - -	LexStat
863	863	3737	ɛ s	LexStat
864	864	6413	s a l dʒ u	LexStat
865	865	3931	- - k ɔ l ã - ŋ - b ei ŋ	LexStat
866	866	4668	d ɔ l a b a l ɔ l ɔ k ɔ ŋ	LexStat
867	867	3467	d ɔ - - l a	LexStat
868	868	10275	l a f ɔ -	LexStat
869	869	3984	f a r a h a	LexStat
870	870	96	b u m i	LexStat
871	871	3491	f a ŋ g ɔ -	LexStat
872	872	6671	f a t ɔ - -	LexStat
873	873	1559	f a t ɔ m a n a p a	LexStat
874	874	1523	- u h o -	LexStat
875	875	1547	t a g a	LexStat
876	876	1523	- u m u ŋ	LexStat
877	877	10327	f ei - - - -	LexStat
878	878	5987	t a h i - - - - -	LexStat
879	879	10343	ɔ dʒ ɔ -	LexStat
880	880	10349	u m b a -	LexStat
881	881	2736	- f u r - - a ŋ -	LexStat
882	882	2831	- - - b a nː a - -	LexStat
883	883	2396	- - - - l a t a	LexStat
884	884	3823	n u h a	LexStat
885	885	5471	s a w - - - a -	LexStat
886	886	2986	ɛ k a ŋ - - - - -	LexStat
887	887	2347	n i h a -	LexStat
888	888	5663	l a r a - ŋ - -	LexStat
889	889	1032	t ɛ n a -	LexStat
890	890	5847	l a dʒ a - -	LexStat
891	891	9060	b ua - - - -	LexStat
892	892	2571	k a f i - -	LexStat
893	893	2547	k a n o p a ŋ	LexStat
894	894	2549	f u f ɔ	LexStat
895	895	5722	t a l ɛ -	LexStat
896	896	4339	s a p a d a -	LexStat
897	897	383	b a l i - - - - -	LexStat
898	898	6513	b ɔ k a	LexStat
899	899	977	k ə - l a p a ŋ	LexStat
900	900	6626	d ɔ b a -	LexStat
901	901	1808	b i ŋ k u	LexStat
902	902	838	f u h u -	LexStat
903	903	339	h u p ɔ -	LexStat
904	904	3911	d u r i -	LexStat
905	905	1428	k i r - i -	LexStat
906	906	4458	- ɔ h a ŋ	LexStat
907	907	4833	b a t u -	LexStat
908	908	1327	p a k i ã ŋ -	LexStat
909	909	5166	- - - - l i k a -	LexStat
910	910	2490	- a p - - - - e	LexStat
911	911	6360	- p a n u h u ŋ	LexStat
912	912	357	- a f - - - - ɔ	LexStat
913	913	1996	- - - a f ɔ - -	LexStat
914	914	2502	- a f - - ɔ - -	LexStat
915	915	4719	p a r a -	LexStat
916	916	1306	f a r a h a m ɛ a ŋ	LexStat
917	917	3179	b a l ɔ f a	LexStat
918	918	5913	t a nː i ŋ	LexStat
919	919	3121	l a d u ŋ	LexStat
920	920	3605	- u m a -	LexStat
921	921	10010	u m a h a d a -	LexStat
922	922	509	u m a l a p u ŋ	LexStat
923	923	5364	d ɛ k i	LexStat
924	924	1896	p i t - - - - u -	LexStat
925	925	6993	l uo t a k a -	LexStat
926	926	5689	l uo - - -	LexStat
927	927	10058	k a dʒ - - ɔ - - -	LexStat
928	928	10709	k a dʒ - ɔ -	LexStat
929	929	479	k a dʒ ɔ k a m a ŋ	LexStat
930	930	4038	- - - - l ɔ l ɔ ŋ	LexStat
931	931	851	k a dʒ ɔ l i m a ŋ	LexStat
932	932	2521	k a dʒ ɔ - a p e	LexStat
933	933	5399	u f - i -	LexStat
934	934	5704	- - - r a m b u k u ŋ	LexStat
935	935	2957	i h i k i ŋ	LexStat
936	936	5995	k u - - l u k u ŋ	LexStat
937	937	3027	p a r i	LexStat
938	938	2686	p u h u ŋ -	LexStat
939	939	3710	- - - - p a r i	LexStat
940	940	5486	p a r i m u l ɛ ŋ	LexStat
941	941	1486	f a t - - - - a -	LexStat
942	942	5519	p a r i - - - - -	LexStat
943	943	8857	m u l a k u r a dʒ a f a	LexStat
944	944	8844	m u - l - - a p a r i -	LexStat
945	945	651	ua -	LexStat
946	946	656	m a l u -	LexStat
947	947	4153	- a p u -	LexStat
948	948	1128	t a kː a - - ua - m a l - - u	LexStat
949	949	6808	k a f ɔi -	LexStat
950	950	1048	k u r a dʒ a f a	LexStat
951	951	6876	a - g ɔ l	LexStat
952	952	5833	s a g u	LexStat
953	953	6749	t a f - - ɔ	LexStat
954	954	1575	f a t a -	LexStat
955	955	1469	f a t - - - a p u n a k a ŋ	LexStat
956	956	1377	t a p o -	LexStat
957	957	4250	k a d a f u	LexStat
958	958	4446	m ɔ t ɔ ŋ - - - -	LexStat
959	959	3246	k a dʒ ɔ b u r a k a ŋ	LexStat
960	960	3258	a rː ɛ ŋ	LexStat
961	961	456	p a t u - - - - - - ŋ	LexStat
962	962	470	m u k ɔ - -	LexStat
963	963	4368	p ao - -	LexStat
964	964	5194	k a s i -	LexStat
965	965	3846	n a ŋ k a -	LexStat
966	966	867	k u n dʒ u -	LexStat
967	967	541	k e p a	LexStat
968	968	3541	f a l a n ɛ f e k i ŋ	LexStat
969	969	4496	s u s - - - u -	LexStat
970	970	5859	s ia - -	LexStat
971	971	2275	f o r - a k a ŋ - -	LexStat
972	972	2650	- i h i k i ŋ	LexStat
973	973	830	r ui - - -	LexStat
974	974	5453	p u n u ŋ k a dʒ ɔ ŋ	LexStat
975	975	5447	h a k a ŋ	LexStat
976	976	6770	h a n a m e -	LexStat
977	977	6900	l ou -	LexStat
978	978	744	r a -	LexStat
979	979	6937	u r a k a ŋ	LexStat
980	980	3379	- - - - k u b a ŋ	LexStat
981	981	4177	- - - a t ɛ -	LexStat
982	982	3853	g i n dʒ a l	LexStat
983	983	3261	t ei ŋ k a r i k i ŋ	LexStat
984	984	2221	- - - - t a - - ɛ -	LexStat
985	985	4317	- - - f u r a ŋ	LexStat
986	986	6659	- - - - t ei ŋ	LexStat
987	987	3348	k ɔ t ɔ ŋ - -	LexStat
988	988	3317	r a t a - - - -	LexStat
989	989	814	f u l u k u ŋ	LexStat
990	990	2245	- m a t a ŋ - -	LexStat
991	991	2023	t i l u ŋ - - - -	LexStat
992	992	4950	n i r u ŋ - -	LexStat
993	993	4684	f a f a ŋ - -	LexStat
994	994	1199	b a m ɛ ŋ	LexStat
995	995	4161	f i f i ŋ	LexStat
996	996	6918	- u l ɔ ŋ	LexStat
997	997	9995	f ɛ f ɛ - l ɛ ŋ -	LexStat
998	998	4795	f u - - l i ŋ - -	LexStat
999	999	6141	h a n ɛ - - -	LexStat
1000	1000	796	f a k i ŋ - - - -	LexStat
1001	1001	2813	k a l a r a k a ŋ	LexStat
1002	1002	4959	n i r u ŋ f a ŋ g ɔ k ɔ ŋ	LexStat
1003	1003	4704	n i r u ŋ t ei ŋ	LexStat
1004	1004	1091	p i p i ŋ - -	LexStat
1005	1005	332	l i m a - - - - ŋ	LexStat
1006	1006	3343	- - l i m a - - - - - ŋ - -	LexStat
1007	1007	5185	l i m a ŋ - - - ɔ n - - ɔ ŋ	LexStat
1008	1008	2457	k a l u m a k a ŋ	LexStat
1009	1009	2459	t a n a ŋ g u l u ŋ	LexStat
1010	1010	888	t u h u -	LexStat
1011	1011	1110	f a r ɛ -	LexStat
1012	1012	4764	k a p u h - ɔ r ɔ ŋ	LexStat
1013	1013	5227	l a h a k a ŋ	LexStat
1014	1014	10243	p u k i ŋ	LexStat
1015	1015	6939	l a h a k a ŋ k u l u k u ŋ	LexStat
1016	1016	4071	l ei ŋ	LexStat
1017	1017	2780	l ei ŋ - - -	LexStat
1018	1018	3425	l ei ŋ u b ɔ ŋ	LexStat
1019	1019	6424	l ei ŋ ɔ n ɔ ŋ	LexStat
1020	1020	3910	k a n a d u l u ŋ	LexStat
1021	1021	396	p u n u ŋ	LexStat
1022	1022	6555	a l ɛ -	LexStat
1023	1023	6558	p u n u ŋ k aj ɔ ŋ	LexStat
1024	1024	10301	a l ɛ -	LexStat
1025	1025	6259	- - - - k u l i k i ŋ	LexStat
1026	1026	6469	- u k a -	LexStat
1027	1027	5600	h a r u k a ŋ	LexStat
1028	1028	5939	k a t - - - - u	LexStat
1029	1029	7260	m - a n au - -	LexStat
1030	1030	2376	t a f e f a	LexStat
1031	1031	1447	m a t a ŋ - l a r a	LexStat
1032	1032	1407	n i r u - - - ŋ m a t ɛ -	LexStat
1033	1033	5242	- a t a - -	LexStat
1034	1034	4735	n a - r a ŋ - -	LexStat
1035	1035	1174	- - - a n a - - - ŋ -	LexStat
1036	1036	4351	- k - - - a l a k e -	LexStat
1037	1037	10634	k a f a - - - - - e	LexStat
1038	1038	3688	- - - k a l a k e - - - -	LexStat
1039	1039	10541	- - - k a f a - - - - e	LexStat
1040	1040	4607	- i n a ŋ -	LexStat
1041	1041	2295	- a m a - - - -	LexStat
1042	1042	5076	- - t a t a -	LexStat
1043	1043	10858	- a r i ŋ -	LexStat
1044	1044	900	- f e - - - - l i ŋ	LexStat
1045	1045	900	- p a - - - - l a ŋ	LexStat
1046	1046	6318	k a r u m o - - - ŋ - - -	LexStat
1047	1047	6318	- - - - m a - - - n ɔ l e	LexStat
1048	1048	16	- g o - -	LexStat
1049	1049	35	- - m o - -	LexStat
1050	1050	45	m o	LexStat
1051	1051	73	n o - - - -	LexStat
1052	1052	1	k a m - - e	LexStat
1053	1053	7	- - i t e	LexStat
1054	1054	25	- - - m i -	LexStat
1055	1055	62	f e	LexStat
1056	1056	4940	l a h ɛ -	LexStat
1057	1057	226	n ɔ - - ŋ -	LexStat
1058	1058	573	ɛ t ɛ m u ŋ	LexStat
1059	1059	3741	k a l - - ɔ	LexStat
1060	1060	10618	n ɔ - - ŋ	LexStat
1061	1061	10417	- - p ai - -	LexStat
1062	1062	10417	- - p a r u	LexStat
1063	1063	10488	f ia r u	LexStat
1064	1064	10450	- - - n a ŋ g - - - - a	LexStat
1065	1065	10450	ɔ r ɔ n a ŋ g - - - - a	LexStat
1066	1066	10450	- - - n a ŋ g a dʒ a f a	LexStat
1067	1067	10431	- ɛ r ə - p - - i r a	LexStat
1068	1068	10497	p a rː - n a ŋ -	LexStat
1069	1069	3651	p i - r a	LexStat
1070	1070	3628	n a m ɔ n a ŋ g - - a	LexStat
1071	1071	7192	h a - -	LexStat
1072	1072	6964	- k ə t e	LexStat
1073	1073	366	ɔ r o	LexStat
1074	1074	365	- a l i	LexStat
1075	1075	3773	- ɔ n ɔ ŋ	LexStat
1076	1076	3449	h a ɔ n ɔ ŋ	LexStat
1077	1077	7088	f a l i k a l i -	LexStat
1078	1078	144	- ɔ r ɔ l ɔ l ɔ ŋ	LexStat
1079	1079	144	- i t i l ɔ l ɔ ŋ	LexStat
1080	1080	616	- ɔ r ɔ l a ŋ -	LexStat
1081	1081	616	- a l i l a ŋ -	LexStat
1082	1082	4055	h ɛ k ɛ -	LexStat
1083	1083	5583	- - d i k ɛ -	LexStat
1084	1084	113	- u s u - - - - -	LexStat
1085	1085	209	p u n a m u ŋ	LexStat
1086	1086	4417	m a f a	LexStat
1087	1087	283	b i n a - t a ŋ	LexStat
1088	1088	1868	- - a h o	LexStat
1089	1089	5257	f a f e -	LexStat
1090	1090	1139	m a n u -	LexStat
1091	1091	5386	k a m o r e	LexStat
1092	1092	4201	t a - kː - e -	LexStat
1093	1093	1226	l a k o -	LexStat
1094	1094	1759	- - r u h a -	LexStat
1095	1095	2928	- - m a t ɔ -	LexStat
1096	1096	532	l a b ɛ r u ŋ	LexStat
1097	1097	2732	l a b ɛ r u ŋ	LexStat
1098	1098	6839	- i k u k u ŋ	LexStat
1099	1099	2542	- i k a - - - ŋ -	LexStat
1100	1100	6064	- - i dʒ - o -	LexStat
1101	1101	10393	i k a ŋ k a l a r u -	LexStat
1102	1102	1878	i k a ŋ k u dʒ a - e	LexStat
1103	1103	1606	b a p - - a	LexStat
1104	1104	4530	- - r e h a	LexStat
1105	1105	6614	t a m a l a t a h i	LexStat
1106	1106	10087	k e - a -	LexStat
1107	1107	10102	k e - a -	LexStat
1108	1108	681	- - - k o l o - ŋ -	LexStat
1109	1109	10604	k a p i k i ŋ	LexStat
1110	1110	1253	g a r a k u	LexStat
1111	1111	2327	f - - - - u l u k u ŋ	LexStat
1112	1112	3555	u h a r a ŋ -	LexStat
1113	1113	6396	- u l a - - - - - -	LexStat
1114	1114	5978	- a l a	LexStat
1115	1115	2124	- - t a l u k u ŋ	LexStat
1116	1116	2074	f a l i f a l i	LexStat
1117	1117	1019	f u l u f u l u	LexStat
1118	1118	2705	k a n a m u ŋ	LexStat
1119	1119	4590	k a - - p u ŋ	LexStat
1120	1120	301	k a - - rː e -	LexStat
1121	1121	3141	k a m a - r ɔ -	LexStat
1122	1122	4208	k a m ɛ r u ŋ - - - - - -	LexStat
1123	1123	6524	k a - - r a ŋ g a	LexStat
1124	1124	3371	k u t o -	LexStat
1125	1125	4304	k u t o k a l e h a -	LexStat
1126	1126	4617	- k u - t o - i n a -	LexStat
1127	1127	2627	a h o t a m e l a -	LexStat
1128	1128	4288	a h o k a m e l a	LexStat
1129	1129	603	t a m a dʒ ɔ ŋ	LexStat
1130	1130	660	b ei - ŋ - - -	LexStat
1131	1131	6341	k a - e -	LexStat
1132	1132	5040	u m a b a s a ŋ	LexStat
1133	1133	4872	u m a f u n ɔ ŋ	LexStat
1134	1134	5010	b ua b a p a ŋ	LexStat
1135	1135	10816	b ei l a m ɛ -	LexStat
1136	1136	10815	b ei k a f a e	LexStat
1137	1137	4018	p ə m a l a s a	LexStat
1138	1138	3570	p a l a t i ŋ	LexStat
1139	1139	1391	k a l ua ŋ	LexStat
1140	1140	3010	d i k ɛ - - - - - -	LexStat
1141	1141	430	- - - d a t ɛ - - - - -	LexStat
1142	1142	2965	p a nː - - o - -	LexStat
1143	1143	2182	- a m u k u ŋ	LexStat
1144	1144	4775	d a - - h ɛ -	LexStat
1145	1145	2259	- - dʒ o a - - ŋ	LexStat
1146	1146	10374	ɛ l ɛ -	LexStat
1147	1147	1962	m a - - r a -	LexStat
1148	1148	1987	p ei ŋ p a k ia ŋ	LexStat
1149	1149	4223	b ə l a h a k a ŋ	LexStat
1150	1150	6853	b a l ɔ l ɔ -	LexStat
1151	1151	6106	m a k u -	LexStat
1152	1152	6116	f e r o -	LexStat
1153	1153	7130	m a n i - p i - - - - -	LexStat
1154	1154	6293	k u r u s u	LexStat
1155	1155	7115	- - g a - p a - - - - - -	LexStat
1156	1156	5792	g a - - l ɔ k ɔ	LexStat
1157	1157	1659	- k - - ui -	LexStat
1158	1158	4094	t a r a	LexStat
1159	1159	1840	k a l i t a -	LexStat
1160	1160	1309	- l a h i ŋ	LexStat
1161	1161	6073	d a - - kː ɛ - - - - -	LexStat
1162	1162	773	k u m b u -	LexStat
1163	1163	3399	b aː - - - - - - - - - -	LexStat
1164	1164	4116	b ɛ r u	LexStat
1165	1165	6683	- m o l - - o -	LexStat
1166	1166	10518	p a l e ŋ - - a -	LexStat
1167	1167	4740	k - - - - i p ɛ - - -	LexStat
1168	1168	1583	m u - r o -	LexStat
1169	1169	10757	h - - a l a - -	LexStat
1170	1170	5619	- - t a h a - - -	LexStat
1171	1171	5739	f ou - -	LexStat
1172	1172	5753	n i h i ŋ	LexStat
1173	1173	703	p ei -	LexStat
1174	1174	6779	t a ŋ g e	LexStat
1175	1175	6491	g - i l o -	LexStat
1176	1176	5871	p a - r ɔ	LexStat
1177	1177	2610	n a p u k u ŋ	LexStat
1178	1178	6379	h a m e l u - - -	LexStat
1179	1179	5758	k a r - - ɔ -	LexStat
1180	1180	714	m - - i t ɛ - - - - ŋ	LexStat
1181	1181	10465	- b u - - r - - - - a	LexStat
1182	1182	5420	m e - - a ŋ - -	LexStat
1183	1183	3197	- - - i dʒ ɔ ŋ -	LexStat
1184	1184	753	p a h e l ɛ ŋ	LexStat
1185	1185	10775	k u - - m - - ɔ ŋ	LexStat
1186	1186	6178	b ə l a r - a -	LexStat
1187	1187	6183	p a - - - - l a t i ŋ	LexStat
1188	1188	6158	m a n ia - ŋ	LexStat
1189	1189	7151	o n ɔ ŋ m a r a -	LexStat
1190	1190	3663	t u k a ŋ m a l u -	LexStat
1191	1191	724	m a t a ŋ d a t e	LexStat
1192	1192	1738	k a m u k ɛ -	LexStat
1193	1193	5952	- - t a - - - k u	LexStat
1194	1194	247	- - - - - - k a l a k i - -	LexStat
1195	1195	9140	s ɛ r u -	LexStat
1196	1196	9133	k a l a l a ŋ	LexStat
1197	1197	8438	h a ŋ g e	LexStat
1198	1198	8420	d a ŋ a - - - - -	LexStat
1199	1199	9326	m a r e	LexStat
1200	1200	9614	i ŋ a	LexStat
1201	1201	9593	g a n o k u ŋ	LexStat
1202	1202	8624	k oi ŋ	LexStat
1203	1203	9077	t u t u - - - - - -	LexStat
1204	1204	9344	t u - t u - - - - - -	LexStat
1205	1205	10288	a l a ŋ	LexStat
1206	1206	3988	k - i r ɛ -	LexStat
1207	1207	8706	p ɔ n - a p ɔ n a	LexStat
1208	1208	9298	t u r - u -	LexStat
1209	1209	9802	- - - t i d ɛ -	LexStat
1210	1210	9800	b a k u ŋ t i d ɛ	LexStat
1211	1211	7343	h a b ɔ	LexStat
1212	1212	7353	h a b ɔ - b ɛ k a -	LexStat
1213	1213	9266	- t o b ɔ -	LexStat
1214	1214	9462	t i d ɛ - -	LexStat
1215	1215	9817	p a n - - - - a l ei ŋ	LexStat
1216	1216	9048	p a l a - e -	LexStat
1217	1217	8349	m ei	LexStat
1218	1218	9546	n a ŋ - - g ɛ -	LexStat
1219	1219	8272	b a k a -	LexStat
1220	1220	8157	g ɔ k a - - - - - - - -	LexStat
1221	1221	8157	g ɔ k a i t i l o l o ŋ	LexStat
1222	1222	8184	h o b a -	LexStat
1223	1223	8106	- - n a ŋ - g ɔ k a -	LexStat
1224	1224	8091	- k ɛ - - n u ŋ	LexStat
1225	1225	8131	k a ŋ a p a	LexStat
1226	1226	7815	d a k a ŋ a p a	LexStat
1227	1227	9845	b ɛ m ɛ a p a	LexStat
1228	1228	9168	- h ɔ r u a p a - - - -	LexStat
1229	1229	8766	- m ɔ r - - i -	LexStat
1230	1230	7471	n a m i n i h i ŋ	LexStat
1231	1231	9922	k ə r - a dʒ a ŋ	LexStat
1232	1232	8026	- m a - t i - - -	LexStat
1233	1233	8323	n e - -	LexStat
1234	1234	9900	h a p - - ɔ -	LexStat
1235	1235	7768	b ɛ t a -	LexStat
1236	1236	8646	g ɛ k i - -	LexStat
1237	1237	7876	g a r ɛ ŋ -	LexStat
1238	1238	7981	s a r - s u m b a	LexStat
1239	1239	9249	- - - - l ia ŋ	LexStat
1240	1240	7498	s a r u ɛ k a ŋ	LexStat
1241	1241	7533	s a r u -	LexStat
1242	1242	9180	b ɔ l o -	LexStat
1243	1243	7684	- m a m ɛ -	LexStat
1244	1244	9953	p a n o e -	LexStat
1245	1245	9484	d u m ɔ - -	LexStat
1246	1246	9502	h a m u ŋ	LexStat
1247	1247	7434	p - - - - ui - -	LexStat
1248	1248	9385	u l i	LexStat
1249	1249	9729	- m u - t - - a	LexStat
1250	1250	9021	d ɔ h ɔ -	LexStat
1251	1251	9110	g ou - -	LexStat
1252	1252	3835	- - g a t e -	LexStat
1253	1253	9531	b ao - - -	LexStat
1254	1254	9534	i h i -	LexStat
1255	1255	8482	b ɛ h ɛ -	LexStat
1256	1256	8487	d a n ɛ	LexStat
1257	1257	9290	l a p - - a - - -	LexStat
1258	1258	7397	g a - k i - -	LexStat
1259	1259	7927	p a kː u	LexStat
1260	1260	7977	l ɔ l ɔ	LexStat
1261	1261	9400	b a tː a	LexStat
1262	1262	8056	b a g ɛ - -	LexStat
1263	1263	9444	s i k a - - -	LexStat
1264	1264	9272	t u h u - -	LexStat
1265	1265	8207	b ɛ h ɛ f a k i ŋ - -	LexStat
1266	1266	8417	s a d a h a	LexStat
1267	1267	9619	d ei - ŋ	LexStat
1268	1268	8561	k ɔ r i	LexStat
1269	1269	8604	b u n ɔ -	LexStat
1270	1270	7660	t u t ɛ	LexStat
1271	1271	7660	t u t ɛ	LexStat
1272	1272	9201	s ɛ	LexStat
1273	1273	9118	g ɛ n a	LexStat
1274	1274	8036	g a - - l i ŋ	LexStat
1275	1275	7570	t ou - -	LexStat
1276	1276	8256	b a r ɛ -	LexStat
1277	1277	8244	n e p i -	LexStat
1278	1278	8304	- - - f a t ɔ n a ŋ	LexStat
1279	1279	8528	p a h a - - -	LexStat
1280	1280	9641	p ɔ h i -	LexStat
1281	1281	8876	k a n a k u -	LexStat
1282	1282	8954	t a rː ɛ -	LexStat
1283	1283	8974	u r u ŋ - - -	LexStat
1284	1284	8991	n a t o ŋ	LexStat
1285	1285	8975	- - t ɔ - b a ŋ	LexStat
1286	1286	9722	h e ŋ k o	LexStat
1287	1287	8075	n u - - r e ŋ	LexStat
1288	1288	7860	t ɔ b ɔ t a - e -	LexStat
1289	1289	8781	t ɔ b ɔ	LexStat
1290	1290	7706	- p i - - l ɛ -	LexStat
1291	1291	8376	- t a f a -	LexStat
1292	1292	9417	p i h i - -	LexStat
1293	1293	9423	p ɛ m ɛ -	LexStat
1294	1294	7589	h ɔ p ɛ	LexStat
1295	1295	9158	p a n a h a ŋ	LexStat
1296	1296	9474	t a m a k u	LexStat
1297	1297	8794	b u - k - - a -	LexStat
1298	1298	8815	h i o k a	LexStat
1299	1299	7745	- t ɛ r a -	LexStat
1300	1300	7728	g ɛ r ɛ	LexStat
1301	1301	8465	d a f u -	LexStat
1302	1302	9759	b ai ŋ -	LexStat
1303	1303	8288	l a p ɛ -	LexStat
1304	1304	8443	s a m b ɔ	LexStat
1305	1305	7338	k a b ɔ ŋ	LexStat
1306	1306	9209	p a s a - -	LexStat
1307	1307	9230	p a s a n ɔ ŋ k a r t a p e l	LexStat
1308	1308	8900	b a dʒ - ɔ	LexStat
1309	1309	8519	b ɛ h ɛ b a f a	LexStat
1310	1310	7602	b o - a ŋ	LexStat
1311	1311	7604	g ɛ - k ɛ	LexStat
1312	1312	8736	k i b i r i	LexStat
1313	1313	7301	g a t ɛ -	LexStat
1314	1314	7835	r ɛ k ɛ ŋ	LexStat
1315	1315	5122	t ou - -	LexStat
1316	1316	10227	- - r ua -	LexStat
1317	1317	7224	t a lː ɔ	LexStat
1318	1318	2874	- - p a - -	LexStat
1319	1319	2597	- - l ɛ m a	LexStat
1320	1320	6229	n a m u ŋ	LexStat
1321	1321	6035	p i t o	LexStat
1322	1322	2141	b u t - - o	LexStat
1323	1323	4906	h i f a	LexStat
1324	1324	6929	k a r - t ou - -	LexStat
1325	1325	2176	k a r t ou i l a k a t ou	LexStat
1326	1326	10123	k a r t ou i l a k a r ua	LexStat
1327	1327	7174	k a r t ou i l a k a t a lː ɔ	LexStat
1328	1328	2884	k a r t ou i l a k a p a -	LexStat
1329	1329	2430	k a r t ou i l a k a l ɛ m a	LexStat
1330	1330	6242	k a r t ou i l a k a n a m u ŋ	LexStat
1331	1331	6052	k a r t ou i l a k a p i t o	LexStat
1332	1332	2154	k a r t ou i l a k a b u t o	LexStat
1333	1333	4921	k a r t ou i l a k a h i f a	LexStat
1334	1334	10128	- - - k a - r ua - - -	LexStat
1335	1335	10164	k a r ua i l a k a t ou	LexStat
1336	1336	10188	k a r ua i l a k a r ua	LexStat
1337	1337	10177	k a r ua i l a k a t a lː ɔ	LexStat
1338	1338	10152	k a r ua i l a k a p a -	LexStat
1339	1339	10141	k a r ua i l a k a l ɛ m a	LexStat
1340	1340	7177	k a r - t a lː - ɔ -	LexStat
1341	1341	2863	k a r - p a - -	LexStat
1342	1342	2435	k a r - - l ɛ m a	LexStat
1343	1343	6249	k a r - n a - - m u ŋ	LexStat
1344	1344	6055	k a r - - p i t o	LexStat
1345	1345	2160	k a r - - b u t - - o	LexStat
1346	1346	4927	k a r - h i f a	LexStat
1347	1347	5130	- - r a t - - - - - u - -	LexStat
1348	1348	5143	r a t u k a r ua i l a k a t a lː ɔ	LexStat
1349	1349	10235	- r a t u r - - ua -	LexStat
1350	1350	7212	- r i b - - u - -	LexStat
1351	1351	5152	- - r a t - - - - - u	LexStat
1352	1352	3098	b a p a ŋ k a f a e	LexStat
1353	1353	3077	b a p a ŋ k a l a k e	LexStat
1354	1354	3049	- - - b a p a ŋ	LexStat
1355	1355	4633	a m p u k ɔ ŋ - - - - -	LexStat
1356	1356	4844	m a n u l a ŋ	LexStat
1357	1357	5060	k a k a ŋ k a l a k e	LexStat
1358	1358	5105	k a k a ŋ k a f a e	LexStat
1359	1359	6206	b i n ɛ ŋ k a f a e	LexStat
1361	1361	10698	a r i ŋ k a f a e	LexStat
1362	1362	10843	a r i ŋ k a l a k e	LexStat
1363	1363	947	n a ŋ k a l a k e	LexStat
1364	1364	961	o p u ŋ	LexStat
1365	1365	1627	k a f a - e u m a	LexStat
1366	1366	1627	k a l a k e u m a	LexStat
1367	1367	2307	i n a ŋ p u k ɔ ŋ - - - -	LexStat
1368	1368	5553	m ou f u f u ŋ - -	LexStat
1369	1369	5305	h u r u ŋ	LexStat
1370	1370	922	- - n a m ɔ -	LexStat
1371	1371	3228	d o l u n ɔ ŋ u l a n a g a	LexStat
1372	1372	4650	d o l u	LexStat
1373	1373	4479	u m a h a d a	LexStat
1374	1374	4492	p u s u ŋ r ɛ b ɔ ŋ	LexStat
1375	1375	2682	l a m i ŋ	LexStat
1376	1376	10314	g a n a b ɛ ŋ	LexStat
1377	1377	10595	dʒ a n - e l a	LexStat
1378	1378	1514	l i k a	LexStat
1379	1379	582	s a l i g a ŋ	LexStat
1380	1380	1065	k a - d e r a	LexStat
1381	1381	3963	l a m p u -	LexStat
1382	1382	1022	- - - p - a n dʒ u	LexStat
1383	1383	9864	- - - - - t a n e a p a	LexStat
1384	1384	6095	k ɔ n dʒ ɔ	LexStat
1385	1385	4820	m a ŋ g e - - - - -	LexStat
1386	1386	2034	- a n t i - - - -	LexStat
1387	1387	10072	d e k o l ei ŋ b ə l a h a k a ŋ	LexStat
1388	1388	5924	k a f a t e -	LexStat
1389	1389	4274	o p a	LexStat
1390	1390	4271	f u l ɔ	LexStat
1391	1391	4261	- - - - - - - h e -	LexStat
1392	1392	4261	- - - - - b a l ia ŋ	LexStat
1393	1393	7217	b a nː a ŋ	LexStat
1394	1394	9934	s a m b e - a ŋ	LexStat
1395	1395	3521	- - - - - l a h i k i ŋ	LexStat
1396	1396	7424	b a s a d o a	LexStat
1397	1397	104	a l a p - - a	LexStat
1398	1398	8926	d o a	LexStat
1399	1399	1219	- - - g a r ɛ dʒ a	LexStat
1400	1400	4581	- u m a s i - g i -	LexStat
1401	1401	7900	n o - e g a m a -	LexStat
1402	1402	5293	dʒ ou - -	LexStat
1403	1403	5301	h a t i b	LexStat
1404	1404	6446	m a n a k a -	LexStat
1405	1405	3800	s u n a k a r a	LexStat
1406	1406	6024	t u t u - - - - -	LexStat
1407	1407	5819	k au l u	LexStat
1408	1408	1242	l a l a ŋ	LexStat
1409	1409	1168	k a p a l a l a l a ŋ	LexStat
1410	1410	9037	g a h i ŋ	LexStat
1411	1411	10042	b e l a - b a dʒ a -	LexStat
1412	1412	4443	h a dʒ a n i k a	LexStat
1413	1413	2906	b a rː e b a rː e -	LexStat
1414	1414	2215	o n ɔ ŋ d a t ɛ	LexStat
1415	1415	3879	a t a b ei ŋ -	LexStat
1416	1416	6706	- a t a m a t a p u n a	LexStat
1417	1417	8600	p a m a d a	LexStat
1418	1418	7793	- - g a h i ŋ	LexStat
1419	1419	1920	h o d a ŋ b a l ɛ	LexStat
1420	1420	7048	k a p a l a	LexStat
1421	1421	173	t u r u - - - - - ŋ	LexStat
1422	1422	3234	- - - - h a l a -	LexStat
1423	1423	3801	- - h a l a l a h ɛ	LexStat
1424	1424	7053	b u - - - - n ɔ	LexStat
1425	1425	7019	b u h a m a l e k u	LexStat
1426	1426	5210	p a t e h a l a	LexStat
1427	1427	2581	p u k ɔ -	LexStat
1428	1428	9508	- a m p ɔ	LexStat
1429	1429	8025	dʒ a g a	LexStat
1430	1430	7077	p ə r a ŋ	LexStat
1431	1431	5262	m i s i k i ŋ	LexStat
1432	1432	5541	k a - - f a s a ŋ	LexStat
1433	1433	4523	- s - ɛ ŋ -	LexStat
1434	1434	4419	f u - - - - -	LexStat
1435	1435	5283	- f e l i ŋ	LexStat
1436	1436	8829	g o a p a	LexStat
1437	1437	7451	b i h ɛ -	LexStat
1438	1438	9672	p a p a l ɛ l ɛ	LexStat
1439	1439	2233	f e l i ŋ - - - - - - -	LexStat
1440	1440	1072	m u r a -	LexStat
1441	1441	8359	p a h a - - -	LexStat
1442	1442	8699	l a p a s a	LexStat
1443	1443	8929	n a k i ŋ	LexStat
1444	1444	10730	k - i r ɛ -	LexStat
1445	1445	7283	t a l i ŋ	LexStat
1446	1446	9003	- - t o - b a ŋ	LexStat
1447	1447	9882	t a m a g - - a	LexStat
1448	1448	7396	m a n n e h e	LexStat
1449	1449	9572	t u t u - - - - - -	LexStat
1450	1450	8668	- - - a dʒ a r	LexStat
1451	1451	9557	- - - a dʒ a r a	LexStat
1452	1452	2109	l o h i	LexStat
1453	1453	1785	k a r a k i	LexStat
1454	1454	2476	a m u ŋ n e k a	LexStat
1455	1455	4993	h a m u ŋ	LexStat
1456	1456	3593	d a n e	LexStat
1457	1457	5885	- h - a m a -	LexStat
1458	1458	5173	l i k a -	LexStat
1459	1459	2690	p u h u ŋ	LexStat
1460	1460	10272	u r a k a ŋ	LexStat
1461	1461	4230	- - - - b ə l a h a k a ŋ	LexStat
1462	1462	4230	k a dʒ o b ə l a h a k a ŋ	LexStat
1463	1463	6857	- - - - b a l ɔ - l ɔ -	LexStat
1464	1464	6129	- - - - m a k u -	LexStat
1465	1465	6129	k a dʒ o m a k u -	LexStat
1466	1466	4747	k - - i p ɛ - - -	LexStat
1467	1467	9131	g ɛ n a	LexStat
1468	1468	7851	t ɔ b ɔ t a - e - -	LexStat
1469	1469	7656	t u t ɛ	LexStat
1470	1470	6295	b u l - - - a ŋ	LexStat
1471	1471	6756	v e - - - - d	LexStat
1472	1472	4545	h u r u	LexStat
1473	1473	6584	- i d	LexStat
1474	1474	4884	- k a m a l u ŋ	LexStat
1475	1475	1680	v e d -	LexStat
1476	1476	4559	h u r a k v e ŋ	LexStat
1477	1477	10789	m ə l e - - ŋ - -	LexStat
1478	1478	1717	e d a ŋ - - - a r u	LexStat
1479	1479	9973	t o b a ŋ	LexStat
1480	1480	1698	t ia ŋ a - - r u	LexStat
1481	1481	10198	b i l dʒ a r a - a b u ŋ	LexStat
1482	1482	1354	b ə n a w	LexStat
1483	1483	10575	- e n a r	LexStat
1484	1484	5328	- - - n o a r	LexStat
1485	1485	5345	l ia	LexStat
1486	1486	7234	- - l - - a - - l	LexStat
1487	1487	4132	b i l m ə l e l a k	LexStat
1488	1488	2056	p o r - o t a -	LexStat
1489	1489	2759	b ə n a w k o k o	LexStat
1490	1490	5640	m ua - l	LexStat
1491	1491	4668	- - - - p - - o n - d o -	LexStat
1492	1492	3465	p o n d - - - o - -	LexStat
1493	1493	10274	- a b a ŋ	LexStat
1494	1494	3986	p o r	LexStat
1495	1495	86	p o r	LexStat
1496	1496	3516	dʒ o w	LexStat
1497	1497	6672	v a r -	LexStat
1498	1498	1551	k o k a -	LexStat
1499	1499	1524	t o m u -	LexStat
1500	1500	10328	dʒ a - - r	LexStat
1501	1501	5988	t a ŋ - - - - -	LexStat
1502	1502	10341	b ua - t - - -	LexStat
1503	1503	2737	t a ŋ - u l	LexStat
1504	1504	2838	- r e h e -	LexStat
1505	1505	2406	d a d i	LexStat
1506	1506	2984	b i l	LexStat
1507	1507	5665	v ia -	LexStat
1508	1508	1034	dʒ e	LexStat
1509	1509	2571	k a v i l -	LexStat
1510	1510	2546	v e r	LexStat
1511	1511	5723	s ia l	LexStat
1512	1512	4339	- - p e d a -	LexStat
1513	1513	384	t aː - -	LexStat
1514	1514	6506	r a p a ŋ -	LexStat
1515	1515	6626	d o b a -	LexStat
1516	1516	1835	d a d	LexStat
1517	1517	837	b u m a t -	LexStat
1518	1518	338	- - - - b u l i t	LexStat
1519	1519	3913	t u d i k	LexStat
1520	1520	1428	k i r - i -	LexStat
1521	1521	4457	b i h - i	LexStat
1522	1522	4833	b a t u l	LexStat
1523	1523	2495	a - - - d -	LexStat
1524	1524	6361	a d - - b a n a ŋ k a -	LexStat
1525	1525	2501	- - - - - - - - m - r o	LexStat
1526	1526	2501	- - - - - - - - m o r o	LexStat
1527	1527	4718	b u t a -	LexStat
1528	1528	1280	m e k - - e - - -	LexStat
1529	1529	3170	g ə d o b a r	LexStat
1530	1530	5909	b e h i -	LexStat
1531	1531	3119	n e v e l	LexStat
1532	1532	3606	h a v a -	LexStat
1533	1533	10019	h a v a r a dʒ a	LexStat
1534	1534	506	p a n d a	LexStat
1535	1535	5364	d ei - -	LexStat
1536	1536	1894	t u n - i -	LexStat
1537	1537	6994	v e - - - m - v ei	LexStat
1538	1538	5688	- m e n - i ŋ	LexStat
1539	1539	10059	- - - t e -	LexStat
1540	1540	482	- - t e u l i t	LexStat
1541	1541	4039	- - t e v a - -	LexStat
1542	1542	849	- a t - - - - - - - - a ŋ - -	LexStat
1543	1543	2523	- a d d - - e r a	LexStat
1544	1544	5395	l ij a -	LexStat
1545	1545	5705	t e b - r i ŋ - -	LexStat
1546	1546	2958	p aː	LexStat
1547	1547	6020	t e h i	LexStat
1548	1548	3706	m o d	LexStat
1549	1549	1483	n a l ij - a ŋ	LexStat
1550	1550	5516	m o d	LexStat
1551	1551	8856	- - - - - - m u d i - ŋ -	LexStat
1552	1552	8842	m u - - - d i ŋ	LexStat
1553	1553	649	b u - - - -	LexStat
1554	1554	655	m aː t - -	LexStat
1555	1555	4152	- a v a r -	LexStat
1556	1556	1125	m aː t - - h - a	LexStat
1557	1557	6801	- u k a s i	LexStat
1558	1558	1049	u b - l a n d a	LexStat
1559	1559	6876	a w g o l	LexStat
1560	1560	6748	- u - b -	LexStat
1561	1561	1575	b a t a r	LexStat
1562	1562	1467	b a t a r - - p i	LexStat
1563	1563	1376	v e - t - -	LexStat
1564	1564	3300	k u d u b - - u k - -	LexStat
1565	1565	4243	t ua - - - ai o l - - - - i -	LexStat
1566	1566	6731	t ua b u r - - - -	LexStat
1567	1567	4446	t ə m o - l u ŋ -	LexStat
1568	1568	3245	p u -	LexStat
1569	1569	456	p e t u - - - - - - ŋ	LexStat
1570	1570	470	m o l - - -	LexStat
1571	1571	4367	b ia - - t	LexStat
1572	1572	5194	k a s i -	LexStat
1573	1573	3846	n a ŋ k a -	LexStat
1574	1574	867	- u n d u r	LexStat
1575	1575	539	t o l - - - - - - -	LexStat
1576	1576	3537	- - - t o ŋ	LexStat
1577	1577	4498	- a m - - -	LexStat
1578	1578	5859	s ia - -	LexStat
1579	1579	2276	- e t e m a - -	LexStat
1580	1580	828	- e - i r a	LexStat
1581	1581	5446	t a b a l i r a	LexStat
1582	1582	6765	- - tr - - u ŋ	LexStat
1583	1583	6902	- e ŋ dʒ - a r	LexStat
1584	1584	743	- v e - - -	LexStat
1585	1585	3379	- e - - k u b a ŋ	LexStat
1586	1586	4178	- - l i l a -	LexStat
1587	1587	4178	- e l i l a -	LexStat
1588	1588	3263	- - t o w s - ia l	LexStat
1589	1589	2220	- - aː s	LexStat
1590	1590	4317	- - - b u r a ŋ	LexStat
1591	1591	6658	t o - - - - - w -	LexStat
1592	1592	3353	t o ŋ	LexStat
1593	1593	3318	t o ŋ v a	LexStat
1594	1594	813	- - - - m u d i -	LexStat
1595	1595	2246	- - e - ŋ	LexStat
1596	1596	2027	- v e l - - - - i	LexStat
1597	1597	4951	- i m i - ŋ b u r	LexStat
1598	1598	4686	t ai b o r -	LexStat
1599	1599	1197	- a v - - a - - -	LexStat
1600	1600	4160	- i b a - - l	LexStat
1601	1601	6916	- - v e - h i ŋ	LexStat
1602	1602	9997	- - dʒ e - b u r -	LexStat
1603	1603	4796	ʔ e m e ŋ - - - -	LexStat
1604	1604	6138	- i b - - i t	LexStat
1605	1605	331	- a t a ŋ - - - - - -	LexStat
1606	1606	2443	- a t a ŋ t u b - a -	LexStat
1607	1607	2458	- a t a ŋ k - r u s i ŋ	LexStat
1608	1608	2458	- a t a ŋ k - r u s i ŋ	LexStat
1609	1609	891	- - - aː m	LexStat
1610	1610	4764	- - p u h - a r - -	LexStat
1611	1611	4075	- i dʒ a	LexStat
1612	1612	3426	i dʒ a u m u d	LexStat
1613	1613	3891	- i dʒ a k - u k u -	LexStat
1614	1614	395	- - - m o t a - - -	LexStat
1615	1615	6259	- - - - - u l i t - -	LexStat
1616	1616	6468	- b a t a - -	LexStat
1617	1617	5592	k a t u - - - - -	LexStat
1618	1618	5936	k o t	LexStat
1619	1619	2365	b i b i r i ŋ	LexStat
1620	1620	1406	- i m i ŋ o m - - i p - - iː	LexStat
1621	1621	5243	- i - - ŋ	LexStat
1622	1622	4736	- - e n e - -	LexStat
1623	1623	1175	- i o - a - l	LexStat
1624	1624	1175	n - o - a - l	LexStat
1625	1625	1175	- - o - a - l	LexStat
1626	1626	1175	t - o - a - l	LexStat
1627	1627	4352	m e h - - - - a l	LexStat
1628	1628	10638	- - dʒ a h u ŋ	LexStat
1629	1629	3689	- e n i - ŋ	LexStat
1630	1630	10545	- e p - r a h a	LexStat
1631	1631	4608	- i v - - a	LexStat
1632	1632	2297	- i m a ŋ - -	LexStat
1633	1633	5086	e t a k a	LexStat
1634	1634	10862	- - k a - w - - -	LexStat
1635	1635	901	- e - - b - l i	LexStat
1636	1636	6317	- o h o g a h i ŋ - - - -	LexStat
1637	1637	4056	- a t a ŋ dʒ a s i	LexStat
1638	1638	5585	t a t a ŋ a w	LexStat
1639	1639	1869	dʒ a b a r	LexStat
1640	1640	5256	b e - - -	LexStat
1641	1641	1143	h a ŋ i	LexStat
1642	1642	5383	d u r - u	LexStat
1643	1643	4201	t e - k - e k	LexStat
1644	1644	1227	- r o h -	LexStat
1645	1645	1759	- - r u h i ŋ	LexStat
1646	1646	2928	- - m o t o -	LexStat
1647	1647	526	d e m e l	LexStat
1648	1648	6840	- o - r a - - - -	LexStat
1649	1649	2543	- a b - -	LexStat
1650	1650	6063	h i b - i l	LexStat
1651	1651	10393	- - - - k - l a r u -	LexStat
1652	1652	1878	- - - - k u dʒ a - -	LexStat
1653	1653	1606	b a p - - a	LexStat
1654	1654	4530	- - r i h i	LexStat
1655	1655	10087	k ej - a -	LexStat
1656	1656	10102	k ej - a -	LexStat
1657	1657	682	- - - - - u - l -	LexStat
1658	1658	10605	- a b a t -	LexStat
1659	1659	3554	- u m u - -	LexStat
1660	1660	6398	d u m i ŋ	LexStat
1661	1661	5977	p e r - -	LexStat
1662	1662	2125	- - - d ua -	LexStat
1663	1663	2125	- e - d ua -	LexStat
1664	1664	2072	d u - - - k a - l a l i ŋ	LexStat
1665	1665	998	k a - - l i l i ŋ	LexStat
1666	1666	2704	v a v a r	LexStat
1667	1667	4589	k i n i t	LexStat
1668	1668	301	k e - - r e -	LexStat
1669	1669	3142	k - e b e t	LexStat
1670	1670	6524	k - - - r a ŋ g a	LexStat
1671	1671	3370	k u - b u - ŋ	LexStat
1672	1672	4302	- - - - - - d i - l i ŋ	LexStat
1673	1673	4622	k u b a ŋ i v a	LexStat
1674	1674	2629	- - - - - k u b a ŋ	LexStat
1675	1675	4301	k u b a ŋ	LexStat
1676	1676	602	- - t e m e - - - -	LexStat
1677	1677	663	- l e - -	LexStat
1678	1678	6340	k u d u k	LexStat
1679	1679	5036	l u - - ŋ	LexStat
1680	1680	4874	v e d e -	LexStat
1681	1681	4999	- - - - b o m - - a	LexStat
1682	1682	4999	- - - - b o m - - a	LexStat
1683	1683	5001	m e - - - t -	LexStat
1684	1684	10811	k u w a r - - -	LexStat
1685	1685	10813	- dʒ au ŋ - - k ə n ei - - ŋ - - - -	LexStat
1686	1686	3572	b a r a -	LexStat
1687	1687	1382	dʒ e v - i - -	LexStat
1688	1688	3008	- - - au ŋ -	LexStat
1689	1689	431	- - dʒ a - s i -	LexStat
1690	1690	2966	- - v i ŋ	LexStat
1691	1691	2183	- o s i ŋ	LexStat
1692	1692	10377	l a l a	LexStat
1693	1693	1963	t a - - t a	LexStat
1694	1694	1979	- - p o - r i ŋ - - -	LexStat
1695	1695	6111	- - - - t u k - a ŋ - -	LexStat
1696	1696	7131	- t ei - - l	LexStat
1697	1697	7116	p u s i -	LexStat
1698	1698	1661	k a m a l u ŋ	LexStat
1699	1699	4094	dʒ a r a	LexStat
1700	1700	1840	k - l i t a k	LexStat
1701	1701	1308	m u - - l a ŋ	LexStat
1702	1702	6074	m a - - ŋ -	LexStat
1703	1703	773	k u m b u l	LexStat
1704	1704	3400	t a m a d i	LexStat
1705	1705	4112	v i l a -	LexStat
1706	1706	6683	- m o - - l o ŋ	LexStat
1707	1707	10521	- - l a r a - - -	LexStat
1708	1708	1582	m o - l o -	LexStat
1709	1709	10757	h - - a l a - -	LexStat
1710	1710	5618	- - - t e n a -	LexStat
1711	1711	5737	- - - m i n i s a	LexStat
1712	1712	707	k a m a l a	LexStat
1713	1713	6779	t e ŋ g e	LexStat
1714	1714	6493	k e l i k i l -	LexStat
1715	1715	5872	k a m a l a -	LexStat
1716	1716	2605	b i r - - a	LexStat
1717	1717	6378	- - - - - - d u l a - -	LexStat
1718	1718	715	k a - - - - n a	LexStat
1719	1719	10466	m e dʒ a - -	LexStat
1720	1720	5423	b i b i -	LexStat
1721	1721	3196	k o - k ua -	LexStat
1722	1722	752	- - - - - k o - k - ua	LexStat
1723	1723	10776	b o - - r i -	LexStat
1724	1724	6177	d i r a	LexStat
1725	1725	6158	m i n ia - ŋ	LexStat
1726	1726	7150	- - - e m e ŋ t - - a t a	LexStat
1727	1727	3662	- - - - - m a n a p a l	LexStat
1728	1728	719	- e ŋ dʒ a s i -	LexStat
1729	1729	1737	k - - - - - - l u s	LexStat
1730	1730	5965	d a d i -	LexStat
1731	1731	247	- o - m - - - i l - - i l -	LexStat
1732	1732	9136	- - t ei ŋ	LexStat
1733	1733	8427	v e ŋm - e	LexStat
1734	1734	9321	- - m i k u ŋ	LexStat
1735	1735	9321	- - m i k u ŋ	LexStat
1736	1736	9596	- - - - u k u r	LexStat
1737	1737	8626	- - t ei - - ŋ -	LexStat
1738	1738	9344	- - - t u t - - - u k	LexStat
1739	1739	3987	h u r	LexStat
1740	1740	8727	t je t j a	LexStat
1741	1741	9303	t ia ʔ - -	LexStat
1742	1742	9801	t a h i	LexStat
1743	1743	9779	- - - m e h a r - - - -	LexStat
1744	1744	7341	- - - - - v e - l a -	LexStat
1745	1745	7352	v a - - l - - - v e l a -	LexStat
1746	1746	9265	- - m i h i ŋ	LexStat
1747	1747	9462	t a h i - -	LexStat
1748	1748	9818	- - - - n - a m a r	LexStat
1749	1749	9046	b i h i - - - - - -	LexStat
1750	1750	9547	t a r a -	LexStat
1751	1751	8273	l i r i - -	LexStat
1752	1752	8163	b a h e r a	LexStat
1753	1753	8185	ʔ o l i	LexStat
1754	1754	8110	m e d i a b a ŋ - - - - -	LexStat
1755	1755	8091	- dʒ a r - n a -	LexStat
1756	1756	8132	n a - - n a -	LexStat
1757	1757	7811	- n a - d o - a	LexStat
1758	1758	9844	n a v e m b i ŋ	LexStat
1759	1759	9167	- - - - - r o t a -	LexStat
1760	1760	8767	- b e t a - - - -	LexStat
1761	1761	7476	- - - e ŋ - h a r a -	LexStat
1762	1762	8027	- - m i n a -	LexStat
1763	1763	8324	- ai - ŋ e n a ŋ	LexStat
1764	1764	9900	h a p - - o -	LexStat
1765	1765	7767	m a - - - -	LexStat
1766	1766	8656	j i a r	LexStat
1767	1767	7882	b o w	LexStat
1768	1768	7980	d a r i	LexStat
1769	1769	9245	d a r - - h uj	LexStat
1770	1770	7501	b i - - l e d e	LexStat
1771	1771	7531	e d - - e	LexStat
1772	1772	9180	b o l o r	LexStat
1773	1773	7684	- m a m e -	LexStat
1774	1774	9959	b a n a ŋ k a	LexStat
1775	1775	9485	k ə d u m u -	LexStat
1776	1776	7434	- - - o p u - -	LexStat
1777	1777	9371	p u r u - - - ŋ - - -	LexStat
1778	1778	9734	- i d a - -	LexStat
1779	1779	9021	d o h o -	LexStat
1780	1780	9109	t u a -	LexStat
1781	1781	3834	k a k a -	LexStat
1782	1782	9529	- - - v a - r a -	LexStat
1783	1783	8488	m e a ŋ	LexStat
1784	1784	7397	g aː - k i k -	LexStat
1785	1785	7927	b oj - -	LexStat
1786	1786	7953	h i b a - -	LexStat
1787	1787	9397	- - k - - a h i	LexStat
1788	1788	8056	p o - - l -	LexStat
1789	1789	9449	t a ŋ i -	LexStat
1790	1790	8211	t o t a	LexStat
1791	1791	9616	- o - d a	LexStat
1792	1792	8552	- - - s o w -	LexStat
1793	1793	8601	- - b uj - - -	LexStat
1794	1794	7659	- - - - t e - - r i -	LexStat
1795	1795	9114	- r a p i ŋ	LexStat
1796	1796	8038	- a n a ŋ	LexStat
1797	1797	7570	t o w -	LexStat
1798	1798	8257	t o t u -	LexStat
1799	1799	8242	- - t - e d i ŋ	LexStat
1800	1800	8527	- - - p i - n a	LexStat
1801	1801	9647	n o d a ŋ	LexStat
1802	1802	8875	- - m u m a l - -	LexStat
1803	1803	8950	- a v a k -	LexStat
1804	1804	8975	- - t o - b a ŋ	LexStat
1805	1805	8074	- - - - i p a r - -	LexStat
1806	1806	7855	k u k u m u d i ŋ	LexStat
1807	1807	7709	v e ŋ - - - - - aj	LexStat
1808	1808	8375	b i l a ŋ	LexStat
1809	1809	9417	p a h a - -	LexStat
1810	1810	7588	- - b e l i -	LexStat
1811	1811	9155	- - b a - l i -	LexStat
1812	1812	9473	t - a v - - i -	LexStat
1813	1813	7747	- - - - v e n t e r i ŋ	LexStat
1814	1814	7730	p a - - - - -	LexStat
1815	1815	8460	- - - - m a dʒ a ŋ	LexStat
1816	1816	8460	n a v a m a dʒ a n	LexStat
1817	1817	9755	- a d i ŋ	LexStat
1818	1818	8288	l e p e t	LexStat
1819	1819	8440	- ai ŋ m o l i ŋ	LexStat
1820	1820	7322	- - - l o t i -	LexStat
1821	1821	9210	m a s a ŋ	LexStat
1822	1822	8901	t u n u m - u k	LexStat
1823	1823	8506	- o - - - - - - d a	LexStat
1824	1824	8506	p e - - - - ŋ o d a	LexStat
1825	1825	7605	g a r e ŋ	LexStat
1826	1826	8730	l e k o	LexStat
1827	1827	7298	- - - - t a n i ŋ	LexStat
1828	1828	7835	r e k e ŋ	LexStat
1829	1829	5120	- n u - -	LexStat
1830	1830	10227	- a r u -	LexStat
1831	1831	7226	t u - e	LexStat
1832	1832	2872	b u t a - -	LexStat
1833	1833	2598	- i - s i ŋ	LexStat
1834	1834	6228	t a l i ŋ -	LexStat
1835	1835	6037	- - t i t - - u	LexStat
1836	1836	2139	t ua - - - r u - -	LexStat
1837	1837	4907	t u - - r - n u - -	LexStat
1838	1838	6929	- a r - n u - -	LexStat
1839	1839	2171	- - a r - n u - - - b e - t a - l - n u	LexStat
1840	1840	10119	- a r - - n u - - b e - t a l a r u - - -	LexStat
1841	1841	7170	- - a r - n u - b e - t a l - - t u - e -	LexStat
1842	1842	10128	- a r - ia - r u - - -	LexStat
1843	1843	10167	a r ia - r u b e - t a l n u	LexStat
1844	1844	7177	- a r i t u - - e -	LexStat
1845	1845	5130	- - r a t u - - - n u - -	LexStat
1846	1846	5139	- r a t - - - u - - - a r - ia - - r u b e - t a l - t u - e	LexStat
1847	1847	10235	- r a t u - a r u -	LexStat
1848	1848	7212	- r i b - - u - -	LexStat
1849	1849	3094	n i d a t - - - - -	LexStat
1850	1850	3074	n i d a t - - - -	LexStat
1851	1851	3045	- o - a l - i d a t	LexStat
1852	1852	5171	t u t u - - - - -	LexStat
1853	1853	2688	- - - - b u m a	LexStat
1854	1854	4229	- - - v e n i ŋ	LexStat
1855	1855	6857	- - - - b - l o - l u -	LexStat
1856	1856	6857	- - - - b - l o - l u -	LexStat
1857	1857	6127	t u - - k a ŋ	LexStat
1858	1858	4747	k - r o b o k - -	LexStat
1859	1859	7632	- - t e r i -	LexStat
1860	1860	6295	b u l - - - a ŋ	LexStat
1861	1861	6756	v e - - - - d	LexStat
1862	1862	4545	- u r u	LexStat
1863	1863	6584	- i dː	LexStat
1864	1864	4883	- i l - k a n a	LexStat
1865	1865	4883	- i l - q a n a	LexStat
1866	1866	1680	v e d -	LexStat
1867	1867	4560	i l m e x a	LexStat
1868	1868	10789	m e l e - - ŋ - -	LexStat
1869	1869	1717	e t a ŋ - a k u r -	LexStat
1870	1870	9973	t o b a ŋ	LexStat
1871	1871	1698	t ia ŋ a k u r -	LexStat
1872	1872	10198	- i l - e r a g a b u ŋ	LexStat
1873	1873	1354	b a n a w	LexStat
1874	1874	10575	- e n a r	LexStat
1875	1875	5328	- - o n a - r	LexStat
1876	1876	5338	q a t a m b e l	LexStat
1877	1877	7234	g e l a g a - - r	LexStat
1878	1878	4132	- i l m e r - - a q	LexStat
1879	1879	2061	i l o t a	LexStat
1880	1880	2749	- i l - - - m o r o	LexStat
1881	1881	5643	b o l a -	LexStat
1882	1882	4666	b u k - - - - - - u	LexStat
1883	1883	3464	- i l b u k u	LexStat
1884	1884	10274	- a b a ŋ	LexStat
1885	1885	3970	m e x - e -	LexStat
1886	1886	86	p o r	LexStat
1887	1887	3486	- - - i l b a x a	LexStat
1888	1888	6672	w a r -	LexStat
1889	1889	1551	k o q a s	LexStat
1890	1890	1524	- - m u r	LexStat
1891	1891	10328	dʒ e - - r	LexStat
1892	1892	5988	t a ŋ - - - - -	LexStat
1893	1893	10341	b ua - t - - -	LexStat
1894	1894	2738	- - - b u b u ŋ	LexStat
1895	1895	2738	t a ŋ b u b u ŋ	LexStat
1896	1896	2833	- i l p u s i -	LexStat
1897	1897	2406	d a d i	LexStat
1898	1898	2984	- i l	LexStat
1899	1899	5664	- - i g a - -	LexStat
1900	1900	1034	dʒ e	LexStat
1901	1901	2571	k a w i l -	LexStat
1902	1902	2546	w e r	LexStat
1903	1903	5723	s e l	LexStat
1904	1904	4339	- - p e d a -	LexStat
1905	1905	384	t a x a	LexStat
1906	1906	6506	q a b a - -	LexStat
1907	1907	979	k a l a ŋ	LexStat
1908	1908	837	- u m a t -	LexStat
1909	1909	338	k u - - b u l i t	LexStat
1910	1910	3912	s e m e r i ŋ -	LexStat
1911	1911	1428	k i r - i -	LexStat
1912	1912	1429	- i m i l	LexStat
1913	1913	4457	b e x - -	LexStat
1914	1914	4833	b a t u l	LexStat
1915	1915	2495	a - - - d -	LexStat
1916	1916	6361	- - - - b e n a - x a -	LexStat
1917	1917	2501	- - - - - - - - m o r o	LexStat
1918	1918	4718	b u t a -	LexStat
1919	1919	1280	m e x ei m o x - -	LexStat
1920	1920	3167	d o l o g a r	LexStat
1921	1921	5905	w a s	LexStat
1922	1922	3116	- u - - t	LexStat
1923	1923	3613	m a	LexStat
1924	1924	10011	m a e l e	LexStat
1925	1925	498	k u r u -	LexStat
1926	1926	5364	d e k i	LexStat
1927	1927	1894	t u n - i -	LexStat
1928	1928	6994	w a - - - r a ŋ -	LexStat
1929	1929	5688	- m e n - i ŋ	LexStat
1930	1930	10059	- - - t e -	LexStat
1931	1931	10727	t u k a r	LexStat
1932	1932	481	t e - w a s i	LexStat
1933	1933	4039	- - - - w a - -	LexStat
1934	1934	849	- - - - - - g - - e t e n - i	LexStat
1935	1935	2523	- a d t a x a t a	LexStat
1936	1936	5395	l e - g	LexStat
1937	1937	5705	- - - - r i k i -	LexStat
1938	1938	2951	g e - - s i	LexStat
1939	1939	6002	g o - - x a l	LexStat
1940	1940	3706	m o d	LexStat
1941	1941	1483	n a l i k a n	LexStat
1942	1942	5516	m o d	LexStat
1943	1943	8856	- - - - - - m u d i - ŋ -	LexStat
1944	1944	8842	m u - - - d i ŋ	LexStat
1945	1945	649	b u - - - -	LexStat
1946	1946	655	m aː t - -	LexStat
1947	1947	4152	- a w a r -	LexStat
1948	1948	1125	m a t - - s - a	LexStat
1949	1949	6801	k u k a s i	LexStat
1950	1950	1052	n u k b e n u	LexStat
1951	1951	6884	b u m i s	LexStat
1952	1952	6748	- uː - b -	LexStat
1953	1953	1575	b a t a r	LexStat
1954	1954	1467	b a t a r - i p i	LexStat
1955	1955	1376	w e - t - -	LexStat
1956	1956	3300	k u d u b - - - - u -	LexStat
1957	1957	4244	t o x	LexStat
1958	1958	4243	t o x ai k o - l - - - - i -	LexStat
1959	1959	6731	- - b u r - - - -	LexStat
1960	1960	4446	m o t o - l u ŋ -	LexStat
1961	1961	3244	- - - p a l -	LexStat
1962	1962	456	p e t u - - - - - - ŋ	LexStat
1963	1963	470	m o g u l -	LexStat
1964	1964	4369	m a m p e l e -	LexStat
1965	1965	5194	k a s i -	LexStat
1966	1966	867	k u n - u r	LexStat
1967	1967	539	t a g - - - - - u l	LexStat
1968	1968	3543	m e g - - - e r -	LexStat
1969	1969	4497	- - t u -	LexStat
1970	1970	5860	- i s a r	LexStat
1971	1971	2276	g e t a m a - -	LexStat
1972	1972	828	g e k i r a	LexStat
1973	1973	5443	t a - b - - - a s -	LexStat
1974	1974	6765	tr u b - - u ŋ	LexStat
1975	1975	6899	- u - n - u ŋ - -	LexStat
1976	1976	743	- w e - - -	LexStat
1977	1977	3379	- - - - k u b a ŋ	LexStat
1978	1978	4178	g i l i l a -	LexStat
1979	1979	3273	b u b a t a	LexStat
1980	1980	2220	- - a s	LexStat
1981	1981	4325	g o x o n a x	LexStat
1982	1982	6658	g u t - - - o k u	LexStat
1983	1983	3350	- g oː ŋ - - - - k u - - - l	LexStat
1984	1984	3318	t o ŋ w a	LexStat
1985	1985	813	p - i - m u d i -	LexStat
1986	1986	2246	- t e - ŋ	LexStat
1987	1987	2024	g e k - - - i r	LexStat
1988	1988	4951	t i m i - ŋ - - -	LexStat
1989	1989	4687	t ai - - -	LexStat
1990	1990	1197	t ai w - - a - - -	LexStat
1991	1991	4165	t ai - t u p a -	LexStat
1992	1992	6916	t e w e - s i ŋ	LexStat
1993	1993	9997	t e g e - b u r -	LexStat
1994	1994	4801	t a t a x	LexStat
1995	1995	6138	t a b a g a t	LexStat
1996	1996	331	t a t a ŋ - - - - - -	LexStat
1997	1997	2443	t a t a ŋ t u b - a -	LexStat
1998	1998	2458	t a t a ŋ k - r u s i ŋ	LexStat
1999	1999	890	- - t uː - -	LexStat
2000	2000	4765	t u p u s a l - -	LexStat
[truncated: 38,346 more rows]
