# Supplementary material for: LexiRumah: An online lexical database of the Lesser Sunda Islands
Source: PLoS One. 2018 Oct 17;13(10):e0205250. doi: 10.1371/journal.pone.0205250 (PMC6192618; doi:10.1371/journal.pone.0205250)
Supplement: S1 File — ZIP-Archive containing CLDF dataset and pylexirumah software package. (ZIP) [file pone.0205250.s001.zip › lexirumah-data-1.0.0-rc4/cldf/concepts.csv]

ID	Name	Description	English	Indonesian	Semantic_Field	Elicitation_Notes	Core_Set	Concepticon_ID	Comment
to_bless	BLESS		to bless	memberkati	Religion and belief			391
leg	LEG		leg	kaki	The body			1297
to_play	PLAY		to play	main	Emotions and values			1413
knee	KNEE		knee	lutut	The body			1371
fat	FAT (ORGANIC SUBSTANCE)		fat	lemak	The body			323
forest	FOREST		forest	hutan	The physical world			420
monitor_lizard	MONITOR LIZARD		monitor lizard	buaya darat; biawak	Animals			3017
seventeen	SEVENTEEN		seventeen	tujuh belas	Quantity			2453
fish_trap	FISH TRAP		fish trap	perangkap ikan	Warfare and hunting	dibuat dari bambu untuk menangkap ikan yang ditinggal. NOT fish net or fish line.		389
to_walk	WALK		to walk	berjalan	Motion			1443	Some word lists may contain elicitations for ‘jalan (kaki)’
sky	SKY		sky	langit	The physical world			1732
thousand	THOUSAND		thousand	seribuh	Quantity			1843
rice_field	PADDY FIELD		rice field	sawah	Agriculture and vegetation			140
fingernail	FINGERNAIL		fingernail	kuku	The body			1258
day_before_yesterday	DAY BEFORE YESTERDAY		day before yesterday	kemarin dulu	Time			1180
to_sing	SING		to sing	menyanyi	Speech and language			1261
egg	EGG		egg	telur	Food and drink			744
two	TWO		two	dua	Quantity			1498
to_pound	POUND		to pound; to beat	tumbuk	Basic actions and technology			354
hole	HOLE		hole	lubang	Spatial relations			1667
wall	WALL		wall	dinding	The house			933
arm	ARM		arm	tangan	The body			1673
ten	TEN		ten	sepuluh	Quantity			1515
yesterday	YESTERDAY		yesterday	kemarin	Time			1174
pig	PIG		pig	babi	Animals			1337
price	PRICE		price	harga	Possession			657
husband	HUSBAND		husband	suami	Kinship			1200
to_give	GIVE		to give	beri; kasih	Possession			1447
honey	HONEY		honey	madu	Food and drink			942
straight	STRAIGHT		straight	lurus	Spatial relations			1404
word	WORD		word	kata	Speech and language			1599
woman	WOMAN		woman	perempuan	Kinship			962
lizard	GECKO		tokay gecko	tokek	Animals	A type of lizard that makes a ‘toke’ sound		2355
chin	CHIN		chin	dagu	The body			1510
gum_tree	EUCALYPT		gum tree; eucalyptus	kayu putih	Agriculture and vegetation	Specifically, that type of tree, not any white wood. Try to probe deeper if a calque of “white tree” is given first.		3007
chew_betel	CHEW BETEL		chew betel	makan sirih	Food and drink			3161
eye	EYE		eye	mata	The body			1248
to_fold	FOLD		to fold	lipat	Basic actions and technology			1470
grasshopper	GRASSHOPPER		grasshopper	belalang	Animals			607
louse_eggs	NIT		louse eggs	telur kutu kepala	Animals			267
expensive	EXPENSIVE		expensive	mahal	Possession			1426
knife	KNIFE		knife	pisau	Basic actions and technology			1352
sister	SISTER		sister	saudara perempuan	Kinship			1263
tree	TREE		tree	pohon	Agriculture and vegetation			906
coconut	COCONUT		coconut	kelapa	Agriculture and vegetation			970
to_eat	EAT		to eat	makan	Food and drink			1336
nineteen	NINETEEN		nineteen	sembilan belas	Quantity			1714
to_rub	RUB		to rub	gosok	Basic actions and technology			1449
to_come	COME		to come	datang	Motion			1446
clan	CLAN		clan	suku	Social and political relations			302
Earth	WORLD		Earth	bumi	The physical world			965
tobacco	TOBACCO		tobacco	tembakau	Agriculture and vegetation			974
king_ruler	KING		king, ruler	raja	Social and political relations			1508	High overlap with ‘chieftain’
brother	BROTHER		brother	saudara laki-laki	Kinship			1262
to_hold	HOLD		to hold	pegang	Possession			1448
nose	NOSE		nose	hidung	The body			1221
to_hit	HIT		to hit	pukul	Basic actions and technology			1433
wave	WAVE		wave	ombak	The physical world			978
flea	FLEA		flea	kutu anjing	Animals			232
rack_above_hearth	RACK (FOR STORING FOOD)		rack (for storing food)	para-para	The house	There may be two types, a high one (for e.g. storage) and a lower one; if so, elicit both.		3176
to_flow	FLOW		to flow	mengalir	Motion			2003
five	FIVE		five	lima	Quantity			493
fly	FLY (INSECT)		fly (insect)	lalat	Animals			1504
finger	FINGER		finger	jari	The body			1303
with	WITH		with	dengan	Miscellaneous function words			1340
to_drop	DROP (SOMETHING)		to drop	kasih jatuh (sesuatu)	Motion	menjatuhkan		750
why	WHY		why?	mengapa?	Cognition			1270
to_return	RETURN HOME		to return	balik	Motion			142	from Keraf
to_crouch	SQUAT		to squat	jongkok (di w.c.)	Motion	To crouch as on an Indonesian toilet, NOT: to kneel		3163
to_dance	DANCE		to dance	menari	Motion			1879
slave	SLAVE		slave	budak	Social and political relations			812
older_sibling	OLDER SIBLING		older sibling	kakak	Kinship			405
to_defend	DEFEND		to defend	membela; mempertahankan	Warfare and hunting			1330
leaf	LEAF		leaf	daun	Agriculture and vegetation			628
to_know	KNOW (SOMETHING)		to know	tahu	Cognition			1410
to_bark	BARKING		to bark	(anjing) gonggong	Animals			1206
lontar_palm	LONTAR PALM		lontar palm	pohon lontar	Agriculture and vegetation			3030
millet	MILLET		millet	jawawut	Agriculture and vegetation	If you can, show a picture.		931	Some word lists may contain elicitations for ‘botok’
cold	COLD		cold	dingin	Sense perception			1287
hungry	BE HUNGRY		hungry	lapar	Food and drink			1533
to_curse	CURSE		to curse	sumpah; menyumpahi	Religion and belief	Please elicit the verb		8
white	WHITE		white	putih	Sense perception			1335
to_swim	SWIM		to swim	berenang	Motion			1439
sago	SAGO		sago	sagu	Agriculture and vegetation			2270
to_go	GO		to go	pergi	Motion			695
angry	ANGRY		angry	marah	Emotions and values			1826
to_hear	HEAR		to hear	dengar	Sense perception			1408
marungga	MORINGA TREE		moringa tree	merunggai	Agriculture and vegetation			3031
smoke	SMOKE (EXHAUST)		smoke	asap	The physical world			778
to_borrow	BORROW		to borrow	meminjam	Possession			1823
mango	MANGO		mango	mangga	Agriculture and vegetation			2398
one_hundred_and_twenty_three	ONE HUNDRED AND TWENTY THREE		one hundred and twenty three	seratus dua puluh tiga	Quantity			3164
to_grow	GROW		to grow	tumbuh	Spatial relations			479
ice	ICE		ice	es	The physical world			617
cuscus	POSSUM		cuscus	kuskus	Animals			470
big	BIG		big	besar	Spatial relations			1202
voice	VOICE		voice	suara	Speech and language			1363
where	WHERE		where?	di mana?	Cognition			1237	Keraf: ‘di mana’; Some lists also include "ke/dari mana", "to/from where"
at	AT		at	di; pada	Spatial relations			1461	Keraf: ‘di’
inside	INSIDE		in; inside	di dalam	Spatial relations			1606	Keraf: ‘dalam’; Other collectors may have elicited ‘dalam’, which on its own means ‘deep’.
to_sail	SAIL		to sail	berlayar	Motion			787
thirteen	THIRTEEN		thirteen	tiga belas	Quantity			1708
skinny	THIN (SLIM)		skinny (human)	kurus	Spatial relations			1400
rib	RIB		rib	tulang rusuk; tulang rebis	The body	In South Sulawesi: iga		801
rice_ear_bug	RICE EAR BUG		rice ear bug	walang sangit	Animals	Destroys rice crops and gives off a bad smell when disturbed.		3158	Leptocorisa oratoria
to_kill	KILL		to kill	bunuh	The body			1417
sweet_potato	SWEET POTATO		sweet potato	ubi jalar	Agriculture and vegetation			159
liver	LIVER		liver	hati	The body			1224
footprint	FOOTPRINT		footprint	jejak kaki	The body			318	from Keraf
cassava	CASSAVA		cassava	ubi kayu	Agriculture and vegetation			925
adultery	ADULTERY		adultery	zina; perzinaan	Law			902
to_buy	BUY		to buy	beli	Possession			1869
to_cry	CRY		to cry	menangis	Emotions and values			1839
forehead	FOREHEAD		forehead	dahi	The body			123
moon	MOON		moon	bulan (di langit)	The physical world			1313
to_slap	SLAP		to slap	tepuk; menampar	Basic actions and technology	Mimic the movement, we look for the painful one		3160	There may be confusion corcerning this concept and ‘to clap’. Other elicitations were ‘tampar’, ‘menampar’.
road	ROAD		road; path; way	jalan	Motion	Please ensure to elicit the noun		667
window	WINDOW		window	jendela	The house			1375
dibble_stick	DIBBLE STICK		dibble stick	tugal	Agriculture and vegetation			3155
to_answer	ANSWER		to answer	menjawab	Speech and language			1275
banana	BANANA		banana	pisang	Agriculture and vegetation			868
blind	BLIND		blind	buta	The body			1653
twilight_dawn	DAWN		twilight; dawn	subuh	Time	Elicit time of day, not prayer – ‘fajar’ may be helpful in some regions		729
one_hundred_thousand	TEN THOUSAND		one hundred thousand	seratus ribuh	Quantity			2078
sand	SAND		sand	pasir	The physical world			671
bark_of_tree	BARK		bark (of tree)	kulit pohon	Agriculture and vegetation			1204
bean	BEAN		bean	kacang	Agriculture and vegetation			832
full	FULL		full	penuh	Quantity			1429
turtle	TURTLE		turtle	penyu	Animals			112
easy	EASY		easy	gampang	Cognition			686
branch	BRANCH		branch	dahan	Agriculture and vegetation			1531
ritual_mound	MOUND OF STONES FOR RITUAL ACTIVITIES	A mound of stones or altar around/on which ritual activities are held.	mound of stones for ritual activities	gundukan batu (untuk upacara adat)	The house	The cultural features questionnaire also asks for this term.		0
candle	CANDLE		candle	lilin	The house			1273
to_let_go	LET GO OR SET FREE		to let go	melepaskan	Possession			1095
to_teach	TEACH		to teach	mengajar	Cognition			709
to_sell	SELL		to sell	jual	Possession			1571
to_swell	SWELL		to swell	bengkak	The body			1573
to_dig	DIG		to dig	gali	Agriculture and vegetation			1418
twenty_four	TWENTY FOUR		twenty four	dua puluh empat	Quantity			1736
twenty	TWENTY		twenty	dua puluh	Quantity			1710
sugarcane	SUGAR CANE		sugarcane	tebu	Agriculture and vegetation			146
canoe	CANOE		canoe	perahu	Motion			1970	Some word lists contain elicitations for ‘sampan’ (which is a small boat with sail)
to_worship	WORSHIP		to worship	bersembayang	Religion and belief			257
traditional_house	HOUSE	A dwelling built in a vernacular or ethnic architectural style.	traditional house	rumah adat	Religion and belief			1252	Different forms in the counterparts for this concept may imply different architectural styles. The concepticon concept is more general.
turtle_saltwater	TURTLE		turtle (saltwater)	kura-kura laut	Animals			112
skin	SKIN		skin	kulit	The body			763
jackfruit	JACKFRUIT		jackfruit	nangka	Agriculture and vegetation			2655
clothing	CLOTHES		clothing	pakaian	Clothing and grooming			1895
cooked_corn	COOKED CORN		cooked corn	ketema; jagung yang dimasak	Food and drink	Refers to a specific type of corn porridge which may not exist in all areas		3027
louse_clothing	BODY LOUSE		louse (clothing); body louse	tuma; kutu pakaian	Animals			311
horn	HORN (ANATOMY)		horn	tanduk	The body			1393
to_pull	PULL		to pull	tarik	Basic actions and technology			1455
younger_brother	YOUNGER BROTHER		younger brother	adik laki-laki	Kinship			1760
excrement	FAECES (EXCREMENT)		excrement	kotoran; tahi	The body			675
twenty_three	TWENTY THREE		twenty three	dua puluh tiga	Quantity			3165
sour	SOUR		sour	asam	Sense perception			1906
penis	PENIS		penis	kemaluan laki-laki	The body	Often taboo. Be sensitive, explain: ini sehingga anggota tubuh semua bisa dimasukkan dalam dalam kamus, itu saja, jangan marah bapak? If they still remain silent, skip.		1222
trousers	TROUSERS		trousers	celana panjang	Clothing and grooming			809
cheap	CHEAP		cheap	murah	Possession			1887
thirty	THIRTY		thirty	tiga puluh	Quantity			1715
long	LONG		long (stick)	(kayu) panjang	Spatial relations			1203	Keraf: ‘panjang’
sugar_palm	SUGAR PALM		sugar palm	pohon enau	Agriculture and vegetation			3029
black	BLACK		black	hitam	Sense perception			163
garden	GARDEN		garden	kebun	Agriculture and vegetation			586
gebang_palm	GEBANG PALM		gebang palm	pohon gebang	Agriculture and vegetation	If the word "gebang" is not recognized, try "g(e)wang"		3156	Corypha utan (‘gebang palm’ or ‘cabbage palm’)
sermon	SERMON		sermon	khotbah	Religion and belief			3167
seventy	SEVENTY		seventy	tujuh puluh	Quantity			1721
soil	EARTH (SOIL)		land; earth; soil	tanah	The physical world			1228
chieftain	CHIEFTAIN		chieftain	kepala suku	Social and political relations			301
near	NEAR		near	dekat	Spatial relations			1942
shy_ashamed	SHY		shy; ashamed	malu	Emotions and values			487
holy	HOLY		holy	suci; kudus	Religion and belief			1702
hot	HOT		hot	panas	Sense perception			1286
bed	BED		bed	tempat tidur	The house			1663
to_hide	HIDE (CONCEAL)		to hide	sembunyi	Spatial relations			602
round	ROUND		round	bulat	Spatial relations			1395
1pl_incl	WE (INCLUSIVE)		1pl incl	kita	Kinship			1131
drizzle	DRIZZLE		drizzle	(hujan) gerimis	The physical world			1016
sarong_women	SARONG	The female style of a large tube or length of fabric	often wrapped around the waist	worn throughout much of South Asia.	sarong (women)	sarung (perempuan)	Clothing and grooming	If there are different words for male and female sarongs, collect the female one.		2413	Concepticon has the more general concept SARONG 2413 (either male or female)
green	GREEN		green	(daun) hijau	Sense perception			1425
head	HEAD		head	kepala	The body			1256
three	THREE		three	tiga	Quantity			492
to_bite	BITE		to bite	(anjing) gigit	The body			1403
bone	BONE		bone	tulang	The body			1394
to_float	FLOAT		to float	terapung	Motion			1574
fourteen	FOURTEEN		fourteen	empat belas	Quantity			2451
feather	FEATHER		feather	bulu (burung)	The body			1201
machete	MACHETE		machete	parang	Food and drink			2680
2sg_polite	YOU (FORMAL ADDRESS)		2sg (polite)	anda	Kinship			2844
grains	GRAIN		grain; cereal	padi-padian	Agriculture and vegetation	There might not be a general term. If there isn’t, leave it empty.		605
thread	THREAD		thread	benang	Clothing and grooming			1161
1pl_excl	WE (EXCLUSIVE)		1pl excl	kami	Kinship			1130
narrow	NARROW		narrow (road)	sempit (jalan)	Spatial relations	Not: rumah sempit (crowded/small house), or pakaian sempit (clothes that are too tight).		1267
crocodile	CROCODILE		crocodile	buaya laut	Animals			1857
wood	WOOD		wood	kayu	The physical world			1803	Some word lists may contain elicitations for ‘kayu pohon’
2sg_informal	THOU		2sg (informal)	engkau; kau; kamu	Kinship	Specifically, the singular one.		1215
louse_in_hair	LOUSE		louse in hair; head louse; mother louse	kutu kepala	Animals			1392	Keraf: ‘kutu’
marriage	MARRIAGE		marriage	perkawinan	Social and political relations			2432
claw	CLAW		claw	cakar	The body			72
stem	PLANT STEM		stem	batang	Agriculture and vegetation			2628	from Keraf
day	DAY (24 HOURS)		day	hari	Time			1260
3pl	THEY		3pl	mereka	Kinship			817
bat	BAT		bat	kelelawar	Animals			1793
snake	SNAKE		snake	ular	Animals			730
wide	WIDE		wide	lebar	Spatial relations			1243
man	MAN		man	laki-laki	Kinship			1554
broom	BROOM		broom	sapu	The house			245
to_learn	LEARN		to learn	belajar	Cognition			504
to_fall_from_above	FALL		to fall (from above)	jatuh (dari atas)	Motion			1280	Keraf: ‘jatuh’ – There are usually many ways of saying this
fowl	FOWL		fowl	unggas	Animals	There might not be a term like this, between bird and chicken. If there isn’t, leave it empty.		265
rattan	RATTAN		rattan	rotan	Agriculture and vegetation			2497
to_tell_untruth	LIE (MISLEAD)		to lie (tell untruth)	bohong	Emotions and values			601
to_sleep	SLEEP		to sleep	tidur	The body			1585
wound	WOUND		sore; wound	luka	The body			1109
what	WHAT		what?	apa?	Cognition			1236
kidney	KIDNEY		kidney	ginjal	The body			489
deer	DEER		deer	rusa	Animals			1936
to_smell	SMELL (PERCEIVE)		to smell	cium (bau)	Sense perception			1586
lightning	LIGHTNING		lightning	kilat	The physical world			1654
to_see	SEE		to see	lihat	Sense perception			1409
fishing_hook	FISHHOOK		fishing hook	mata kail	Warfare and hunting			1074
to_count	COUNT		to count	hitung	Quantity			1420
twenty_one	TWENTY ONE		twenty one	dua puluh satu	Quantity			1734
to_close	SHUT		to close	tutup	Spatial relations			1046
to_dream	DREAM (SOMETHING)		to dream	mimpi	The body			1920
oven	OVEN		hearth	tungku	Food and drink			1143	Threestone hearth, in particular
initiation_ceremony	INITIATION CEREMONY		initiation ceremony	upacara prabakti	Religion and belief	Please specify which type of ceremony(s) is given		1946	May refer to a different ceremony in different cultures
twenty_two	TWENTY TWO		twenty two	dua puluh dua	Quantity			3166
earring	EARRING		earring	anting-anting	Clothing and grooming			770
to_drink	DRINK		to drink	minum	Food and drink			1401
grandfather	GRANDFATHER		grandfather	kakek; opa	Kinship			1383
day_after_tomorrow	DAY AFTER TOMORROW		day after tomorrow	lusa	Time			1179
lamp	LAMP		lamp	lampu	The house			625
twenty_five	TWENTY FIVE		twenty five	dua puluh lima	Quantity			1738
hour	HOUR		hour	jam	Time			1353
to_wake_someone_up	WAKE UP (SOMEONE)		to wake someone up	kasih bangun (seseorang)	The body	Like 'membangunkan' (but not with the sense of 'to erect a building')		3174
sea	SEA		sea; sea water	laut; air laut	The physical world			1474
money	MONEY		money	uang	Possession			1559
palm_of_hand	PALM OF HAND		palm of hand	tapak (tangan)	The body			1183
flat	FLAT		flat	rata; datar	Spatial relations			1633
to_weave	WEAVE		to weave	menenun	Clothing and grooming			133
heavy	HEAVY		heavy	berat	Sense perception			1210
to_cut	CUT		to cut	potong	Basic actions and technology			1432
ant	ANT		ant	semut	Animals			587
fruit	FRUIT		fruit	buah	Food and drink			1507
night	NIGHT		night	malam	Time			1233
earthworm	EARTHWORM		earthworm	cacing tanah	Animals			2350
to_suck	SUCK		to suck	isap	Food and drink			1421
2sg_2pl	???		2sg; 2pl	engkau; kamu	Kinship	DO NOT ELICIT THIS, this is a legacy concept covered elsewhere		0	from Keraf – we don’t actually know which one he elicited
lungs	LUNG		lungs	paru-paru	The body			688
to_climb	CLIMB		to climb	naik	Motion			1102
forty	FORTY		forty	empat puluh	Quantity			1716
that	THAT		that	itu	Miscellaneous function words			78
heart	HEART		heart	jantung	The body			1223
2pl	YOU		2pl	kalian	Kinship			1213
house	HOUSE		house	rumah	The house			1252
sun	SUN		sun	matahari	The physical world			1343
to_hunt	HUNT		to hunt	berburu	Warfare and hunting			1435
to_shoo_to_chase_away_to_send_away	DISPEL		to chase away, to expel	mengusir	Motion			30
tomorrow	TOMORROW		tomorrow	besok	Time			1329
to_die	DIE		to die	mati	The body			1494
mud	MUD		mud	lumpur	The physical world			640
to_think	THINK (REFLECT)		to think	pikir	Cognition			1415
papaya	PAPAYA		papaya	pepaya	Agriculture and vegetation			2445
blue	BLUE		blue	(langit) biru	Sense perception			837
bird	BIRD		bird	burung	Animals			937
mountain	MOUNTAIN		mountain	gunung	The physical world			639
tinea	TINEA		tinea	panau	The body			3173	The overlap with ‘ringworm’ is high, both are types of dermaphytosis, yet from the sampled lexicon they appear as two consistent, distinct concepts.
same	SAME		same	sama	Miscellaneous function words			200
penalty	PENALTY		penalty	hukuman	Law			1196
small	SMALL		small	kecil	Spatial relations			1246
bad	BAD		bad	jelek	Emotions and values			1292
gravel	GRAVEL		gravel	(batu) kerikil	The physical world			3028
to_surrender	SURRENDER		to surrender	menyerahkan	Warfare and hunting			1696
brother_in_law	BROTHER-IN-LAW		brother-in-law	kunyadu; ipar	Kinship			2314
dark	DARK		dark	gelap	Sense perception			706
tear	TEAR (OF EYE)		tear	air mata	Emotions and values			1651
conjunctivitis	CONJUNCTIVITIS		conjunctivitis	mata merah; belek	The body	Ketika mata pedih dan merah kemudian ketika bangun tidur mata sulit dibuka dan kadang-kadang keluar cairan kuning.		3026	Some word lists contain elicitations for ‘mata merah’, some for ‘belek’
there	THERE		there	sana	Miscellaneous function words			1937
spider	SPIDER		spider	laba-laba	Animals			843
mucus	NASAL MUCUS (SNOT)		mucus	ingus	The body			208
thin	THIN (OF HAIR AND LEAF)		thin (non-human)	tipis	Spatial relations			2307
to_command	ORDER		to command; to order	menyuruh	Social and political relations			1128	Some word lists may contain elicitations for ‘perintah’, which may also be a noun instead of a verb.
bedbug	BEDBUG		bedbug	kutu busuk	Animals			1949
to_cut_down	CUT DOWN		to cut down	tebang	Basic actions and technology			355
eighty	EIGHTY		eighty	delapan puluh	Quantity			1722
mouth	MOUTH		mouth	mulut	The body			674
nephew_niece	SIBLING'S CHILD		nephew; niece	keponakan	Kinship			173
to_plant_rice	PLANT RICE	To put a (rice) seedling in the flooded ground of a paddy field so that it strikes root and grows.	to plant (rice)	tanam (padi)	Agriculture and vegetation			0	Concepticon has the more general concept PLANT (SOMETHING) 1486 (not specific to the type of planting done for rice)
to_lie_down	LIE DOWN		to lie down	baring	Spatial relations			215
sharp	SHARP		sharp	tajam	Sense perception	Of spear (tombak) or machete (parang); if there are two different words, elicit both.		1396
nostril	NOSTRIL		nostril	lubang hidung	The body			1178
axe	AXE		axe	kapak	Basic actions and technology			677
body	BODY		body	badan	The body			1480
other	OTHER		other	lain	Miscellaneous function words			197	from Keraf
dog	DOG		dog	anjing	Animals			2009
testicles	TESTICLES		testicles	buah pelir	The body			797
some	SOME		some	beberapa	Quantity			1241	from Keraf
comb	COMB		comb	sisir	Clothing and grooming			1475
root	ROOT		root	akar	Agriculture and vegetation			670
battle	BATTLE		war; battle	perang	Warfare and hunting			579
fog	FOG		fog	kabut	The physical world	kabut = fog, NOT embun = air yang menetes dari daun di pagi hari		249
dirty	DIRTY		dirty	kotor	Sense perception			1230
nine	NINE		nine	sembilan	Quantity			1483
bitter	BITTER		bitter	pahit	Sense perception			887
old_people	OLD (AGED)		old; elderly (people)	(orang) tua	Time			2112	Keraf: ‘tua’
old_worn_house	OLD (USED)		old; worn (house)	(rumah) tua	Time			2113
ash	ASH		(fireplace) ash	abu (tungku)	The physical world	NOT 'debu' (dust, after you have been sweeping)		646	Keraf: ‘abu’
older_sister	OLDER SISTER		older sister	kakak perempuan	Kinship			1758
friend	FRIEND		friend	teman	Social and political relations			1325
language	LANGUAGE		language	bahasa	Speech and language			1307
this	THIS		this	ini	Miscellaneous function words			1214
tongue	TONGUE		tongue	lidah	The body			1205
few	FEW		a few	sedikit	Quantity			1242
to_promise	PROMISE		to promise	berjanji	Speech and language			1675
back	BACK		back	belakang	The body			1291
salty	SALTY		salty	asin	Sense perception			1091
stone	STONE		stone	batu	The physical world			857
to_plant_yam	PLANT YAM	To put a (yam) seed tuber into ridged-up ground so that it strikes root and grows.	to plant (yam)	tanam (ubi)	Agriculture and vegetation			0	Concepticon has the more general concept PLANT (SOMETHING) 1486 (not specific to the type of planting done for yam)
name	NAME		name	nama	Speech and language			1405
fence	FENCE		fence	pagar	Agriculture and vegetation			1690
fever	FEVER		fever	demam	The body			1534	If the language has a clear class of adjectives, older wordlists may have the concept ‘feverish’ here instead.
below	DOWN OR BELOW		below	bawah	Spatial relations	If there are different words for the place and the direction, elicit both and annotate.		2094
to_speak	SPEAK		to speak	bicara	Speech and language			1623
innocent	INNOCENT		innocent	tidak bersalah	Law			90
deaf	DEAF		deaf	tuli	The body			996
scabies	SCABIES		scabies	kudis	The body			3172
to_hit_drum	DRUMMING		to hit (drum)	pukul (genderang)	Motion			11
here	HERE		here	sini	Miscellaneous function words	If there is confusion, ask for ‘di sini’		136
morning	MORNING		morning	pagi	Time			1339
to_search_for_to_hunt_for	LOOK FOR		to search for; to hunt for	cari	Possession			1468	Related: HUNT 1435
hill_ridge	HILL		hill; ridge	bukit	The physical world			614
to_skewer	PIERCE		to skewer	tusuk	Basic actions and technology			398
betel_nut_areca	BETELNUT		betel nut; areca	pinang	Agriculture and vegetation			217
guts	GUTS		guts	usus; isi perut	The body			1334
sixteen	SIXTEEN		sixteen	enam belas	Quantity			2454
to_breathe	BREATHE		to breathe	napas	The body			1407
mosque	MOSQUE		mosque	mesjid	Religion and belief			1603
to_open	OPEN		to open	buka	Spatial relations			1156
lips	LIP		lips	bibir	The body			478
treaty	TREATY		treaty	perjanjian	Social and political relations			3169
loom	LOOM		loom	perkakas tenun	Clothing and grooming	Kata untuk seluru alat menenun. Tetapi di sini alat tenun tidak ada nama umum, dan masing-masing bagian ada namanya. (It is likely that there is no word referring to a loom as such, only words referring to parts of it. If you can make a picture of a loom, you could try to elicit the words for the various parts. If this is not possible, just skip this.)		1787
dew	DEW		dew	embun	The physical world			1977	from Keraf
fathers_sister	FATHER'S SISTER		father's sister	bibi; ayah punya saudara perempuan; tante	Kinship			170
body_hair	BODY HAIR		body hair	bulu (orang)	The body			189
to_help	HELP		to help	bantu	Social and political relations			1897
to_fly	FLY (MOVE THROUGH AIR)		to fly	terbang	Motion			1441
chair	CHAIR		chair	kursi	The house			1476
ridge	RIDGEPOLE		ridge; ridgepole; peak; tip	bubungan	The house			280
to_split	SPLIT		to split	belah	Basic actions and technology			1437
teeth	TOOTH		teeth	gigi	The body			1380
frog	FROG		frog	kodok	Animals			503
roof_rafter	RAFTER		roof rafter	kasau	The house			829
earthquake	EARTHQUAKE		earthquake	gempa bumi	The physical world			6
young_people	YOUNG		young (people)	(orang) muda	Time			1207
murder	MURDER		murder	pembunuhan	Law			845
stick_pole	STICK		stick; pole	tongkat	Basic actions and technology			1295
because	BECAUSE		because	karena	Cognition			1157
stranger	STRANGER		stranger	orang luar; orang asing	Social and political relations			791
to_push	PUSH		to push	dorong; sorong; geser	Motion			1452
to_turn	TURN		to turn	belok	Motion			1588
ripe	RIPE		ripe	matang; (buah) masak	Food and drink			178
bow	BOW		bow	busur	Warfare and hunting			994
priest_modern	PRIEST		priest (modern)	pendeta; pastor; imam	Religion and belief			852
whale	WHALE		whale	(ikan) paus	Animals			957
clean	CLEAN		clean	bersih	Sense perception			704
seed	SEED		seed	biji	Agriculture and vegetation			714
grandchild	GRANDCHILD		grandchild	anak cucu	Kinship			1617
dowry	DOWRY		dowry	emas kawin (dari pihak perempuan)	Social and political relations			3168
bride_price	BRIDE PRICE		bride price	belis; emas kawin (dari pihak laki-laki)	Kinship			3024
older_brother	OLDER BROTHER		older brother	kakak laki-laki	Kinship			1759
to_sew	SEW		to sew	jahit	Clothing and grooming			1457
light_weight	LIGHT (WEIGHT)		light (weight)	ringan	Sense perception			1052
light_not_dark	LIGHT (COLOR)		light (not dark)	terang	Sense perception			250
mother	MOTHER		mother	mama	Kinship			1216
to_throw	THROW		to throw	lempar	Motion			1456
to_chew	CHEW		to chew	kunyah	Food and drink			321
four	FOUR		four	empat	Quantity			1500
two_hundred	TWO HUNDRED		two hundred	dua ratus	Quantity			2676
village	VILLAGE		village	desa; kampung	Social and political relations			930
necklace	NECKLACE		necklace	kalung	Clothing and grooming			1961
to_shine	SHINE		to blaze; to shine	menyala	Sense perception			708
shark	SHARK		shark	hiu	Animals			1110
fishnet	FISHNET		fishnet	jala	Warfare and hunting			388
heel	HEEL		heel of foot	tumit	The body			980
shirt	SHIRT		shirt	baju	Clothing and grooming			1622
burden_stick	BURDEN STICK		burden stick	lalepak	Basic actions and technology	Tongkat untuk bawa sesuatu di bahu		3159
to_freeze	FREEZE		to freeze	menjadi beku	The physical world			1431
to_tie	TIE		to tie	ikat	Basic actions and technology			1917
storage_house	BARN OR SHED		barn; storage house	gudang	The house			3025	In some parts of the region, ‘gudang’ is not a separate building, just a separate room.
thunder	THUNDER		thunder	guntur	The physical world			1150
island	ISLAND		island	pulau	The physical world			622
grandmother	GRANDMOTHER		grandmother	nenek	Kinship			1496
star	STAR		star	bintang	The physical world			1430
needle	NEEDLE (FOR SEWING)		needle	jarum	Clothing and grooming			1382
cold_influenza	COMMON COLD (DISEASE)		cold, influenza	pilek, flu	The body			102
red	RED		red	merah	Sense perception			156
to_wash	WASH		to wash	cuci	Basic actions and technology			1453
foam	FOAM		foam	busa	The physical world			1768
fist	FIST		fist	tinju	The body			1473	from Keraf
to_work	WORK (ACTIVITY)		to work	kerja	Basic actions and technology			1086
to_sit	SIT		to sit	duduk	Spatial relations			1416
spine_lower_back	SPINE		spine	tulang punggung	The body	Or try ‘tulang belakang’		805
no_not	NO OR NOT		no; not	tidak; bukan	Cognition	Negation of verbal/adjectival predicate, e.g. Saya tidak suka minum bir; Saya tidak sakit. (Not 'bukan').		2279
to_cook	COOK (SOMETHING)		to cook	masak	Food and drink			1100
salt	SALT		salt	garam	Food and drink			1274
flying_fox	FLYING FOX		flying fox; fruit bat	kalong	Animals			235
twelve	TWELVE		twelve	dua belas	Quantity			1707
difficult	DIFFICULT		difficult	sulit	Cognition			584
to_laugh	LAUGH		to laugh	ketawa	Emotions and values			1355
right_side	RIGHT		right (side)	kanan	Spatial relations			1019
mat	MAT		mat	tikar	Basic actions and technology			195
wife	WIFE		wife	istri	Kinship	Not 'married woman'		1199
hair	HAIR		hair	rambut	The body			1040
to_scratch	SCRATCH		to scratch	garuk	The body			1436
to_tell	TELL		to tell	menceritakan	Speech and language			1711
far	FAR		far	jauh	Spatial relations			1406
firewood	FIREWOOD		firewood	kayu api	The physical world			10
dry	DRY		dry	kering	Sense perception			1398
to_stab	STAB		to stab	tikam	Basic actions and technology			1434
cooked_rice	COOKED RICE		cooked rice	nasi	Food and drink			1191
neck	NECK		neck	leher	The body			1333
rainbow	RAINBOW		rainbow	pelangi	The physical world			1733
fifteen	FIFTEEN		fifteen	lima belas	Quantity			1709
eleven	ELEVEN		eleven	sebelas	Quantity			1706
church	CHURCH		church	gereja	Religion and belief			1349
eight	EIGHT		eight	delapan	Quantity			1705
many	MANY		many	banyak	Quantity			1198
to_squeeze	SQUEEZE		to squeeze	peras; remas	Basic actions and technology			1414
market	MARKET		market	pasar	Possession			633
bamboo	BAMBOO		bamboo	bambu	Agriculture and vegetation			1927
digging_stick	DIGGING STICK		digging stick	alat melubangi tanah, linggis	Agriculture and vegetation	NOT: ‘linggis’=‘crowbar’		339	Some word lists may have elicted ‘alat sedot tanah’
to_shoot	SHOOT		to shoot	tembak	Warfare and hunting			1172
enemy	ENEMY		enemy	musuh	Social and political relations			1358
to_steal	STEAL		to steal	curi	Law			713
starfish	STARFISH		starfish	bintang laut	Animals			3032
rough	ROUGH		rough	kasar	Sense perception			1923
father	FATHER		father	bapak	Kinship			1217
grass	GRASS		grass; brush	rumput	Agriculture and vegetation			606
lazy	LAZY		lazy	malas	The body			1564
to_guard	GUARD		to guard	jaga	Warfare and hunting			1940
river_stream	RIVER		river; stream	sungai; kali	The physical world			666
God	GOD		God	Tuhan	Religion and belief			1944
thick	THICK		thick	tebal	Spatial relations			1244
fifty	FIFTY		fifty	lima puluh	Quantity			1717
poor	POOR		poor	miskin	Possession			1674
to_say	SAY		to say	berkata	Speech and language			1458
to_choose	CHOOSE		to choose	pilih	Emotions and values			1750
tall	TALL		tall	(orang) tinggi	Spatial relations			711
thatched_roof	THATCH OR ROOF		roof (thatched)	atap (dari daun)	The house			2100
thatch_for_roofing	THATCH		thatch; reed or grass used for making roofs	alang-alang	The house			279
ceremonial_place	RITUAL GROUND		ground for ritual activities and public meetings	tempat upacara	The house	The cultural features questionnaire also asks for this term.		3178
vein	VEIN		vein	urat; pembuluh darah	The body	NOT ‘urat daging’/‘tendon’, or any other string in the body		1924	Due to confusion with the indonesian word, some word lists may confuse this concept with ‘tendon’/‘urat (daging)’ or other stringy components of a body.
3sg	HE OR SHE OR IT		3sg	dia	Kinship			262
one	ONE		one	satu	Quantity			1493
raised_platform	BALE-BALE (RAISED PLATFORM IN HOUSE)		raised platform	bale-bale	The house			3177
year	YEAR		year	tahun	Time			1226
to_call_out	CALL		to call out	teriak	Speech and language			1084
lake	LAKE		lake	danau	The physical world			624
child	CHILD		child	anak	Kinship			2099
how_much_how_many	HOW MUCH		how much; how many?	berapa?	Cognition			531
taro	TARO		taro	keladi	Agriculture and vegetation			351
coral_rock	CORAL ROCK		coral (rock)	batu karang	The physical world			3179
sole_of_foot	SOLE (FOOT)		sole of foot	tapak (kaki)	The body	Or ‘telapak’		2666
chest	CHEST		chest	dada	The body			1592
to_bathe	BATHE		to bathe	mandi	The body			138
correct	CORRECT (RIGHT)		correct	benar	Emotions and values			1725	Keraf: ‘betul’
water	WATER		water (fresh)	air	The physical world			948
stomach_belly	BELLY OR STOMACH		stomach; belly	perut	The body			2114	Includes the forms in Keraf (1978) for ‘isi perut’.
to_spit	SPIT		to spit	ludah	The body			1440
snow	SNOW		snow	salju	The physical world			784
sorcerer	SORCERER		sorcerer; witch	tukang sihir	Religion and belief			823
to_wait	WAIT (FOR)		to wait	tunggu	Spatial relations			1590
and	AND		and	dan	Cognition			1577
rice_grains	UNHUSKED RICE		rice grain head	bulir padi	Agriculture and vegetation	If there is a distinction between unhusked rice still on the harvested plant and rice corns in the husks, but removed from the grain head, take the one for the first meaning.		2749
rice_plant	RICE PLANT		rice plant	padi	Agriculture and vegetation			2026
good	GOOD		good	baik	Emotions and values			1035
to_wipe	WIPE		to wipe	seka; lap	Basic actions and technology			1454
shoulder	SHOULDER		shoulder	bahu	The body			1482
to_fight	FIGHT		to fight	berkelahi	Warfare and hunting			1423
to_shoot_with_slingshot	SHOOT (WITH SLINGSHOT)		to shoot with slingshot	tembak dengan katapel CHECK	Warfare and hunting			3180
sick_painful	PAINFUL OR SICK		sick; painful	sakit	The body	There may be several words, e.g. sakit setelah dipukul (pain felt after being hit); sakit luka (pain of a wound), or sakit demam (have a fever). We look for the word used for sakit demam.		2103
cookhouse	COOKHOUSE		cookhouse; kitchen	tempat memasak; dapur	The house			334
sixty	SIXTY		sixty	enam puluh	Quantity			1718
ear	EAR		ear	telinga	The body			1247
tail	TAIL		tail	ekor	The body			1220
dust	DUST		dust; fine earth	debu	The physical world			2
rain	RAIN (PRECIPITATION)		rain	hujan	The physical world			658
sweet	SWEET		sweet	manis	Sense perception			717
who	WHO		who?	siapa?	Cognition			1235
dolphin	DOLPHIN		dolphin	(ikan) lumba-lumba	Animals			1479
wind	WIND		wind	angin	The physical world			960
younger_sibling	YOUNGER SIBLING		younger sibling	adik	Kinship			427
navel	NAVEL		navel	pusat	The body			1838
scared	FEAR (BE AFRAID)		scared	takut	Emotions and values			1419
alive	BE ALIVE		to live; be alive; living	hidup (tidak mati)	The body			1422
to_refuse	REFUSE		to refuse	menolak	Speech and language			49
cross_cousin	CROSS-COUSIN		cross-cousin	sepupu; yg bisa dikawin	Kinship			3162
ringworm	RINGWORM		ringworm	kurap	The body			3171	The overlap with ‘tinea’ is high, both are types of dermaphytosis, yet from the sampled lexicon they appear as two consistent, distinct concepts.
to_burn_clear_land	BURN (SOMETHING)		to burn (clear land)	bakar (kebun)	Agriculture and vegetation			141	Keraf: ‘membakar’
mothers_brother	MOTHER'S BROTHER		mother's brother	paman; ibu py saudara laki-laki; om	Kinship			1984
judge	JUDGE		judge (removed: the)	hakim	Law			861
smooth	SMOOTH		smooth	licin; halus	Sense perception			1234
rotten	ROTTEN		rotten	(buah) busuk	Food and drink	NOT ‘smelly’ if there are different words for both.		1728
to_bury	BURY		to bury	kubur	The body			1719
fish	FISH		fish	ikan	Animals			227
to_divide	DIVIDE		to divide	bagi	Spatial relations			1119
arrow	ARROW		arrow	(anak) panah	Warfare and hunting			977
to_bathe_a_child	BATHE (SOMEONE)		to bathe (a child)	kasih mandi (anak)	The body			3170	Concepticon has the related concept BATHE 138 (which is A=P, here we have A≠P)
sacrifice	SACRIFICE		sacrifice	korban	Religion and belief			1103
butterfly	BUTTERFLY		butterfly	kupu-kupu	Animals			1791
above	UP OR ABOVE		above	atas	Spatial relations	If there are different words for the place and the direction, elicit both and annotate.		2379
eighteen	EIGHTEEN		eighteen	delapan belas	Quantity			1713
wing	WING		wing	sayap	The body			1257
now	NOW		now	sekarang	Time			1376
to_run	RUN		to run	lari	Motion			1519
to_rule	GOVERN		to rule; to govern	memerintah	Social and political relations			382
cloud	CLOUD		cloud	awan	The physical world			1489
spear	SPEAR		spear	tombak	Warfare and hunting			945
1sg	I		1sg	saya	Kinship			1209
cheek	CHEEK		cheek	pipi	The body			1730
floor	FLOOR		floor	lantai	The house			1632
flower	FLOWER		flower (e.g. in a tree)	bunga (di pohon)	Agriculture and vegetation			239	Keraf: ‘flower’
to_fall_over	FALL		to fall over	tumbang	Motion			1280
to_whisper	WHISPER		to whisper	berbisik	Speech and language			55
corn_maize	MAIZE		corn; maize	jagung	Agriculture and vegetation			506
meeting_house	MEETING HOUSE		meeting house	rumah rapat adat	The house			335
ninety	NINETY		ninety	sembilan puluh	Quantity			1724
to_own	OWN		to own	memiliki	Possession			684
to_be_silent	BE SILENT		to be silent	diam	Speech and language			48
six	SIX		six	enam	Quantity			1703
sail	SAILCLOTH		sail; sailcloth	layar	Motion			786
hand	HAND		hand	tangan	The body			1277
new	NEW		new (house)	(rumah) baru	Time			1231
door	DOOR		door	pintu	The house			1567
person	PERSON		person	orang	Kinship	Not 'manusia' (human being). Elicit 'orang' with a numeral, for example 'ada satu orang, dua orang, tiga orang...'		683
to_vomit	VOMIT		to vomit	muntah	The body			1278
itchy	ITCHY		itchy	gatal	Sense perception			149
to_ask_question	ASK (INQUIRE)		to ask (question)	tanya	Speech and language			1309
mosquito	MOSQUITO		mosquito	nyamuk	Animals			1509
to_invite	INVITE		to invite	mengundang	Social and political relations			1611
yellow	YELLOW		yellow	kuning	Sense perception			1424
to_yawn	YAWN		to yawn	kuap	The body			1028
meat	MEAT		flesh; meat	daging	The body			634
rich	RICH		rich	kaya	Possession			712
blunt	BLUNT		blunt; dull	tumpul; dol	Sense perception			379
to_blow	BLOW (WITH MOUTH)		to blow	tiup	Motion			176
coral_reef	REEF		(coral) reef	karang	The physical world			660
if	IF		if	kalau	Cognition			1459
womans_younger_sister	YOUNGER SISTER (OF WOMAN)		woman's younger sister	adik perempuan dari perempuan	Kinship			2421
dry_in_sun	MAKE DRY		to dry (in sun)	jemur (pakaian)	Sense perception			2015
one_hundred	HUNDRED		one hundred	seratus	Quantity			1634
milk	MILK		milk	susu	Food and drink			635
finished	FINISH		finished	selesai	Time			1766
waist	WAIST		waist	pinggang	The body			1681
wrong	WRONG		wrong	salah	Emotions and values			1390
to_pray	PRAY		to pray	berdoa	Religion and belief			24
breast	BREAST		breast	susu; buah dada	The body			1402
uncooked_rice	RICE		husked rice; uncooked rice	beras	Agriculture and vegetation			926
to_chase_away_to_run_after	FOLLOW		to chase; to run after	mengejar	Motion			1085
how	HOW		how?	bagaimana?	Cognition			1239
to_accuse	ACCUSE		to_accuse	menuduh	Law			1814
all	ALL		all	semua	Quantity			98
fire	FIRE		fire	api	The physical world			221
scorpion	SCORPION		scorpion	kalajengking	Animals			1538
empty	EMPTY		empty	kosong	Quantity			1624
civet_cat	CIVET		civet	musang	Animals			3157
wet	WET		wet	basah	Sense perception			1726
betel_vine	BETEL PEPPER VINE		betel vine	sirih	Agriculture and vegetation			117
breadfruit	BREADFRUIT		breadfruit	sukun	Agriculture and vegetation			2371
vagina	VAGINA		vagina	kemaluan perupuan	The body	Often taboo. Be sensitive, explain: ini sehingga anggota tubuh semua bisa dimasukkan dalam dalam kamus, itu saja, jangan marah bapak? If they still remain silent, skip.		1836
field	FIELD		field	padang rumput	Agriculture and vegetation			212
seven	SEVEN		seven	tujuh	Quantity			1704
left_side	LEFT		left (side)	kiri	Spatial relations			244
rope	ROPE		rope	tali	Basic actions and technology			1218
clay	CLAY		clay	tanah liat	The physical world			1399
foot	FOOT		foot	kaki	The body			1301
to_trade	TRADE OR BARTER		to trade; to barter	berdagang	Possession			2135
when	WHEN		when?	kapan?	Cognition			1238	Keraf: ‘bilamana’
to_stand	STAND		to stand	diri	Spatial relations			1442
to_wake_up	WAKE UP		to wake up	bangun	The body			1602
to_grasp	GRASP		to grasp	memegang	Possession			2021
to_dwell	DWELL (LIVE, RESIDE)		to dwell; to live; to stay	tinggal	The house			363
rat	RAT		rat	tikus	Animals			1490
lime	LIME (MATERIAL)		lime	kapur	Agriculture and vegetation			2540
guilty	GUILTY		guilty	bersalah	Law			1682
chicken	CHICKEN		chicken	ayam	Animals			1318
short	SHORT		short (objects or people)	pendek	Spatial relations	If the word for ‘short stick’ and ‘short man’ differ, elicit both. Do not elicit ‘short time’.		1645	Keraf: ‘pendek’
blood	BLOOD		blood	darah	The body			946
thirsty	THIRSTY		thirsty	haus	Food and drink			847
animal	ANIMAL		animal	binatang	Animals	If they ask which animals, say 'kata untuk .... seperti sapi, ayam, kambing.' (If they also have a different word for animals that are not eaten, e.g. rats (tikus) or snakes (ular), then that is NOT the word we look for.)		619
sweat	SWEAT (SUBSTANCE)		sweat	keringat	The body			125
