# Supplementary material for: LexiRumah: An online lexical database of the Lesser Sunda Islands
Source: PLoS One. 2018 Oct 17;13(10):e0205250. doi: 10.1371/journal.pone.0205250 (PMC6192618; doi:10.1371/journal.pone.0205250)
Supplement: S1 File — ZIP-Archive containing CLDF dataset and pylexirumah software package. (ZIP) [file pone.0205250.s001.zip › lexirumah-data-1.0.0-rc4/cldf/forms.csv]

ID	Lect_ID	Concept_ID	Form	Segments	Comment	Source
0	kabo1247	sky	buluŋ	b u l u ŋ		datasets_Kabola_Monbang_tsv
1	kabo1247	sun	wer	w e r	(also day)	datasets_Kabola_Monbang_tsv
2	kabo1247	moon	wul	w u l		datasets_Kabola_Monbang_tsv
3	kabo1247	star	ib	i b		datasets_Kabola_Monbang_tsv
4	kabo1247	night	dilku	d i l k u		datasets_Kabola_Monbang_tsv
5	kabo1247	day	wer	w e r	(also sun)	datasets_Kabola_Monbang_tsv
6	kabo1247	morning	lalami	l a l a m i		datasets_Kabola_Monbang_tsv
7	kabo1247	yesterday	kumi	k u m i		datasets_Kabola_Monbang_tsv
8	kabo1247	day_before_yesterday	otoriŋ olomi	o t o r i ŋ _ o l o m i		datasets_Kabola_Monbang_tsv
9	kabo1247	tomorrow	dilele	d i l e l e		datasets_Kabola_Monbang_tsv
10	kabo1247	day_after_tomorrow	holo	h o l o		datasets_Kabola_Monbang_tsv
11	kabo1247	cloud	la:b	l aː b	(also fog)	datasets_Kabola_Monbang_tsv
12	kabo1247	wind	so:mi	s oː m i		datasets_Kabola_Monbang_tsv
13	kabo1247	rain	nui	n ui		datasets_Kabola_Monbang_tsv
14	kabo1247	rainbow	la:b	l aː b	(?? same as fog and cloud?)	datasets_Kabola_Monbang_tsv
15	kabo1247	thunder	harib	h a r i b	bunyinya	datasets_Kabola_Monbang_tsv
16	kabo1247	lightning	mereʔ	m e r e ʔ	kilatan, cahaya	datasets_Kabola_Monbang_tsv
17	kabo1247	earthquake	tijoko	t ij o k o		datasets_Kabola_Monbang_tsv
18	kabo1247	fog	la:b	l aː b	(same as cloud)	datasets_Kabola_Monbang_tsv
19	kabo1247	river_stream	mɔl	m ɔ l		datasets_Kabola_Monbang_tsv
20	kabo1247	mountain	bini	b i n i		datasets_Kabola_Monbang_tsv
21	kabo1247	hill_ridge	bini	b i n i		datasets_Kabola_Monbang_tsv
22	kabo1247	village	baŋ eme	b a ŋ _ e m e		datasets_Kabola_Monbang_tsv
23	kabo1247	soil	waʔai	w aʔa i		datasets_Kabola_Monbang_tsv
24	kabo1247	Earth	peliʔi	p e l iʔi		datasets_Kabola_Monbang_tsv
25	kabo1247	hole	lowo	l o w o		datasets_Kabola_Monbang_tsv
26	kabo1247	stone	wi	w i		datasets_Kabola_Monbang_tsv
27	kabo1247	coral_rock	koʔoi	k oʔo i	batu (rock) di pantai	datasets_Kabola_Monbang_tsv
28	kabo1247	coral_reef	tonkar	t o n k a r	karang (reef) di dasar laut	datasets_Kabola_Monbang_tsv
29	kabo1247	water	ʤiʔ	dʒ i ʔ		datasets_Kabola_Monbang_tsv
30	kabo1247	sea	taŋ	t a ŋ		datasets_Kabola_Monbang_tsv
31	kabo1247	wave	bobo	b o b o		datasets_Kabola_Monbang_tsv
32	kabo1247	foam	bʊbuj	b ʊ b uj		datasets_Kabola_Monbang_tsv
33	kabo1247	forest	tapahaʔ	t a p a h a ʔ		datasets_Kabola_Monbang_tsv
34	kabo1247	field	butuʔ	b u t u ʔ		datasets_Kabola_Monbang_tsv
35	kabo1247	garden	dil	d i l		datasets_Kabola_Monbang_tsv
36	kabo1247	road	ʤeʔ	dʒ e ʔ		datasets_Kabola_Monbang_tsv
37	kabo1247	road	jeʔ	je ʔ		datasets_Kabola_Monbang_tsv
38	kabo1247	canoe	o:j	oː j		datasets_Kabola_Monbang_tsv
39	kabo1247	rope	siwaŋ	s i w a ŋ		datasets_Kabola_Monbang_tsv
40	kabo1247	machete	spada	s p a d a		datasets_Kabola_Monbang_tsv
41	kabo1247	axe	baliŋ boʔoboj	b a l i ŋ _ b oʔo b oj		datasets_Kabola_Monbang_tsv
42	kabo1247	spear	kaba	k a b a		datasets_Kabola_Monbang_tsv
43	kabo1247	burden_stick	peheʔ	p e h e ʔ	(there was much confusion between ‘burden stick’, ‘bow’ and ‘arrow’; these could be mixed up)	datasets_Kabola_Monbang_tsv
44	kabo1247	stick_pole	ti bo	t i _ b o	(= tree stalk)	datasets_Kabola_Monbang_tsv
45	kabo1247	digging_stick	baliŋ	b a l i ŋ		datasets_Kabola_Monbang_tsv
46	kabo1247	bow	koboriŋ	k o b o r i ŋ		datasets_Kabola_Monbang_tsv
47	kabo1247	arrow	u:l	uː l		datasets_Kabola_Monbang_tsv
48	kabo1247	knife	dur	d u r		datasets_Kabola_Monbang_tsv
49	kabo1247	comb	siwaŋ	s i w a ŋ	(same as rope???)	datasets_Kabola_Monbang_tsv
50	kabo1247	mat	bloni	b l o n i		datasets_Kabola_Monbang_tsv
51	kabo1247	needle	bataŋ	b a t a ŋ		datasets_Kabola_Monbang_tsv
52	kabo1247	fire	awal	a w a l		datasets_Kabola_Monbang_tsv
53	kabo1247	smoke	a:b bəneʔo	aː b _ b ə n e ʔ o		datasets_Kabola_Monbang_tsv
54	kabo1247	smoke	awal bəneʔo	a w a l _ b ə n e ʔ o		datasets_Kabola_Monbang_tsv
55	kabo1247	ash	mɔl	m ɔ l	(same as river???);	datasets_Kabola_Monbang_tsv
56	kabo1247	mud	para	p a r a		datasets_Kabola_Monbang_tsv
57	kabo1247	clay	waʔaj	w aʔa j		datasets_Kabola_Monbang_tsv
58	kabo1247	gravel	(w)uj ka'wal	uj _ k a w a l		datasets_Kabola_Monbang_tsv
59	kabo1247	gravel	(w)uj ka'wal	w uj _ k a w a l		datasets_Kabola_Monbang_tsv
60	kabo1247	sand	woitʲo	w oi tʲ o		datasets_Kabola_Monbang_tsv
61	kabo1247	grass	luju	l uj u		datasets_Kabola_Monbang_tsv
62	kabo1247	house	baŋ	b a ŋ		datasets_Kabola_Monbang_tsv
63	kabo1247	traditional_house	o:j	oː j	(also boat)	datasets_Kabola_Monbang_tsv
64	kabo1247	storage_house	o:j	oː j		datasets_Kabola_Monbang_tsv
65	kabo1247	raised_platform	lip	l i p		datasets_Kabola_Monbang_tsv
66	kabo1247	door	jaʔar	j aʔa r		datasets_Kabola_Monbang_tsv
67	kabo1247	thatched_roof	uwaʔ	uw a ʔ		datasets_Kabola_Monbang_tsv
68	kabo1247	thatch_for_roofing	men	m e n		datasets_Kabola_Monbang_tsv
69	kabo1247	tree	tiʔ	t i ʔ		datasets_Kabola_Monbang_tsv
70	kabo1247	bark_of_tree	ti baʔai	t i _ b aʔa i		datasets_Kabola_Monbang_tsv
71	kabo1247	leaf	ti beheʔ	t i _ b e h e ʔ		datasets_Kabola_Monbang_tsv
72	kabo1247	branch	ataŋ	a t a ŋ	(also arm/hand); cabang pohon	datasets_Kabola_Monbang_tsv
73	kabo1247	firewood	ha:	h aː		datasets_Kabola_Monbang_tsv
74	kabo1247	rattan	lojoʔ	l oj o ʔ		datasets_Kabola_Monbang_tsv
75	kabo1247	root	haliʔiŋ	h a l iʔi ŋ		datasets_Kabola_Monbang_tsv
76	kabo1247	fruit	ti piri	t i _ p i r i		datasets_Kabola_Monbang_tsv
77	kabo1247	seed	okowal	o k o w a l		datasets_Kabola_Monbang_tsv
78	kabo1247	uncooked_rice	h̥a:la (meme)	h aː l a	([h] very short and quiet)	datasets_Kabola_Monbang_tsv
79	kabo1247	uncooked_rice	h̥a:la (meme)	h aː l a _ m e m e	([h] very short and quiet)	datasets_Kabola_Monbang_tsv
80	kabo1247	cooked_rice	h̥a:la me:	h aː l a _ m eː		datasets_Kabola_Monbang_tsv
81	kabo1247	rice_plant	ha:laʔ	h aː l a ʔ		datasets_Kabola_Monbang_tsv
82	kabo1247	to_plant_yam	teʔe	t eʔe		datasets_Kabola_Monbang_tsv
83	kabo1247	to_plant_rice	teʔe	t eʔe		datasets_Kabola_Monbang_tsv
84	kabo1247	betel_nut_areca	buʔ	b u ʔ		datasets_Kabola_Monbang_tsv
85	kabo1247	betel_vine	moʧoʔ	m o tʃ o ʔ		datasets_Kabola_Monbang_tsv
86	kabo1247	lime	ʔowi	ʔ o w i		datasets_Kabola_Monbang_tsv
87	kabo1247	chew_betel	na saŋ	n a _ s a ŋ		datasets_Kabola_Monbang_tsv
88	kabo1247	sweet_potato	wa'lal	w a l a l		datasets_Kabola_Monbang_tsv
89	kabo1247	cassava	benkow	b e n k o w		datasets_Kabola_Monbang_tsv
90	kabo1247	taro	mol	m o l	(minimal pair with ‘river’??)	datasets_Kabola_Monbang_tsv
91	kabo1247	sugarcane	ʤob	dʒ o b		datasets_Kabola_Monbang_tsv
92	kabo1247	corn_maize	botiʔ	b o t i ʔ		datasets_Kabola_Monbang_tsv
93	kabo1247	cooked_corn	boti̥ kawal	b o t i̥ _ k a w a l		datasets_Kabola_Monbang_tsv
94	kabo1247	coconut	waʔ	w a ʔ		datasets_Kabola_Monbang_tsv
95	kabo1247	gebang_palm	ol kuil	o l _ k ui l		datasets_Kabola_Monbang_tsv
96	kabo1247	lontar_palm	haʔai	h aʔa i		datasets_Kabola_Monbang_tsv
97	kabo1247	sugar_palm	now	n o w		datasets_Kabola_Monbang_tsv
98	kabo1247	marungga	motoŋ behe	m o t o ŋ _ b e h e		datasets_Kabola_Monbang_tsv
99	kabo1247	gum_tree	puʔ	p u ʔ		datasets_Kabola_Monbang_tsv
100	kabo1247	bamboo	peteŋ	p e t e ŋ		datasets_Kabola_Monbang_tsv
101	kabo1247	banana	moʔoi	m oʔo i		datasets_Kabola_Monbang_tsv
102	kabo1247	mango	beʔ	b e ʔ		datasets_Kabola_Monbang_tsv
103	kabo1247	papaya	takele	t a k e l e		datasets_Kabola_Monbang_tsv
104	kabo1247	jackfruit	toŋ	t o ŋ		datasets_Kabola_Monbang_tsv
105	kabo1247	breadfruit	toŋ bal	t o ŋ _ b a l		datasets_Kabola_Monbang_tsv
106	kabo1247	bean	(h)utu	u t u		datasets_Kabola_Monbang_tsv
107	kabo1247	bean	(h)utu	h u t u		datasets_Kabola_Monbang_tsv
108	kabo1247	honey	maʔai	m aʔa i		datasets_Kabola_Monbang_tsv
109	kabo1247	milk	tɔʔ	t ɔ ʔ	(cf., oto ‘breast’); not 'breast'	datasets_Kabola_Monbang_tsv
110	kabo1247	salt	taŋ	t a ŋ	(also ‘sea’)	datasets_Kabola_Monbang_tsv
111	kabo1247	fat	ta'mara	t a m a r a		datasets_Kabola_Monbang_tsv
112	kabo1247	bone	tlopoʔ	tl o p o ʔ		datasets_Kabola_Monbang_tsv
113	kabo1247	rib	keneme	k e n e m e		datasets_Kabola_Monbang_tsv
114	kabo1247	sweat	latutoŋ (sele)	l a t u t o ŋ		datasets_Kabola_Monbang_tsv
115	kabo1247	sweat	latutoŋ (sele)	l a t u t o ŋ _ s e l e		datasets_Kabola_Monbang_tsv
116	kabo1247	tear	teŋ nui	t e ŋ _ n ui	(teŋ ‘eye’)	datasets_Kabola_Monbang_tsv
117	kabo1247	blood	u̥'wi	u̥ w i		datasets_Kabola_Monbang_tsv
118	kabo1247	heart	de'mulu	d e m u l u		datasets_Kabola_Monbang_tsv
119	kabo1247	liver	ʔom atoʔo	ʔ o m _ a t oʔo	(ʔom ‘inside’)	datasets_Kabola_Monbang_tsv
120	kabo1247	guts	atoʔo kenewe	a t oʔo _ k e n e w e	(lit., ‘stomach small’)	datasets_Kabola_Monbang_tsv
121	kabo1247	excrement	ahaʔ	a h a ʔ		datasets_Kabola_Monbang_tsv
122	kabo1247	lungs	owaʔ kʊri	o w a ʔ _ k ʊ r i		datasets_Kabola_Monbang_tsv
123	kabo1247	stomach_belly	atoʔo	a t oʔo		datasets_Kabola_Monbang_tsv
124	kabo1247	head	lo:ŋ	l oː ŋ		datasets_Kabola_Monbang_tsv
125	kabo1247	hair	loŋ kəriʔi kenewe	l o ŋ _ k ə r iʔi _ k e n e w e	(? kenewe ‘small’)	datasets_Kabola_Monbang_tsv
126	kabo1247	body_hair	o'muru	o m u r u		datasets_Kabola_Monbang_tsv
127	kabo1247	eye	teŋ	t e ŋ		datasets_Kabola_Monbang_tsv
128	kabo1247	ear	awel	a w e l		datasets_Kabola_Monbang_tsv
129	kabo1247	nose	tomboj	t o m b oj		datasets_Kabola_Monbang_tsv
130	kabo1247	mouth	tata	t a t a		datasets_Kabola_Monbang_tsv
131	kabo1247	chin	harawa'ha	h a r a w a h a		datasets_Kabola_Monbang_tsv
132	kabo1247	lips	omi taporo	o m i _ t a p o r o		datasets_Kabola_Monbang_tsv
133	kabo1247	teeth	tawehẽ(ŋ)	t a w e h e _		datasets_Kabola_Monbang_tsv
134	kabo1247	teeth	tawehẽ(ŋ)	t a w e h e _ ŋ		datasets_Kabola_Monbang_tsv
135	kabo1247	tongue	ta'leb	t a l e b		datasets_Kabola_Monbang_tsv
136	kabo1247	neck	ʔodolo	ʔ o d o l o		datasets_Kabola_Monbang_tsv
137	kabo1247	shoulder	tabe'le	t a b e l e		datasets_Kabola_Monbang_tsv
138	kabo1247	arm	(h)ataŋ	a t a ŋ		datasets_Kabola_Monbang_tsv
139	kabo1247	arm	(h)ataŋ	h a t a ŋ		datasets_Kabola_Monbang_tsv
140	kabo1247	finger	tataŋ paʔa	t a t a ŋ _ p aʔa		datasets_Kabola_Monbang_tsv
141	kabo1247	fingernail	hataŋ kusiŋ	h a t a ŋ _ k u s i ŋ		datasets_Kabola_Monbang_tsv
142	kabo1247	breast	otoʔ	o t o ʔ	(cf., tɔʔ ‘milk’)	datasets_Kabola_Monbang_tsv
143	kabo1247	navel	tə'pusu	t ə p u s u		datasets_Kabola_Monbang_tsv
144	kabo1247	penis	to:t	t oː t		datasets_Kabola_Monbang_tsv
145	kabo1247	vagina	ha:l	h aː l		datasets_Kabola_Monbang_tsv
146	kabo1247	testicles	to:t kowai	t oː t _ k o w ai		datasets_Kabola_Monbang_tsv
147	kabo1247	leg	heʔawa	h e ʔ a w a		datasets_Kabola_Monbang_tsv
148	kabo1247	heel	ekukar	e k u k a r		datasets_Kabola_Monbang_tsv
149	kabo1247	knee	he 'wuru	h e _ w u r u		datasets_Kabola_Monbang_tsv
150	kabo1247	back	ta'moto	t a m o t o		datasets_Kabola_Monbang_tsv
151	kabo1247	skin	pikul	p i k u l		datasets_Kabola_Monbang_tsv
152	kabo1247	wound	tebaha	t e b a h a		datasets_Kabola_Monbang_tsv
153	kabo1247	ringworm	kaʧ	k a tʃ		datasets_Kabola_Monbang_tsv
154	kabo1247	scabies	ko:t	k oː t		datasets_Kabola_Monbang_tsv
155	kabo1247	tinea	palaŋ	p a l a ŋ		datasets_Kabola_Monbang_tsv
156	kabo1247	fever	towahati tejoʔo	t o w a h a t i _ t ej oʔo		datasets_Kabola_Monbang_tsv
157	kabo1247	conjunctivitis	teŋ maʔala	t e ŋ _ m aʔa l a	(teŋ ‘eye’ maʔala ‘sick/hurt’);	datasets_Kabola_Monbang_tsv
158	kabo1247	cold_influenza	sujahaʔ	s uj a h a ʔ		datasets_Kabola_Monbang_tsv
159	kabo1247	person	nom noʔo	n o m _ n oʔo		datasets_Kabola_Monbang_tsv
160	kabo1247	name	toni	t o n i		datasets_Kabola_Monbang_tsv
161	kabo1247	child	koi kaʔai	k oi _ k aʔa i	(kaʔai ‘small’)	datasets_Kabola_Monbang_tsv
162	kabo1247	man	loti sini	l o t i _ s i n i		datasets_Kabola_Monbang_tsv
163	kabo1247	woman	kobo sini	k o b o _ s i n i		datasets_Kabola_Monbang_tsv
164	kabo1247	husband	noloti	n o l o t i		datasets_Kabola_Monbang_tsv
165	kabo1247	wife	nokobo	n o k o b o	.	datasets_Kabola_Monbang_tsv
166	kabo1247	mother	niwi	n i w i		datasets_Kabola_Monbang_tsv
167	kabo1247	mother	niwi koj	n i w i _ k oj		datasets_Kabola_Monbang_tsv
168	kabo1247	father	nimiŋ koj	n i m i ŋ _ k oj		datasets_Kabola_Monbang_tsv
169	kabo1247	older_sibling	nokoj mot	n o k oj _ m o t		datasets_Kabola_Monbang_tsv
170	kabo1247	younger_sibling	nokoj diʔi	n o k oj _ d iʔi		datasets_Kabola_Monbang_tsv
171	kabo1247	bride_price	ʔowol	ʔ o w o l		datasets_Kabola_Monbang_tsv
172	kabo1247	slave	nomi ʔa'sowo	n o m i _ ʔ a s o w o	(nomi ‘person’)	datasets_Kabola_Monbang_tsv
173	kabo1247	left_side	weʔeŋ	w eʔe ŋ		datasets_Kabola_Monbang_tsv
174	kabo1247	right_side	toiɲ	t oi ɲ		datasets_Kabola_Monbang_tsv
175	kabo1247	animal	bi'naŋta	b i n a ŋ t a		datasets_Kabola_Monbang_tsv
176	kabo1247	dog	bel	b e l		datasets_Kabola_Monbang_tsv
177	kabo1247	pig	biʔ	b i ʔ		datasets_Kabola_Monbang_tsv
178	kabo1247	chicken	siu	s i u	(also bird)	datasets_Kabola_Monbang_tsv
179	kabo1247	rat	dul	d u l		datasets_Kabola_Monbang_tsv
180	kabo1247	lizard	teko	t e k o		datasets_Kabola_Monbang_tsv
181	kabo1247	civet_cat	hol meneme	h o l _ m e n e m e		datasets_Kabola_Monbang_tsv
182	kabo1247	deer	(h)ol	o l		datasets_Kabola_Monbang_tsv
183	kabo1247	deer	(h)ol	h o l		datasets_Kabola_Monbang_tsv
184	kabo1247	frog	ʤikuj paʔa	dʒ i k uj _ p aʔa		datasets_Kabola_Monbang_tsv
185	kabo1247	bat	me'rereŋ	m e r e r e ŋ		datasets_Kabola_Monbang_tsv
186	kabo1247	tail	ʔol paʔa	ʔ o l _ p aʔa	(minimal pair with ʔor ‘throw’)	datasets_Kabola_Monbang_tsv
187	kabo1247	fish	hab	h a b		datasets_Kabola_Monbang_tsv
188	kabo1247	shark	ab moti	a b _ m o t i	(lit., ‘big fish’?)	datasets_Kabola_Monbang_tsv
189	kabo1247	whale	to:b	t oː b		datasets_Kabola_Monbang_tsv
190	kabo1247	crocodile	baʔai	b aʔa i		datasets_Kabola_Monbang_tsv
191	kabo1247	monitor_lizard	ha'lese	h a l e s e		datasets_Kabola_Monbang_tsv
192	kabo1247	turtle	ʤiku	dʒ i k u		datasets_Kabola_Monbang_tsv
193	kabo1247	turtle_saltwater	ʤiku	dʒ i k u		datasets_Kabola_Monbang_tsv
194	kabo1247	bird	siu	s i u	(also chicken)	datasets_Kabola_Monbang_tsv
195	kabo1247	wing	awitiŋ	a w i t i ŋ		datasets_Kabola_Monbang_tsv
196	kabo1247	horn	amʊʔu	a m ʊ ʔ u		datasets_Kabola_Monbang_tsv
197	kabo1247	snake	mon	m o n		datasets_Kabola_Monbang_tsv
198	kabo1247	scorpion	pali	p a l i		datasets_Kabola_Monbang_tsv
199	kabo1247	scorpion	palʤ	p a l dʒ		datasets_Kabola_Monbang_tsv
200	kabo1247	egg	(siu) doʔ	d o ʔ		datasets_Kabola_Monbang_tsv
201	kabo1247	egg	(siu) doʔ	s i u _ d o ʔ		datasets_Kabola_Monbang_tsv
202	kabo1247	earthworm	ka'reʔe	k a r eʔe		datasets_Kabola_Monbang_tsv
203	kabo1247	butterfly	popoʔo	p o p oʔo		datasets_Kabola_Monbang_tsv
204	kabo1247	fly	lebeŋ	l e b e ŋ		datasets_Kabola_Monbang_tsv
205	kabo1247	mosquito	kiʔin	k iʔi n		datasets_Kabola_Monbang_tsv
206	kabo1247	ant	leʔiliŋ	l e ʔ i l i ŋ		datasets_Kabola_Monbang_tsv
207	kabo1247	grasshopper	sono	s o n o		datasets_Kabola_Monbang_tsv
208	kabo1247	spider	ke'leleŋ baŋbaŋ	k e l e l e ŋ _ b a ŋ b a ŋ		datasets_Kabola_Monbang_tsv
209	kabo1247	louse_in_hair	koiɲ	k oi ɲ		datasets_Kabola_Monbang_tsv
210	kabo1247	louse_eggs	we'riŋ	w e r i ŋ		datasets_Kabola_Monbang_tsv
211	kabo1247	flea	teme'le	t e m e l e		datasets_Kabola_Monbang_tsv
212	kabo1247	louse_clothing	weu	w eu		datasets_Kabola_Monbang_tsv
213	kabo1247	bedbug	təmeʔei	t ə m eʔe i		datasets_Kabola_Monbang_tsv
214	kabo1247	big	motiʔ	m o t i ʔ		datasets_Kabola_Monbang_tsv
215	kabo1247	small	kaʔai	k aʔa i		datasets_Kabola_Monbang_tsv
216	kabo1247	old_worn_house	lu'wuŋan	l u w u ŋ a n		datasets_Kabola_Monbang_tsv
217	kabo1247	new	dewewer	d e w e w e r		datasets_Kabola_Monbang_tsv
218	kabo1247	old_people	temaʔaw	t e m aʔa w	(male or female)	datasets_Kabola_Monbang_tsv
219	kabo1247	young_people	kowolo	k o w o l o	kowolo (male), la'wata (female)	datasets_Kabola_Monbang_tsv
220	kabo1247	young_people	la'wata	l a w a t a	kowolo (male), lawáta (female)	datasets_Kabola_Monbang_tsv
221	kabo1247	lazy	maraiɲ	m a r ai ɲ	owakariʔiŋ, maraiɲ (very lazy)	datasets_Kabola_Monbang_tsv
222	kabo1247	lazy	owakariʔiŋ	o w a k a r iʔi ŋ	owakariʔiŋ, maraiɲ (very lazy)	datasets_Kabola_Monbang_tsv
223	kabo1247	hot	wer buni	w e r _ b u n i	(wer ‘sun’)	datasets_Kabola_Monbang_tsv
224	kabo1247	cold	maʔab	m aʔa b		datasets_Kabola_Monbang_tsv
225	kabo1247	good	noʔo	n oʔo		datasets_Kabola_Monbang_tsv
226	kabo1247	bad	jahaʔ	j a h a ʔ		datasets_Kabola_Monbang_tsv
227	kabo1247	full	utulu	u t u l u		datasets_Kabola_Monbang_tsv
228	kabo1247	empty	dokoho	d o k o h o		datasets_Kabola_Monbang_tsv
229	kabo1247	wet	breʔe	b r eʔe		datasets_Kabola_Monbang_tsv
230	kabo1247	dry	taʔata	t aʔa t a		datasets_Kabola_Monbang_tsv
231	kabo1247	dry_in_sun	wer poilʤ	w e r _ p oi l dʒ	(wer ‘sun’)	datasets_Kabola_Monbang_tsv
232	kabo1247	short	la:ma	l aː m a	(for people)	datasets_Kabola_Monbang_tsv
233	kabo1247	thin	teʔej	t eʔe j		datasets_Kabola_Monbang_tsv
234	kabo1247	dark	dil kuʔu	d i l _ k uʔu	(also ‘night’)	datasets_Kabola_Monbang_tsv
235	kabo1247	light_not_dark	di'jele	d i je l e		datasets_Kabola_Monbang_tsv
236	kabo1247	dirty	nakaroʔo	n a k a r oʔo		datasets_Kabola_Monbang_tsv
237	kabo1247	clean	mə'duluŋ	m ə d u l u ŋ		datasets_Kabola_Monbang_tsv
238	kabo1247	sharp	namaŋ	n a m a ŋ		datasets_Kabola_Monbang_tsv
239	kabo1247	blunt	kumu	k u m u		datasets_Kabola_Monbang_tsv
240	kabo1247	heavy	tə'rojo	t ə r oj o		datasets_Kabola_Monbang_tsv
241	kabo1247	light_weight	weleŋ	w e l e ŋ		datasets_Kabola_Monbang_tsv
242	kabo1247	straight	kə'bulu	k ə b u l u	(also ‘correct’)	datasets_Kabola_Monbang_tsv
243	kabo1247	wide	peʔereŋ	p eʔe r e ŋ		datasets_Kabola_Monbang_tsv
244	kabo1247	correct	kabulu	k a b u l u	(also ‘straight’)	datasets_Kabola_Monbang_tsv
245	kabo1247	wrong	asala	a s a l a		datasets_Kabola_Monbang_tsv
246	kabo1247	ripe	tenaŋ	t e n a ŋ		datasets_Kabola_Monbang_tsv
247	kabo1247	rotten	bo:ni	b oː n i		datasets_Kabola_Monbang_tsv
248	kabo1247	bitter	maʔala	m aʔa l a	(also ‘salty’ and ‘sick’?)	datasets_Kabola_Monbang_tsv
249	kabo1247	sweet	de'leweŋ	d e l e w e ŋ		datasets_Kabola_Monbang_tsv
250	kabo1247	sour	alsuŋ	a l s u ŋ		datasets_Kabola_Monbang_tsv
251	kabo1247	sour	lusuŋ	l u s u ŋ		datasets_Kabola_Monbang_tsv
252	kabo1247	salty	maʔala	m aʔa l a		datasets_Kabola_Monbang_tsv
253	kabo1247	flat	sə'loj	s ə l oj		datasets_Kabola_Monbang_tsv
254	kabo1247	smooth	dulu	d u l u	(slippery)	datasets_Kabola_Monbang_tsv
255	kabo1247	black	laʔana	l aʔa n a		datasets_Kabola_Monbang_tsv
256	kabo1247	white	wele	w e l e		datasets_Kabola_Monbang_tsv
257	kabo1247	red	tene	t e n e		datasets_Kabola_Monbang_tsv
258	kabo1247	green	molmol	m o l m o l		datasets_Kabola_Monbang_tsv
259	kabo1247	yellow	baʔoil	b a ʔ oi l		datasets_Kabola_Monbang_tsv
260	kabo1247	sick_painful	ma'rori	m a r o r i	maʔala (same as ‘salty, bitter’)	datasets_Kabola_Monbang_tsv
261	kabo1247	sick_painful	maʔala	m aʔa l a	maʔala (same as ‘salty, bitter’)	datasets_Kabola_Monbang_tsv
262	kabo1247	shy_ashamed	malaʔ	m a l a ʔ		datasets_Kabola_Monbang_tsv
263	kabo1247	thirsty	dol(o) taʔata	d o l _ t aʔa t a	(taʔata ‘dry’)	datasets_Kabola_Monbang_tsv
264	kabo1247	thirsty	dol(o) taʔata	d o l o _ t aʔa t a	(taʔata ‘dry’)	datasets_Kabola_Monbang_tsv
265	kabo1247	hungry	om sili	o m _ s i l i	(om ‘inside’)	datasets_Kabola_Monbang_tsv
266	kabo1247	blind	eɲʤa'haʔ	e ɲ dʒ a h a ʔ		datasets_Kabola_Monbang_tsv
267	kabo1247	deaf	awel pəlaʔa	a w e l _ p ə l aʔa		datasets_Kabola_Monbang_tsv
268	kabo1247	scared	baroitʲ	b a r oi tʲ		datasets_Kabola_Monbang_tsv
269	kabo1247	angry	ekeriʔiŋ	e k e r iʔi ŋ		datasets_Kabola_Monbang_tsv
270	kabo1247	to_see	edunu	e d u n u		datasets_Kabola_Monbang_tsv
271	kabo1247	to_hear	me'ʔehe	m e ʔ e h e		datasets_Kabola_Monbang_tsv
272	kabo1247	to_smell	a'muniŋ	a m u n i ŋ		datasets_Kabola_Monbang_tsv
273	kabo1247	to_think	utunut	u t u n u t		datasets_Kabola_Monbang_tsv
274	kabo1247	to_know	ʔel (we)	ʔ e l		datasets_Kabola_Monbang_tsv
275	kabo1247	to_know	ʔel (we)	ʔ e l _ w e		datasets_Kabola_Monbang_tsv
276	kabo1247	to_speak	motiŋ	m o t i ŋ		datasets_Kabola_Monbang_tsv
277	kabo1247	to_lie_down	taʔara	t aʔa r a		datasets_Kabola_Monbang_tsv
278	kabo1247	to_sleep	mopo	m o p o		datasets_Kabola_Monbang_tsv
279	kabo1247	to_wake_up	to'hoʔ	t o h o ʔ		datasets_Kabola_Monbang_tsv
280	kabo1247	to_wake_someone_up	aren tʊho	a r e n _ t ʊ h o		datasets_Kabola_Monbang_tsv
281	kabo1247	to_bathe	tewili	t e w i l i		datasets_Kabola_Monbang_tsv
282	kabo1247	to_bathe_a_child	a'wili	a w i l i		datasets_Kabola_Monbang_tsv
283	kabo1247	to_sit	mihi	m i h i		datasets_Kabola_Monbang_tsv
284	kabo1247	to_stand	toho mi	t o h o _ m i		datasets_Kabola_Monbang_tsv
285	kabo1247	to_walk	laʔaw	l aʔa w		datasets_Kabola_Monbang_tsv
286	kabo1247	to_run	teʔeŋ	t eʔe ŋ		datasets_Kabola_Monbang_tsv
287	kabo1247	to_swim	holoŋ	h o l o ŋ		datasets_Kabola_Monbang_tsv
288	kabo1247	to_fly	lili	l i l i		datasets_Kabola_Monbang_tsv
289	kabo1247	to_fall_from_above	muju	m uj u		datasets_Kabola_Monbang_tsv
290	kabo1247	to_fall_over	kolo	k o l o	e.g. pohon yang dipotong.	datasets_Kabola_Monbang_tsv
291	kabo1247	to_drop	a'mujuʔ	a m uj u ʔ		datasets_Kabola_Monbang_tsv
292	kabo1247	to_drink	ʤina	dʒ i n a	(probably literally, ‘water drink’)	datasets_Kabola_Monbang_tsv
293	kabo1247	to_eat	na''kori	n a k o r i		datasets_Kabola_Monbang_tsv
294	kabo1247	to_eat	naʔadi	n aʔa d i		datasets_Kabola_Monbang_tsv
295	kabo1247	to_cook	nadowo	n a d o w o		datasets_Kabola_Monbang_tsv
296	kabo1247	to_wash	(na)lam	l a m		datasets_Kabola_Monbang_tsv
297	kabo1247	to_wash	(na)lam	n a l a m		datasets_Kabola_Monbang_tsv
298	kabo1247	to_sew	nasa'roto	n a s a r o t o		datasets_Kabola_Monbang_tsv
299	kabo1247	alive	woʧoŋ	w o tʃ o ŋ		datasets_Kabola_Monbang_tsv
300	kabo1247	to_breathe	noʔoiɲ	n oʔo i ɲ		datasets_Kabola_Monbang_tsv
301	kabo1247	to_die	mini	m i n i		datasets_Kabola_Monbang_tsv
302	kabo1247	to_give	merʔene	m e r ʔ e n e		datasets_Kabola_Monbang_tsv
303	kabo1247	to_wipe	lu'huʔ	l u h u ʔ		datasets_Kabola_Monbang_tsv
304	kabo1247	to_come	maʔ	m a ʔ		datasets_Kabola_Monbang_tsv
305	kabo1247	to_laugh	ja:la	j aː l a		datasets_Kabola_Monbang_tsv
306	kabo1247	to_cry	kə'weje	k ə w ej e		datasets_Kabola_Monbang_tsv
307	kabo1247	to_dance	majal	m aj a l	(lego-lego dance)	datasets_Kabola_Monbang_tsv
308	kabo1247	to_sing	da:laʔ	d aː l a ʔ		datasets_Kabola_Monbang_tsv
309	kabo1247	to_burn_clear_land	(dil) tub	t u b	(dil ‘garden’)	datasets_Kabola_Monbang_tsv
310	kabo1247	to_burn_clear_land	(dil) tub	d i l _ t u b	(dil ‘garden’)	datasets_Kabola_Monbang_tsv
311	kabo1247	to_shine	daŋ	d a ŋ		datasets_Kabola_Monbang_tsv
312	kabo1247	to_shine	lebeŋ	l e b e ŋ		datasets_Kabola_Monbang_tsv
313	kabo1247	to_chew	nasaŋ	n a s a ŋ		datasets_Kabola_Monbang_tsv
314	kabo1247	to_chew	nasã	n a s a _		datasets_Kabola_Monbang_tsv
315	kabo1247	to_yawn	haʔai woho	h aʔa i _ w o h o		datasets_Kabola_Monbang_tsv
316	kabo1247	to_suck	du'tuʔ	d u t u ʔ		datasets_Kabola_Monbang_tsv
317	kabo1247	to_blow	hupu	h u p u		datasets_Kabola_Monbang_tsv
318	kabo1247	to_spit	paraŋ puju	p a r a ŋ _ p uj u		datasets_Kabola_Monbang_tsv
319	kabo1247	to_vomit	uju	uj u		datasets_Kabola_Monbang_tsv
320	kabo1247	to_rub	lu'huʔ	l u h u ʔ	(also ‘wipe’)	datasets_Kabola_Monbang_tsv
321	kabo1247	to_scratch	tu:	t uː		datasets_Kabola_Monbang_tsv
322	kabo1247	to_scratch	tuwu	t uw u		datasets_Kabola_Monbang_tsv
323	kabo1247	itchy	a'leme	a l e m e		datasets_Kabola_Monbang_tsv
324	kabo1247	to_swell	wala	w a l a		datasets_Kabola_Monbang_tsv
325	kabo1247	to_hit	bi'siʔ	b i s i ʔ		datasets_Kabola_Monbang_tsv
326	kabo1247	to_bite	ʔeheʔ	ʔ e h e ʔ		datasets_Kabola_Monbang_tsv
327	kabo1247	to_cut	taʔai	t aʔa i		datasets_Kabola_Monbang_tsv
328	kabo1247	to_cut_down	aboʔoi	a b oʔo i		datasets_Kabola_Monbang_tsv
329	kabo1247	to_split	kapiŋ	k a p i ŋ		datasets_Kabola_Monbang_tsv
330	kabo1247	to_divide	abaʔaŋ	a b aʔa ŋ		datasets_Kabola_Monbang_tsv
331	kabo1247	to_divide	de'lam	d e l a m		datasets_Kabola_Monbang_tsv
332	kabo1247	to_stab	te'ʔe	t e ʔ e		datasets_Kabola_Monbang_tsv
333	kabo1247	to_fight	damuliŋ	d a m u l i ŋ		datasets_Kabola_Monbang_tsv
334	kabo1247	to_guard	hubuʔuŋ	h u b uʔu ŋ		datasets_Kabola_Monbang_tsv
335	kabo1247	to_throw	ʔor	ʔ o r	(cf., ʔol ‘tail’)	datasets_Kabola_Monbang_tsv
336	kabo1247	to_hunt	dilap	d i l a p		datasets_Kabola_Monbang_tsv
337	kabo1247	to_kill	a'mini	a m i n i		datasets_Kabola_Monbang_tsv
338	kabo1247	to_chase_away_to_run_after	arlili	a r l i l i		datasets_Kabola_Monbang_tsv
339	kabo1247	to_search_for_to_hunt_for	jaŋ lap	j a ŋ _ l a p		datasets_Kabola_Monbang_tsv
340	kabo1247	to_dig	woloŋ	w o l o ŋ		datasets_Kabola_Monbang_tsv
341	kabo1247	to_bury	a'pot	a p o t		datasets_Kabola_Monbang_tsv
342	kabo1247	to_flow	tawoilʤ	t a w oi l dʒ		datasets_Kabola_Monbang_tsv
343	kabo1247	to_float	na'teleʔ 'mara	n a t e l e ʔ _ m a r a		datasets_Kabola_Monbang_tsv
344	kabo1247	to_hold	oʔopuiɲ	oʔo p ui ɲ		datasets_Kabola_Monbang_tsv
345	kabo1247	to_tie	apoʧo	a p o tʃ o		datasets_Kabola_Monbang_tsv
346	kabo1247	to_play	soʔor	s oʔo r		datasets_Kabola_Monbang_tsv
347	kabo1247	to_pull	apiʔiŋ	a p iʔi ŋ		datasets_Kabola_Monbang_tsv
348	kabo1247	to_push	odoʔo	o d oʔo		datasets_Kabola_Monbang_tsv
349	kabo1247	to_turn	ariŋ miʔi	a r i ŋ _ m iʔi		datasets_Kabola_Monbang_tsv
350	kabo1247	to_dream	poj	p oj		datasets_Kabola_Monbang_tsv
351	kabo1247	to_crouch	doiɲdoiɲ (mi'hi)	d oi ɲ d oi ɲ		datasets_Kabola_Monbang_tsv
352	kabo1247	to_crouch	doiɲdoiɲ (mi'hi)	d oi ɲ d oi ɲ _ m i h i		datasets_Kabola_Monbang_tsv
353	kabo1247	to_crouch	liʔiw	l iʔi w		datasets_Kabola_Monbang_tsv
354	kabo1247	to_choose	teraʔai	t e r aʔa i		datasets_Kabola_Monbang_tsv
355	kabo1247	to_grow	ka'bowo	k a b o w o		datasets_Kabola_Monbang_tsv
356	kabo1247	to_squeeze	apapaʔ	a p a p a ʔ		datasets_Kabola_Monbang_tsv
357	kabo1247	to_buy	we:l	w eː l		datasets_Kabola_Monbang_tsv
358	kabo1247	to_sell	wail	w ai l		datasets_Kabola_Monbang_tsv
359	kabo1247	to_steal	nataʔaw	n a t aʔa w		datasets_Kabola_Monbang_tsv
360	kabo1247	to_open	(na) doliŋ	d o l i ŋ		datasets_Kabola_Monbang_tsv
361	kabo1247	to_open	(na) doliŋ	n a _ d o l i ŋ		datasets_Kabola_Monbang_tsv
362	kabo1247	to_close	whu'tele	w h u t e l e		datasets_Kabola_Monbang_tsv
363	kabo1247	to_climb	(na) lolo	l o l o		datasets_Kabola_Monbang_tsv
364	kabo1247	to_climb	(na) lolo	n a _ l o l o		datasets_Kabola_Monbang_tsv
365	kabo1247	to_hide	tə'wuni	t ə w u n i		datasets_Kabola_Monbang_tsv
366	kabo1247	to_wait	a'nana	a n a n a		datasets_Kabola_Monbang_tsv
367	kabo1247	to_fold	napa'liʔi	n a p a l iʔi	NOT: lipat tikar	datasets_Kabola_Monbang_tsv
368	kabo1247	to_help	ʔokrejeŋ	ʔ o k r ej e ŋ		datasets_Kabola_Monbang_tsv
369	kabo1247	to_bark	o'lowo	o l o w o		datasets_Kabola_Monbang_tsv
370	kabo1247	to_shoot	masaŋ	m a s a ŋ		datasets_Kabola_Monbang_tsv
371	kabo1247	to_pound	natapaŋ	n a t a p a ŋ		datasets_Kabola_Monbang_tsv
372	kabo1247	to_hit_drum	ʔor	ʔ o r	(minimal pair with ‘tail’?)	datasets_Kabola_Monbang_tsv
373	kabo1247	to_call_out	huʔuiɲ	h uʔu i ɲ		datasets_Kabola_Monbang_tsv
374	kabo1247	to_tell_untruth	baʔa (akuli)	b aʔa		datasets_Kabola_Monbang_tsv
375	kabo1247	to_tell_untruth	baʔa (akuli)	b aʔa _ a k u l i		datasets_Kabola_Monbang_tsv
376	kabo1247	to_ask_question	hutaʔaiɲ	h u t aʔa i ɲ		datasets_Kabola_Monbang_tsv
377	kabo1247	to_count	ta'ʔana	t a ʔ a n a		datasets_Kabola_Monbang_tsv
378	kabo1247	one	nu	n u		datasets_Kabola_Monbang_tsv
379	kabo1247	two	ho:lo	h oː l o		datasets_Kabola_Monbang_tsv
380	kabo1247	two	hoʔolo	h oʔo l o		datasets_Kabola_Monbang_tsv
381	kabo1247	three	towo	t o w o		datasets_Kabola_Monbang_tsv
382	kabo1247	four	u:t	uː t		datasets_Kabola_Monbang_tsv
383	kabo1247	five	weheŋ	w e h e ŋ		datasets_Kabola_Monbang_tsv
384	kabo1247	six	talaŋ	t a l a ŋ		datasets_Kabola_Monbang_tsv
385	kabo1247	seven	wuit:o	w ui tː o		datasets_Kabola_Monbang_tsv
386	kabo1247	eight	turlo	t u r l o		datasets_Kabola_Monbang_tsv
387	kabo1247	nine	tiʔinu	t iʔi n u		datasets_Kabola_Monbang_tsv
388	kabo1247	ten	karnu	k a r n u		datasets_Kabola_Monbang_tsv
389	kabo1247	eleven	karnu woliŋ nu	k a r n u _ w o l i ŋ _ n u		datasets_Kabola_Monbang_tsv
390	kabo1247	twelve	karnu woliŋ olo	k a r n u _ w o l i ŋ _ o l o		datasets_Kabola_Monbang_tsv
391	kabo1247	thirteen	karnu woliŋ towo	k a r n u _ w o l i ŋ _ t o w o		datasets_Kabola_Monbang_tsv
392	kabo1247	twenty	kar ʤolo	k a r _ dʒ o l o		datasets_Kabola_Monbang_tsv
393	kabo1247	twenty_one	kar ʤolo nu	k a r _ dʒ o l o _ n u		datasets_Kabola_Monbang_tsv
394	kabo1247	thirty	kar 'towo	k a r _ t o w o		datasets_Kabola_Monbang_tsv
395	kabo1247	one_hundred	rat nu	r a t _ n u		datasets_Kabola_Monbang_tsv
396	kabo1247	one_hundred_and_twenty_three	ratnu karʤolo woliŋ 'towo	r a n̥ u _ k a r dʒ o l o _ w o l i ŋ _ t o w o		datasets_Kabola_Monbang_tsv
397	kabo1247	two_hundred	rat:olo	r a tː o l o		datasets_Kabola_Monbang_tsv
398	kabo1247	thousand	ribnu	r i b n u		datasets_Kabola_Monbang_tsv
399	kabo1247	grandchild	ʔor(o) kala	ʔ o r _ k a l a		datasets_Kabola_Monbang_tsv
400	kabo1247	grandchild	ʔor(o) kala	ʔ o r o _ k a l a		datasets_Kabola_Monbang_tsv
401	kabo1247	oven	seʔewuj	s eʔe w uj		datasets_Kabola_Monbang_tsv
402	kabo1247	flower	ti buŋ	t i _ b u ŋ		datasets_Kabola_Monbang_tsv
403	kabo1247	vein	tə'ru	t ə r u		datasets_Kabola_Monbang_tsv
404	kabo1247	long	lou	l ou		datasets_Kabola_Monbang_tsv
405	kabo1247	tall	lewen	l e w e n		datasets_Kabola_Monbang_tsv
406	kabo1247	short	toʔoŋ	t oʔo ŋ		datasets_Kabola_Monbang_tsv
407	kabo1247	narrow	ke'puhu	k e p u h u		datasets_Kabola_Monbang_tsv
408	kabo1247	to_shoo_to_chase_away_to_send_away	aloloʔ	a l o l o ʔ		datasets_Kabola_Monbang_tsv
409	adan1251-lawah	sky	la:b	l aː b		datasets_Adang_Lawahing_tsv
410	adan1251-lawah	sun	fɛd	f ɛ d		datasets_Adang_Lawahing_tsv
411	adan1251-lawah	moon	hu:l	h uː l		datasets_Adang_Lawahing_tsv
412	adan1251-lawah	star	i:b	iː b		datasets_Adang_Lawahing_tsv
413	adan1251-lawah	night	dil ʔuʔu	d i l _ ʔ uʔu		datasets_Adang_Lawahing_tsv
414	adan1251-lawah	day	dilɛlɛ	d i l ɛ l ɛ	Lit. 'all day'.	datasets_Adang_Lawahing_tsv
415	adan1251-lawah	day	wɛd saha	w ɛ d _ s a h a	midday' lit. 'hot sun'	datasets_Adang_Lawahing_tsv
416	adan1251-lawah	morning	lalami	l a l a m i		datasets_Adang_Lawahing_tsv
417	adan1251-lawah	yesterday	ʔu:mi	ʔ uː m i		datasets_Adang_Lawahing_tsv
418	adan1251-lawah	day_before_yesterday	ʔotariŋ alumi	ʔ o t a r i ŋ _ a l u m i		datasets_Adang_Lawahing_tsv
419	adan1251-lawah	tomorrow	dilɛlɛ	d i l ɛ l ɛ		datasets_Adang_Lawahing_tsv
420	adan1251-lawah	day_after_tomorrow	a:lu	aː l u		datasets_Adang_Lawahing_tsv
421	adan1251-lawah	twilight_dawn	lalami	l a l a m i	(lit, 'early morning')	datasets_Adang_Lawahing_tsv
422	adan1251-lawah	cloud	la:b	l aː b		datasets_Adang_Lawahing_tsv
423	adan1251-lawah	wind	ha:mi	h aː m i		datasets_Adang_Lawahing_tsv
424	adan1251-lawah	rain	nui	n ui		datasets_Adang_Lawahing_tsv
425	adan1251-lawah	drizzle	alam pɛpei	a l a m _ p ɛ p ei		datasets_Adang_Lawahing_tsv
426	adan1251-lawah	rainbow	haʔaboʔo	h aʔa b oʔo		datasets_Adang_Lawahing_tsv
427	adan1251-lawah	thunder	harib	h a r i b	bunyinya	datasets_Adang_Lawahing_tsv
428	adan1251-lawah	earthquake	tai wɛʔɛ	t ai _ w ɛ ʔ ɛ		datasets_Adang_Lawahing_tsv
429	adan1251-lawah	fog	lowo taweʔɛŋ	l o w o _ t a w e ʔ ɛ ŋ	fog just before the rain'	datasets_Adang_Lawahing_tsv
430	adan1251-lawah	river_stream	møl	m ø l		datasets_Adang_Lawahing_tsv
431	adan1251-lawah	lake	øm	ø m		datasets_Adang_Lawahing_tsv
432	adan1251-lawah	mountain	bini	b i n i		datasets_Adang_Lawahing_tsv
433	adan1251-lawah	hill_ridge	tabuʔu	t a b uʔu		datasets_Adang_Lawahing_tsv
434	adan1251-lawah	village	baŋ ʔɛme	b a ŋ _ ʔ ɛ m e	(lit., 'old house')	datasets_Adang_Lawahing_tsv
435	adan1251-lawah	soil	faʔai	f aʔa i		datasets_Adang_Lawahing_tsv
436	adan1251-lawah	hole	boe	b o e		datasets_Adang_Lawahing_tsv
437	adan1251-lawah	stone	fui	f ui		datasets_Adang_Lawahing_tsv
438	adan1251-lawah	coral_rock	ʔoʔoi fui	ʔ oʔo i _ f ui	batu (rock) di pantai	datasets_Adang_Lawahing_tsv
439	adan1251-lawah	water	si	s i		datasets_Adang_Lawahing_tsv
440	adan1251-lawah	sea	taŋ	t a ŋ		datasets_Adang_Lawahing_tsv
441	adan1251-lawah	wave	bobo	b o b o		datasets_Adang_Lawahing_tsv
442	adan1251-lawah	foam	wara-wara	w a r a _ w a r a		datasets_Adang_Lawahing_tsv
443	adan1251-lawah	forest	bana	b a n a		datasets_Adang_Lawahing_tsv
444	adan1251-lawah	garden	butu	b u t u	butu 'garden used several times', dil 'garden used only once'	datasets_Adang_Lawahing_tsv
445	adan1251-lawah	garden	dil	d i l	butu 'garden used several times', dil 'garden used only once'	datasets_Adang_Lawahing_tsv
446	adan1251-lawah	canoe	ei	ei		datasets_Adang_Lawahing_tsv
447	adan1251-lawah	fishing_hook	ma:ni	m aː n i		datasets_Adang_Lawahing_tsv
448	adan1251-lawah	rope	hiwaŋ	h i w a ŋ		datasets_Adang_Lawahing_tsv
449	adan1251-lawah	machete	sapada	s a p a d a		datasets_Adang_Lawahing_tsv
450	adan1251-lawah	axe	baliŋ	b a l i ŋ	baliŋ 'metal shovel'	datasets_Adang_Lawahing_tsv
451	adan1251-lawah	axe	baliŋboʔoboi	b a l i ŋ b oʔo b oi	baliŋ 'metal shovel'	datasets_Adang_Lawahing_tsv
452	adan1251-lawah	spear	boko	b o k o		datasets_Adang_Lawahing_tsv
453	adan1251-lawah	burden_stick	dopoŋ	d o p o ŋ	walking stick'	datasets_Adang_Lawahing_tsv
454	adan1251-lawah	stick_pole	dopoŋ	d o p o ŋ	walking stick'	datasets_Adang_Lawahing_tsv
455	adan1251-lawah	bow	pɛhɛ	p ɛ h ɛ		datasets_Adang_Lawahing_tsv
456	adan1251-lawah	arrow	aburig	a b u r i g	fire an arrow'	datasets_Adang_Lawahing_tsv
457	adan1251-lawah	arrow	ata:pa	a t aː p a	fire an arrow'	datasets_Adang_Lawahing_tsv
458	adan1251-lawah	knife	duir	d ui r	(voiceless r)	datasets_Adang_Lawahing_tsv
459	adan1251-lawah	comb	danaʔa	d a n aʔa	comb for women' (made of bamboo)	datasets_Adang_Lawahing_tsv
460	adan1251-lawah	comb	ʔil	ʔ i l	comb for men (made of bamboo)'.	datasets_Adang_Lawahing_tsv
461	adan1251-lawah	mat	bahu	b a h u		datasets_Adang_Lawahing_tsv
462	adan1251-lawah	needle	bátuŋ	b a t u ŋ		datasets_Adang_Lawahing_tsv
463	adan1251-lawah	clothing	fɛnɛ	f ɛ n ɛ		datasets_Adang_Lawahing_tsv
464	adan1251-lawah	fire	awai	a w ai	wai 'to flame'	datasets_Adang_Lawahing_tsv
465	adan1251-lawah	fire	wai	w ai	wai 'to flame'	datasets_Adang_Lawahing_tsv
466	adan1251-lawah	smoke	awai banoʔo	a w ai _ b a n oʔo		datasets_Adang_Lawahing_tsv
467	adan1251-lawah	dust	malu	m a l u		datasets_Adang_Lawahing_tsv
468	adan1251-lawah	ash	ma:lu	m aː l u		datasets_Adang_Lawahing_tsv
469	adan1251-lawah	mud	parah	p a r a h		datasets_Adang_Lawahing_tsv
470	adan1251-lawah	clay	faʔai fiu	f aʔa i _ f i u	pink clay'	datasets_Adang_Lawahing_tsv
471	adan1251-lawah	clay	faʔai tɛnɛ	f aʔa i _ t ɛ n ɛ	red clay'.	datasets_Adang_Lawahing_tsv
472	adan1251-lawah	gravel	fui avai	f ui _ a v ai	(lit., 'small stones')	datasets_Adang_Lawahing_tsv
473	adan1251-lawah	sand	fɛʧɛʔ	f ɛ tʃ ɛ ʔ		datasets_Adang_Lawahing_tsv
474	adan1251-lawah	grass	bana	b a n a		datasets_Adang_Lawahing_tsv
475	adan1251-lawah	house	baŋ	b a ŋ		datasets_Adang_Lawahing_tsv
476	adan1251-lawah	traditional_house	hada baŋ	h a d a _ b a ŋ		datasets_Adang_Lawahing_tsv
477	adan1251-lawah	storage_house	ɛsɛlɛ	ɛ s ɛ l ɛ		datasets_Adang_Lawahing_tsv
478	adan1251-lawah	door	saʔar	s aʔa r		datasets_Adang_Lawahing_tsv
479	adan1251-lawah	thatched_roof	dɛʔɛ	d ɛ ʔ ɛ		datasets_Adang_Lawahing_tsv
480	adan1251-lawah	thatch_for_roofing	min men	m i n _ m e n		datasets_Adang_Lawahing_tsv
481	adan1251-lawah	thatch_for_roofing	uva	u v a	to roof'	datasets_Adang_Lawahing_tsv
482	adan1251-lawah	tree	ti	t i		datasets_Adang_Lawahing_tsv
483	adan1251-lawah	wood	ti:	t iː		datasets_Adang_Lawahing_tsv
484	adan1251-lawah	bark_of_tree	ti ʔui	t i _ ʔ ui		datasets_Adang_Lawahing_tsv
485	adan1251-lawah	leaf	ti bɛhɛ	t i _ b ɛ h ɛ		datasets_Adang_Lawahing_tsv
486	adan1251-lawah	branch	ataŋ	a t a ŋ	cabang pohon	datasets_Adang_Lawahing_tsv
487	adan1251-lawah	firewood	a: taʔata	aː _ t aʔa t a		datasets_Adang_Lawahing_tsv
488	adan1251-lawah	rattan	lɛʔ	l ɛ ʔ		datasets_Adang_Lawahing_tsv
489	adan1251-lawah	root	aliʔiŋ	a l iʔi ŋ		datasets_Adang_Lawahing_tsv
490	adan1251-lawah	fruit	piri	p i r i		datasets_Adang_Lawahing_tsv
491	adan1251-lawah	seed	awai	a w ai		datasets_Adang_Lawahing_tsv
492	adan1251-lawah	grains	a:la	aː l a	rice'	datasets_Adang_Lawahing_tsv
493	adan1251-lawah	uncooked_rice	a:la	aː l a		datasets_Adang_Lawahing_tsv
494	adan1251-lawah	rice_grains	a: awai	aː _ a w ai	rice seed'	datasets_Adang_Lawahing_tsv
495	adan1251-lawah	cooked_rice	a:la meʤe	aː l a _ m e dʒ e	(lit., 'table rice')	datasets_Adang_Lawahing_tsv
496	adan1251-lawah	rice_plant	a:la	aː l a		datasets_Adang_Lawahing_tsv
497	adan1251-lawah	to_plant_yam	(outi) tɛʔɛ	t ɛ ʔ ɛ		datasets_Adang_Lawahing_tsv
498	adan1251-lawah	to_plant_yam	(outi) tɛʔɛ	ou t i _ t ɛ ʔ ɛ		datasets_Adang_Lawahing_tsv
499	adan1251-lawah	to_plant_rice	(a:l) tɛʔɛ	t ɛ ʔ ɛ		datasets_Adang_Lawahing_tsv
500	adan1251-lawah	to_plant_rice	(a:l) tɛʔɛ	aː l _ t ɛ ʔ ɛ		datasets_Adang_Lawahing_tsv
501	adan1251-lawah	to_plant_rice	mudiŋ	m u d i ŋ	plant smth. like a tree that takes many years to grow	datasets_Adang_Lawahing_tsv
502	adan1251-lawah	betel_nut_areca	bu:	b uː		datasets_Adang_Lawahing_tsv
503	adan1251-lawah	betel_vine	meʧe	m e tʃ e		datasets_Adang_Lawahing_tsv
504	adan1251-lawah	lime	a:wi	aː w i		datasets_Adang_Lawahing_tsv
505	adan1251-lawah	chew_betel	nahaŋ	n a h a ŋ		datasets_Adang_Lawahing_tsv
506	adan1251-lawah	sweet_potato	falaj	f a l aj		datasets_Adang_Lawahing_tsv
507	adan1251-lawah	cassava	outi	ou t i		datasets_Adang_Lawahing_tsv
508	adan1251-lawah	taro	ma:lu	m aː l u		datasets_Adang_Lawahing_tsv
509	adan1251-lawah	millet	ta:ri	t aː r i		datasets_Adang_Lawahing_tsv
510	adan1251-lawah	sugarcane	so:b	s oː b		datasets_Adang_Lawahing_tsv
511	adan1251-lawah	corn_maize	batiʔ	b a t i ʔ		datasets_Adang_Lawahing_tsv
512	adan1251-lawah	cooked_corn	bati awai	b a t i _ a w ai		datasets_Adang_Lawahing_tsv
513	adan1251-lawah	coconut	faʔ	f a ʔ		datasets_Adang_Lawahing_tsv
514	adan1251-lawah	lontar_palm	nou	n ou	palm sugar, used for tuak and brooms'.	datasets_Adang_Lawahing_tsv
515	adan1251-lawah	lontar_palm	ʔɛʔui	ʔ ɛ ʔ ui		datasets_Adang_Lawahing_tsv
516	adan1251-lawah	marungga	motoŋ	m o t o ŋ		datasets_Adang_Lawahing_tsv
517	adan1251-lawah	gum_tree	pu	p u		datasets_Adang_Lawahing_tsv
518	adan1251-lawah	banana	moʔoi	m oʔo i		datasets_Adang_Lawahing_tsv
519	adan1251-lawah	mango	be	b e		datasets_Adang_Lawahing_tsv
520	adan1251-lawah	papaya	kahatɛlɛ	k a h a t ɛ l ɛ		datasets_Adang_Lawahing_tsv
521	adan1251-lawah	jackfruit	toŋ	t o ŋ		datasets_Adang_Lawahing_tsv
522	adan1251-lawah	breadfruit	tombai	t o m b ai		datasets_Adang_Lawahing_tsv
523	adan1251-lawah	bean	ʔutuŋ	ʔ u t u ŋ		datasets_Adang_Lawahing_tsv
524	adan1251-lawah	honey	wain si	w ai n _ s i	(lit, bee water)	datasets_Adang_Lawahing_tsv
525	adan1251-lawah	milk	toʔ	t o ʔ	not 'breast'	datasets_Adang_Lawahing_tsv
526	adan1251-lawah	salt	taŋ hiri	t a ŋ _ h i r i		datasets_Adang_Lawahing_tsv
527	adan1251-lawah	fat	tamara	t a m a r a		datasets_Adang_Lawahing_tsv
528	adan1251-lawah	meat	hiri	h i r i		datasets_Adang_Lawahing_tsv
529	adan1251-lawah	bone	talopo	t a l o p o		datasets_Adang_Lawahing_tsv
530	adan1251-lawah	rib	abɛti	a b ɛ t i		datasets_Adang_Lawahing_tsv
531	adan1251-lawah	sweat	latutuŋ	l a t u t u ŋ		datasets_Adang_Lawahing_tsv
532	adan1251-lawah	tear	ʔɛŋui	ʔ ɛ ŋ ui		datasets_Adang_Lawahing_tsv
533	adan1251-lawah	blood	fi:	f iː		datasets_Adang_Lawahing_tsv
534	adan1251-lawah	heart	damulu	d a m u l u		datasets_Adang_Lawahing_tsv
535	adan1251-lawah	liver	om	o m		datasets_Adang_Lawahing_tsv
536	adan1251-lawah	kidney	aloloʔ	a l o l o ʔ		datasets_Adang_Lawahing_tsv
537	adan1251-lawah	guts	atohi	a t o h i		datasets_Adang_Lawahing_tsv
538	adan1251-lawah	excrement	hahaʔ	h a h a ʔ		datasets_Adang_Lawahing_tsv
539	adan1251-lawah	lungs	aladiŋ	a l a d i ŋ		datasets_Adang_Lawahing_tsv
540	adan1251-lawah	stomach_belly	atuʔu	a t uʔu		datasets_Adang_Lawahing_tsv
541	adan1251-lawah	head	loŋ	l o ŋ		datasets_Adang_Lawahing_tsv
542	adan1251-lawah	hair	hari ʔinɛmɛŋ	h a r i _ ʔ i n ɛ m ɛ ŋ		datasets_Adang_Lawahing_tsv
543	adan1251-lawah	body_hair	muj	m uj		datasets_Adang_Lawahing_tsv
544	adan1251-lawah	eye	ʔɛŋwai	ʔ ɛ ŋʷ ai		datasets_Adang_Lawahing_tsv
545	adan1251-lawah	ear	awɛbɛhɛ	a w ɛ b ɛ h ɛ		datasets_Adang_Lawahing_tsv
546	adan1251-lawah	nose	aimbui	ai m b ui		datasets_Adang_Lawahing_tsv
547	adan1251-lawah	mouth	ʔata	ʔ a t a		datasets_Adang_Lawahing_tsv
548	adan1251-lawah	chin	arowaha	a r o w a h a		datasets_Adang_Lawahing_tsv
549	adan1251-lawah	lips	tɛm tɛporo	t ɛ m _ t ɛ p o r o		datasets_Adang_Lawahing_tsv
550	adan1251-lawah	teeth	na-wɛhɛŋ	n a _ w ɛ h ɛ ŋ		datasets_Adang_Lawahing_tsv
551	adan1251-lawah	tongue	nalɛb	n a l ɛ b		datasets_Adang_Lawahing_tsv
552	adan1251-lawah	tongue	talɛb	t a l ɛ b		datasets_Adang_Lawahing_tsv
553	adan1251-lawah	neck	dolo	d o l o		datasets_Adang_Lawahing_tsv
554	adan1251-lawah	shoulder	ʔabɛli	ʔ a b ɛ l i		datasets_Adang_Lawahing_tsv
555	adan1251-lawah	arm	nataŋ	n a t a ŋ		datasets_Adang_Lawahing_tsv
556	adan1251-lawah	palm_of_hand	ʔataŋ ʔum	ʔ a t a ŋ _ ʔ u m		datasets_Adang_Lawahing_tsv
557	adan1251-lawah	finger	nataŋ paʔa	n a t a ŋ _ p aʔa		datasets_Adang_Lawahing_tsv
558	adan1251-lawah	fingernail	ʔataŋ uhuŋ	ʔ a t a ŋ _ u h u ŋ		datasets_Adang_Lawahing_tsv
559	adan1251-lawah	breast	toʔ	t o ʔ		datasets_Adang_Lawahing_tsv
560	adan1251-lawah	navel	ʔapojʔɛŋ	ʔ a p oj ʔ ɛ ŋ		datasets_Adang_Lawahing_tsv
561	adan1251-lawah	leg	nɛʔɛw	n ɛ ʔ ɛ w		datasets_Adang_Lawahing_tsv
562	adan1251-lawah	foot	ʔɛʔahaŋ	ʔ ɛ ʔ a h a ŋ		datasets_Adang_Lawahing_tsv
563	adan1251-lawah	heel	ʔɛwada	ʔ ɛ w a d a		datasets_Adang_Lawahing_tsv
564	adan1251-lawah	sole_of_foot	ʔɛʔum	ʔ ɛ ʔ u m		datasets_Adang_Lawahing_tsv
565	adan1251-lawah	knee	ʔewudu	ʔ e w u d u		datasets_Adang_Lawahing_tsv
566	adan1251-lawah	knee	ʔɛ pɛlini	ʔ ɛ _ p ɛ l i n i		datasets_Adang_Lawahing_tsv
567	adan1251-lawah	back	ʔhaŋ mai	ʔ h a ŋ _ m ai		datasets_Adang_Lawahing_tsv
568	adan1251-lawah	skin	ʔui	ʔ ui		datasets_Adang_Lawahing_tsv
569	adan1251-lawah	wound	bamed	b a m e d		datasets_Adang_Lawahing_tsv
570	adan1251-lawah	ringworm	ot	o t		datasets_Adang_Lawahing_tsv
571	adan1251-lawah	scabies	at	a t		datasets_Adang_Lawahing_tsv
572	adan1251-lawah	tinea	palaŋ	p a l a ŋ		datasets_Adang_Lawahing_tsv
573	adan1251-lawah	fever	tasoʔo	t a s oʔo		datasets_Adang_Lawahing_tsv
574	adan1251-lawah	cold_influenza	hu:ʔ	h uː ʔ		datasets_Adang_Lawahing_tsv
575	adan1251-lawah	person	na:mi	n aː m i		datasets_Adang_Lawahing_tsv
576	adan1251-lawah	name	ʔaniŋ	ʔ a n i ŋ		datasets_Adang_Lawahing_tsv
577	adan1251-lawah	child	ʔei	ʔ ei		datasets_Adang_Lawahing_tsv
578	adan1251-lawah	man	loti	l o t i		datasets_Adang_Lawahing_tsv
579	adan1251-lawah	woman	oboʔ	o b o ʔ		datasets_Adang_Lawahing_tsv
580	adan1251-lawah	husband	noloti	n o l o t i		datasets_Adang_Lawahing_tsv
581	adan1251-lawah	wife	noʔoboʔ	n oʔo b o ʔ	.	datasets_Adang_Lawahing_tsv
582	adan1251-lawah	mother	niwi	n i w i		datasets_Adang_Lawahing_tsv
583	adan1251-lawah	father	nimiŋ	n i m i ŋ		datasets_Adang_Lawahing_tsv
584	adan1251-lawah	older_sibling	noʔudiŋ ʔobo	n o ʔ u d i ŋ _ ʔ o b o	sister'	datasets_Adang_Lawahing_tsv
585	adan1251-lawah	younger_sibling	noʔudiŋ loti	n o ʔ u d i ŋ _ l o t i	brother'	datasets_Adang_Lawahing_tsv
586	adan1251-lawah	bride_price	hada	h a d a		datasets_Adang_Lawahing_tsv
587	adan1251-lawah	dog	bɛl	b ɛ l		datasets_Adang_Lawahing_tsv
588	adan1251-lawah	pig	bi	b i		datasets_Adang_Lawahing_tsv
589	adan1251-lawah	chicken	hiu	h i u		datasets_Adang_Lawahing_tsv
590	adan1251-lawah	rat	du:l	d uː l		datasets_Adang_Lawahing_tsv
591	adan1251-lawah	lizard	teko	t e k o		datasets_Adang_Lawahing_tsv
592	adan1251-lawah	civet_cat	alumanɛmɛ	a l u m a n ɛ m ɛ	(lit, 'good smelling deer')	datasets_Adang_Lawahing_tsv
593	adan1251-lawah	deer	a:lu	aː l u		datasets_Adang_Lawahing_tsv
594	adan1251-lawah	cuscus	a:mu	aː m u		datasets_Adang_Lawahing_tsv
595	adan1251-lawah	tail	oloʔ	o l o ʔ		datasets_Adang_Lawahing_tsv
596	adan1251-lawah	fish	a:b	aː b		datasets_Adang_Lawahing_tsv
597	adan1251-lawah	whale	perunsah	p e r u n s a h		datasets_Adang_Lawahing_tsv
598	adan1251-lawah	whale	usaha	u s a h a		datasets_Adang_Lawahing_tsv
599	adan1251-lawah	dolphin	perunsah	p e r u n s a h		datasets_Adang_Lawahing_tsv
600	adan1251-lawah	dolphin	usaha	u s a h a		datasets_Adang_Lawahing_tsv
601	adan1251-lawah	crocodile	baʔai	b aʔa i		datasets_Adang_Lawahing_tsv
602	adan1251-lawah	monitor_lizard	ʔalɛhɛʔ	ʔ a l ɛ h ɛ ʔ		datasets_Adang_Lawahing_tsv
603	adan1251-lawah	bird	hiu walɛwɛŋ	h i u _ w a l ɛ w ɛ ŋ		datasets_Adang_Lawahing_tsv
604	adan1251-lawah	wing	awitiŋ	a w i t i ŋ		datasets_Adang_Lawahing_tsv
605	adan1251-lawah	claw	hɛtɛ	h ɛ t ɛ		datasets_Adang_Lawahing_tsv
606	adan1251-lawah	feather	hiu wolo (folo)	h i u _ w o l o		datasets_Adang_Lawahing_tsv
607	adan1251-lawah	feather	hiu wolo (folo)	h i u _ w o l o _ f o l o		datasets_Adang_Lawahing_tsv
608	adan1251-lawah	horn	ʔamuʔu	ʔ a m uʔu		datasets_Adang_Lawahing_tsv
609	adan1251-lawah	snake	mon	m o n		datasets_Adang_Lawahing_tsv
610	adan1251-lawah	scorpion	paj	p aj		datasets_Adang_Lawahing_tsv
611	adan1251-lawah	egg	(hiu) do	d o		datasets_Adang_Lawahing_tsv
612	adan1251-lawah	egg	(hiu) do	h i u _ d o		datasets_Adang_Lawahing_tsv
613	adan1251-lawah	earthworm	i:b	iː b	worm'	datasets_Adang_Lawahing_tsv
614	adan1251-lawah	butterfly	popou	p o p ou		datasets_Adang_Lawahing_tsv
615	adan1251-lawah	fly	liboŋ	l i b o ŋ		datasets_Adang_Lawahing_tsv
616	adan1251-lawah	mosquito	ʔin	ʔ i n		datasets_Adang_Lawahing_tsv
617	adan1251-lawah	ant	iliwei	i l i w ei	large black ant' .	datasets_Adang_Lawahing_tsv
618	adan1251-lawah	ant	lɛʔiliŋ	l ɛ ʔ i l i ŋ	small red ant'.	datasets_Adang_Lawahing_tsv
619	adan1251-lawah	grasshopper	ha:nu	h aː n u		datasets_Adang_Lawahing_tsv
620	adan1251-lawah	spider	ʔalɛŋ	ʔ a l ɛ ŋ		datasets_Adang_Lawahing_tsv
621	adan1251-lawah	louse_in_hair	ʔonj	ʔ o n j		datasets_Adang_Lawahing_tsv
622	adan1251-lawah	louse_eggs	fadin	f a d i n		datasets_Adang_Lawahing_tsv
623	adan1251-lawah	flea	bɛl ʔutu	b ɛ l _ ʔ u t u		datasets_Adang_Lawahing_tsv
624	adan1251-lawah	louse_clothing	nɛlɛ	n ɛ l ɛ		datasets_Adang_Lawahing_tsv
625	adan1251-lawah	big	ma:ti	m aː t i		datasets_Adang_Lawahing_tsv
626	adan1251-lawah	small	kaʔai	k aʔa i		datasets_Adang_Lawahing_tsv
627	adan1251-lawah	old_worn_house	(baŋ) ʔɛmɛ	ʔ ɛ m ɛ	(also village)	datasets_Adang_Lawahing_tsv
628	adan1251-lawah	old_worn_house	(baŋ) ʔɛmɛ	b a ŋ _ ʔ ɛ m ɛ	(also village)	datasets_Adang_Lawahing_tsv
629	adan1251-lawah	new	habaraʔ	h a b a r a ʔ		datasets_Adang_Lawahing_tsv
630	adan1251-lawah	old_people	tumaʔa	t u m aʔa		datasets_Adang_Lawahing_tsv
631	adan1251-lawah	young_people	awololo	a w o l o l o	young man'.	datasets_Adang_Lawahing_tsv
632	adan1251-lawah	young_people	lawata	l a w a t a	young woman'.	datasets_Adang_Lawahing_tsv
633	adan1251-lawah	lazy	lahunu	l a h u n u	(less permanent, as someone who has already worked, but feels lazy to work more)	datasets_Adang_Lawahing_tsv
634	adan1251-lawah	lazy	maraʔan	m a r aʔa n	(more permanent).	datasets_Adang_Lawahing_tsv
635	adan1251-lawah	hot	buniʔ	b u n i ʔ		datasets_Adang_Lawahing_tsv
636	adan1251-lawah	cold	maʔab	m aʔa b		datasets_Adang_Lawahing_tsv
637	adan1251-lawah	good	noʔo	n oʔo		datasets_Adang_Lawahing_tsv
638	adan1251-lawah	bad	ariʔiŋ	a r iʔi ŋ	ariʔiŋ, saha 'broken', noʔo daŋ 'not good'	datasets_Adang_Lawahing_tsv
639	adan1251-lawah	bad	noʔo daŋ	n oʔo _ d a ŋ	ariʔiŋ, saha 'broken', noʔo daŋ 'not good'	datasets_Adang_Lawahing_tsv
640	adan1251-lawah	full	wutulu	w u t u l u		datasets_Adang_Lawahing_tsv
641	adan1251-lawah	wet	har	h a r	(also 'fall, as a ripe fruit')	datasets_Adang_Lawahing_tsv
642	adan1251-lawah	dry	taʔata	t aʔa t a		datasets_Adang_Lawahing_tsv
643	adan1251-lawah	dry_in_sun	fɛd poi	f ɛ d _ p oi		datasets_Adang_Lawahing_tsv
644	adan1251-lawah	short	lama	l a m a	(for people)	datasets_Adang_Lawahing_tsv
645	adan1251-lawah	thin	tiʔi	t iʔi		datasets_Adang_Lawahing_tsv
646	adan1251-lawah	skinny	taʔata	t aʔa t a	skinny, dry'.	datasets_Adang_Lawahing_tsv
647	adan1251-lawah	skinny	tipuŋ	t i p u ŋ	skinny from illness'.	datasets_Adang_Lawahing_tsv
648	adan1251-lawah	thick	tapaha	t a p a h a		datasets_Adang_Lawahing_tsv
649	adan1251-lawah	round	koloŋ	k o l o ŋ		datasets_Adang_Lawahing_tsv
650	adan1251-lawah	dark	di luʔu	d i _ l uʔu	dark (of night)'.	datasets_Adang_Lawahing_tsv
651	adan1251-lawah	dark	paraŋ	p a r a ŋ	dark (general) e.g., if the light goes out'.	datasets_Adang_Lawahing_tsv
652	adan1251-lawah	dirty	karoʔo	k a r oʔo		datasets_Adang_Lawahing_tsv
653	adan1251-lawah	clean	maduluŋ	m a d u l u ŋ		datasets_Adang_Lawahing_tsv
654	adan1251-lawah	sharp	hudiŋ	h u d i ŋ		datasets_Adang_Lawahing_tsv
655	adan1251-lawah	blunt	kumuŋ	k u m u ŋ		datasets_Adang_Lawahing_tsv
656	adan1251-lawah	heavy	tarowi	t a r o w i		datasets_Adang_Lawahing_tsv
657	adan1251-lawah	light_weight	filiŋ	f i l i ŋ		datasets_Adang_Lawahing_tsv
658	adan1251-lawah	straight	abuluʔ	a b u l u ʔ	'straight, true'	datasets_Adang_Lawahing_tsv
659	adan1251-lawah	wide	bɛrɛŋ	b ɛ r ɛ ŋ		datasets_Adang_Lawahing_tsv
660	adan1251-lawah	wrong	ʔahalaʔ	ʔ a h a l a ʔ		datasets_Adang_Lawahing_tsv
661	adan1251-lawah	ripe	tɛnɛ	t ɛ n ɛ	ripe, red'.	datasets_Adang_Lawahing_tsv
662	adan1251-lawah	rotten	boni	b o n i		datasets_Adang_Lawahing_tsv
663	adan1251-lawah	bitter	maʔalaʔ	m aʔa l a ʔ		datasets_Adang_Lawahing_tsv
664	adan1251-lawah	sweet	dɛlɛwɛŋ	d ɛ l ɛ w ɛ ŋ		datasets_Adang_Lawahing_tsv
665	adan1251-lawah	sweet	manɛmɛʔ	m a n ɛ m ɛ ʔ	tasty'.	datasets_Adang_Lawahing_tsv
666	adan1251-lawah	flat	haloi	h a l oi		datasets_Adang_Lawahing_tsv
667	adan1251-lawah	smooth	duluʔ	d u l u ʔ		datasets_Adang_Lawahing_tsv
668	adan1251-lawah	rough	paluhu	p a l u h u		datasets_Adang_Lawahing_tsv
669	adan1251-lawah	black	laʔanaʔ	l aʔa n a ʔ		datasets_Adang_Lawahing_tsv
670	adan1251-lawah	white	wɛlɛʔ	w ɛ l ɛ ʔ		datasets_Adang_Lawahing_tsv
671	adan1251-lawah	red	tɛnɛ	t ɛ n ɛ		datasets_Adang_Lawahing_tsv
672	adan1251-lawah	green	leu	l eu		datasets_Adang_Lawahing_tsv
673	adan1251-lawah	yellow	baʔoi	b a ʔ oi		datasets_Adang_Lawahing_tsv
674	adan1251-lawah	sick_painful	modiʔ	m o d i ʔ		datasets_Adang_Lawahing_tsv
675	adan1251-lawah	shy_ashamed	malaʔ	m a l a ʔ		datasets_Adang_Lawahing_tsv
676	adan1251-lawah	thirsty	dolo taʔata	d o l o _ t aʔa t a		datasets_Adang_Lawahing_tsv
677	adan1251-lawah	hungry	malɛhiŋ	m a l ɛ h i ŋ		datasets_Adang_Lawahing_tsv
678	adan1251-lawah	blind	ma:ru	m aː r u		datasets_Adang_Lawahing_tsv
679	adan1251-lawah	deaf	palaʔa	p a l aʔa		datasets_Adang_Lawahing_tsv
680	adan1251-lawah	scared	baruʧ	b a r u tʃ		datasets_Adang_Lawahing_tsv
681	adan1251-lawah	angry	ariʔiŋ	a r iʔi ŋ		datasets_Adang_Lawahing_tsv
682	adan1251-lawah	angry	noʔo daŋ	n oʔo _ d a ŋ	not good'.	datasets_Adang_Lawahing_tsv
683	adan1251-lawah	angry	saha	s a h a	broken'.	datasets_Adang_Lawahing_tsv
684	adan1251-lawah	to_see	dunuʔ	d u n u ʔ		datasets_Adang_Lawahing_tsv
685	adan1251-lawah	to_hear	ʔalɛpɛŋ	ʔ a l ɛ p ɛ ŋ		datasets_Adang_Lawahing_tsv
686	adan1251-lawah	to_smell	ʔumuniŋ	ʔ u m u n i ŋ		datasets_Adang_Lawahing_tsv
687	adan1251-lawah	to_think	tanut	t a n u t		datasets_Adang_Lawahing_tsv
688	adan1251-lawah	to_know	ahøl	a h ø l		datasets_Adang_Lawahing_tsv
689	adan1251-lawah	to_say	ama	a m a		datasets_Adang_Lawahing_tsv
690	adan1251-lawah	to_speak	matiŋ	m a t i ŋ		datasets_Adang_Lawahing_tsv
691	adan1251-lawah	to_lie_down	mopo	m o p o		datasets_Adang_Lawahing_tsv
692	adan1251-lawah	to_sleep	tara	t a r a		datasets_Adang_Lawahing_tsv
693	adan1251-lawah	to_wake_up	tohø	t o h ø		datasets_Adang_Lawahing_tsv
694	adan1251-lawah	to_wake_someone_up	ahowo tuhu	a h o w o _ t u h u		datasets_Adang_Lawahing_tsv
695	adan1251-lawah	to_bathe	wili	w i l i	(voiceless w)	datasets_Adang_Lawahing_tsv
696	adan1251-lawah	to_bathe_a_child	ʔei awili	ʔ ei _ a w i l i		datasets_Adang_Lawahing_tsv
697	adan1251-lawah	to_sit	mihiʔ	m i h i ʔ		datasets_Adang_Lawahing_tsv
698	adan1251-lawah	to_stand	tohø	t o h ø		datasets_Adang_Lawahing_tsv
699	adan1251-lawah	to_walk	lami	l a m i		datasets_Adang_Lawahing_tsv
700	adan1251-lawah	to_run	tɛʔɛŋ	t ɛ ʔ ɛ ŋ		datasets_Adang_Lawahing_tsv
701	adan1251-lawah	to_swim	ʔur	ʔ u r		datasets_Adang_Lawahing_tsv
702	adan1251-lawah	to_fly	liliʔ	l i l i ʔ		datasets_Adang_Lawahing_tsv
703	adan1251-lawah	to_fall_from_above	mudi	m u d i		datasets_Adang_Lawahing_tsv
704	adan1251-lawah	to_fall_over	oloʔ	o l o ʔ	e.g. pohon yang dipotong.	datasets_Adang_Lawahing_tsv
705	adan1251-lawah	to_drop	amudi	a m u d i		datasets_Adang_Lawahing_tsv
706	adan1251-lawah	to_drink	naʔ	n a ʔ		datasets_Adang_Lawahing_tsv
707	adan1251-lawah	to_eat	adiʔ	a d i ʔ		datasets_Adang_Lawahing_tsv
708	adan1251-lawah	to_cook	dowoʔ	d o w o ʔ		datasets_Adang_Lawahing_tsv
709	adan1251-lawah	to_wash	la:m	l aː m		datasets_Adang_Lawahing_tsv
710	adan1251-lawah	to_sew	narotoʔ	n a r o t o ʔ		datasets_Adang_Lawahing_tsv
711	adan1251-lawah	alive	wɛʧɛŋ	w ɛ tʃ ɛ ŋ		datasets_Adang_Lawahing_tsv
712	adan1251-lawah	to_breathe	haʔan	h aʔa n		datasets_Adang_Lawahing_tsv
713	adan1251-lawah	to_die	mini?	m i n i ʔ		datasets_Adang_Lawahing_tsv
714	adan1251-lawah	to_give	ʔɛnɛʔ	ʔ ɛ n ɛ ʔ		datasets_Adang_Lawahing_tsv
715	adan1251-lawah	to_come	faʔ	f a ʔ	go'	datasets_Adang_Lawahing_tsv
716	adan1251-lawah	to_come	lami faʔ	l a m i _ f a ʔ	go' (walk go, more common)	datasets_Adang_Lawahing_tsv
717	adan1251-lawah	to_come	lami lɛlɛʔ	l a m i _ l ɛ l ɛ ʔ	come from above'	datasets_Adang_Lawahing_tsv
718	adan1251-lawah	to_come	lami madaŋ	l a m i _ m a d a ŋ	come from below'	datasets_Adang_Lawahing_tsv
719	adan1251-lawah	to_come	lami midi	l a m i _ m i d i	go up'	datasets_Adang_Lawahing_tsv
720	adan1251-lawah	to_come	lɛmmaʔ	l ɛ m m a ʔ		datasets_Adang_Lawahing_tsv
721	adan1251-lawah	to_laugh	asala	a s a l a		datasets_Adang_Lawahing_tsv
722	adan1251-lawah	to_cry	ʔahanj	ʔ a h a n j		datasets_Adang_Lawahing_tsv
723	adan1251-lawah	to_dance	masaj	m a s aj	lego-lego dance'.	datasets_Adang_Lawahing_tsv
724	adan1251-lawah	to_dance	neikøli:	n ei k ø l iː	(for men).	datasets_Adang_Lawahing_tsv
725	adan1251-lawah	to_dance	sɛbɛʔɛ	s ɛ b ɛ ʔ ɛ	(for women).	datasets_Adang_Lawahing_tsv
726	adan1251-lawah	to_sing	da:la	d aː l a		datasets_Adang_Lawahing_tsv
727	adan1251-lawah	to_burn_clear_land	dil tub	d i l _ t u b		datasets_Adang_Lawahing_tsv
728	adan1251-lawah	to_shine	tub	t u b		datasets_Adang_Lawahing_tsv
729	adan1251-lawah	to_chew	ʔoʔoŋ	ʔ oʔo ŋ		datasets_Adang_Lawahing_tsv
730	adan1251-lawah	to_yawn	alowo alawuhu	a l o w o _ a l a w u h u	(voiceless /w/ in /alowo/).	datasets_Adang_Lawahing_tsv
731	adan1251-lawah	to_yawn	ʔaʔan baliŋ	ʔ aʔa n _ b a l i ŋ	sigh'.	datasets_Adang_Lawahing_tsv
732	adan1251-lawah	to_suck	dutuʔ	d u t u ʔ		datasets_Adang_Lawahing_tsv
733	adan1251-lawah	to_blow	apaʔu	a p a ʔ u		datasets_Adang_Lawahing_tsv
734	adan1251-lawah	to_spit	atamaj	a t a m aj	saliva'.	datasets_Adang_Lawahing_tsv
735	adan1251-lawah	to_spit	maj	m aj		datasets_Adang_Lawahing_tsv
736	adan1251-lawah	to_vomit	wudi	w u d i	(voiceless w)	datasets_Adang_Lawahing_tsv
737	adan1251-lawah	to_rub	luhuʔ	l u h u ʔ	(also 'wipe')	datasets_Adang_Lawahing_tsv
738	adan1251-lawah	to_scratch	tuʔuʔ	t uʔu ʔ		datasets_Adang_Lawahing_tsv
739	adan1251-lawah	itchy	kakaʔ	k a k a ʔ		datasets_Adang_Lawahing_tsv
740	adan1251-lawah	to_swell	falaʔ	f a l a ʔ		datasets_Adang_Lawahing_tsv
741	adan1251-lawah	to_hit	bihiʔ	b i h i ʔ		datasets_Adang_Lawahing_tsv
742	adan1251-lawah	to_slap	awɛl baʔa	a w ɛ l _ b aʔa	E.g. .	datasets_Adang_Lawahing_tsv
743	adan1251-lawah	to_bite	(bɛl) ʔihi	ʔ i h i		datasets_Adang_Lawahing_tsv
744	adan1251-lawah	to_bite	(bɛl) ʔihi	b ɛ l _ ʔ i h i		datasets_Adang_Lawahing_tsv
745	adan1251-lawah	to_cut	tafɛʔɛ	t a f ɛ ʔ ɛ		datasets_Adang_Lawahing_tsv
746	adan1251-lawah	to_cut_down	ʔaboʔoi	ʔ a b oʔo i		datasets_Adang_Lawahing_tsv
747	adan1251-lawah	to_split	adid	a d i d		datasets_Adang_Lawahing_tsv
748	adan1251-lawah	to_divide	ʔabaʔaŋ	ʔ a b aʔa ŋ		datasets_Adang_Lawahing_tsv
749	adan1251-lawah	to_stab	tɛʔɛ	t ɛ ʔ ɛ	to stab, to plant, to cut'	datasets_Adang_Lawahing_tsv
750	adan1251-lawah	to_skewer	tɛʔɛ	t ɛ ʔ ɛ		datasets_Adang_Lawahing_tsv
751	adan1251-lawah	to_fight	sariŋ bini	s a r i ŋ _ b i n i	(lit., each other fight)	datasets_Adang_Lawahing_tsv
752	adan1251-lawah	to_guard	ʔubuʔuŋ	ʔ u b uʔu ŋ		datasets_Adang_Lawahing_tsv
753	adan1251-lawah	to_throw	ød	ø d		datasets_Adang_Lawahing_tsv
754	adan1251-lawah	to_hunt	arlili	a r l i l i		datasets_Adang_Lawahing_tsv
755	adan1251-lawah	to_kill	aminiʔ	a m i n i ʔ	(lit., 'ear hit')	datasets_Adang_Lawahing_tsv
756	adan1251-lawah	to_search_for_to_hunt_for	la:p	l aː p		datasets_Adang_Lawahing_tsv
757	adan1251-lawah	to_dig	aluŋ	a l u ŋ		datasets_Adang_Lawahing_tsv
758	adan1251-lawah	to_bury	ʔapat	ʔ a p a t		datasets_Adang_Lawahing_tsv
759	adan1251-lawah	to_flow	tawoi	t a w oi	(voiceless w)	datasets_Adang_Lawahing_tsv
760	adan1251-lawah	to_float	tɛdɛʔ	t ɛ d ɛ ʔ		datasets_Adang_Lawahing_tsv
761	adan1251-lawah	to_hold	ʔapun	ʔ a p u n		datasets_Adang_Lawahing_tsv
762	adan1251-lawah	to_tie	ʔapeʧeʔ	ʔ a p e tʃ e ʔ		datasets_Adang_Lawahing_tsv
763	adan1251-lawah	to_play	haʔor	h a ʔ o r		datasets_Adang_Lawahing_tsv
764	adan1251-lawah	to_pull	ʔabiʔiŋ	ʔ a b iʔi ŋ		datasets_Adang_Lawahing_tsv
765	adan1251-lawah	to_push	adoʔo	a d oʔo		datasets_Adang_Lawahing_tsv
766	adan1251-lawah	to_turn	ʔdimiŋ	ˀd i m i ŋ		datasets_Adang_Lawahing_tsv
767	adan1251-lawah	to_dream	pei	p ei		datasets_Adang_Lawahing_tsv
768	adan1251-lawah	to_crouch	kukudut	k u k u d u t		datasets_Adang_Lawahing_tsv
769	adan1251-lawah	to_crouch	liʔiʔ	l iʔi ʔ		datasets_Adang_Lawahing_tsv
770	adan1251-lawah	to_choose	taraʔa	t a r aʔa		datasets_Adang_Lawahing_tsv
771	adan1251-lawah	to_grow	abowoʔ	a b o w o ʔ		datasets_Adang_Lawahing_tsv
772	adan1251-lawah	to_squeeze	ʔamataŋ	ʔ a m a t a ŋ		datasets_Adang_Lawahing_tsv
773	adan1251-lawah	to_buy	wɛl	w ɛ l	(voiceless w)	datasets_Adang_Lawahing_tsv
774	adan1251-lawah	to_steal	taʔau	t aʔa u		datasets_Adang_Lawahing_tsv
775	adan1251-lawah	to_open	duliŋ	d u l i ŋ		datasets_Adang_Lawahing_tsv
776	adan1251-lawah	to_close	watɛlɛ	w a t ɛ l ɛ		datasets_Adang_Lawahing_tsv
777	adan1251-lawah	to_climb	midiʔ	m i d i ʔ		datasets_Adang_Lawahing_tsv
778	adan1251-lawah	to_hide	tawuniŋ	t a w u n i ŋ		datasets_Adang_Lawahing_tsv
779	adan1251-lawah	to_wait	ʔadana	ʔ a d a n a		datasets_Adang_Lawahing_tsv
780	adan1251-lawah	to_fold	paliʔi	p a l iʔi	NOT: lipat tikar	datasets_Adang_Lawahing_tsv
781	adan1251-lawah	to_help	ʔukaraŋ	ʔ u k a r a ŋ		datasets_Adang_Lawahing_tsv
782	adan1251-lawah	to_bark	lowoʔ	l o w o ʔ		datasets_Adang_Lawahing_tsv
783	adan1251-lawah	to_pound	ta:paŋ	t aː p a ŋ		datasets_Adang_Lawahing_tsv
784	adan1251-lawah	to_hit_drum	ød	ø d		datasets_Adang_Lawahing_tsv
785	adan1251-lawah	to_call_out	lowi	l o w i		datasets_Adang_Lawahing_tsv
786	adan1251-lawah	to_tell_untruth	kaluwi	k a l uw i		datasets_Adang_Lawahing_tsv
787	adan1251-lawah	to_ask_question	ʔatana	ʔ a t a n a		datasets_Adang_Lawahing_tsv
788	adan1251-lawah	to_count	taʔana	t aʔa n a	(also 'read')	datasets_Adang_Lawahing_tsv
789	adan1251-lawah	one	nu	n u		datasets_Adang_Lawahing_tsv
790	adan1251-lawah	two	a:lu	aː l u		datasets_Adang_Lawahing_tsv
791	adan1251-lawah	three	towo	t o w o		datasets_Adang_Lawahing_tsv
792	adan1251-lawah	four	wut	w u t		datasets_Adang_Lawahing_tsv
793	adan1251-lawah	five	iwɛhɛŋ	i w ɛ h ɛ ŋ		datasets_Adang_Lawahing_tsv
794	adan1251-lawah	six	ta:laŋ	t aː l a ŋ		datasets_Adang_Lawahing_tsv
795	adan1251-lawah	seven	wuitoʔ	w ui t o ʔ		datasets_Adang_Lawahing_tsv
796	adan1251-lawah	eight	turloʔ	t u r l o ʔ		datasets_Adang_Lawahing_tsv
797	adan1251-lawah	nine	tiʔinu	t iʔi n u		datasets_Adang_Lawahing_tsv
798	adan1251-lawah	ten	airnu	ai r n u		datasets_Adang_Lawahing_tsv
799	adan1251-lawah	eleven	airnu waliŋu	ai r n u _ w a l i ŋ u		datasets_Adang_Lawahing_tsv
800	adan1251-lawah	twelve	airnu waliŋalu	ai r n u _ w a l i ŋ a l u		datasets_Adang_Lawahing_tsv
801	adan1251-lawah	thirteen	airnu waliŋ towo	ai r n u _ w a l i ŋ _ t o w o		datasets_Adang_Lawahing_tsv
802	adan1251-lawah	fourteen	airnu waliŋ wot	ai r n u _ w a l i ŋ _ w o t		datasets_Adang_Lawahing_tsv
803	adan1251-lawah	fifteen	airnu waliŋ wihiŋ	ai r n u _ w a l i ŋ _ w i h i ŋ		datasets_Adang_Lawahing_tsv
804	adan1251-lawah	sixteen	airnu waliŋ talaŋ	ai r n u _ w a l i ŋ _ t a l a ŋ		datasets_Adang_Lawahing_tsv
805	adan1251-lawah	seventeen	airnu waliŋ wuitoʔ	ai r n u _ w a l i ŋ _ w ui t o ʔ		datasets_Adang_Lawahing_tsv
806	adan1251-lawah	eighteen	airnu waliŋ turloʔ	ai r n u _ w a l i ŋ _ t u r l o ʔ		datasets_Adang_Lawahing_tsv
807	adan1251-lawah	nineteen	airnu waliŋ tiʔini	ai r n u _ w a l i ŋ _ t iʔi n i		datasets_Adang_Lawahing_tsv
808	adan1251-lawah	twenty	airialu	ai r ia l u		datasets_Adang_Lawahing_tsv
809	adan1251-lawah	twenty_one	airalu waliŋ nu	ai r a l u _ w a l i ŋ _ n u		datasets_Adang_Lawahing_tsv
810	adan1251-lawah	twenty_two	airalu waliŋ alu	ai r a l u _ w a l i ŋ _ a l u		datasets_Adang_Lawahing_tsv
811	adan1251-lawah	twenty_three	airalu waliŋ towo	ai r a l u _ w a l i ŋ _ t o w o		datasets_Adang_Lawahing_tsv
812	adan1251-lawah	twenty_four	airalu waliŋ wot	ai r a l u _ w a l i ŋ _ w o t		datasets_Adang_Lawahing_tsv
813	adan1251-lawah	twenty_five	airalu waliŋ wihiŋ	ai r a l u _ w a l i ŋ _ w i h i ŋ		datasets_Adang_Lawahing_tsv
814	adan1251-lawah	thirty	air towoʔ	ai r _ t o w o ʔ		datasets_Adang_Lawahing_tsv
815	adan1251-lawah	forty	air wut	ai r _ w u t		datasets_Adang_Lawahing_tsv
816	adan1251-lawah	fifty	airi wihiŋ	ai r i _ w i h i ŋ		datasets_Adang_Lawahing_tsv
817	adan1251-lawah	sixty	air talaŋ	ai r _ t a l a ŋ		datasets_Adang_Lawahing_tsv
818	adan1251-lawah	seventy	airitoʔ	ai r i t o ʔ		datasets_Adang_Lawahing_tsv
819	adan1251-lawah	eighty	air turloʔ	ai r _ t u r l o ʔ		datasets_Adang_Lawahing_tsv
820	adan1251-lawah	ninety	air tiʔɛnu	ai r _ t i ʔ ɛ n u		datasets_Adang_Lawahing_tsv
821	adan1251-lawah	one_hundred	ratnu	r a n̥ u		datasets_Adang_Lawahing_tsv
822	adan1251-lawah	one_hundred_and_twenty_three	ratnu airalu waliŋ towo	r a n̥ u _ ai r a l u _ w a l i ŋ _ t o w o		datasets_Adang_Lawahing_tsv
823	adan1251-lawah	two_hundred	ratalu	r a t a l u		datasets_Adang_Lawahing_tsv
824	adan1251-lawah	thousand	ribnu	r i b n u		datasets_Adang_Lawahing_tsv
825	adan1251-lawah	one_hundred_thousand	rib ratnu	r i b _ r a n̥ u		datasets_Adang_Lawahing_tsv
826	adan1251-lawah	grandmother	bapa	b a p a		datasets_Adang_Lawahing_tsv
827	adan1251-lawah	grandfather	bapa	b a p a		datasets_Adang_Lawahing_tsv
828	adan1251-lawah	grandchild	daʔala	d aʔa l a		datasets_Adang_Lawahing_tsv
829	adan1251-lawah	nephew_niece	noʔei oloti	n o ʔ ei _ o l o t i	nephew'	datasets_Adang_Lawahing_tsv
830	adan1251-lawah	older_sister	noʔudiŋ ʔobo	n o ʔ u d i ŋ _ ʔ o b o	'sister'	datasets_Adang_Lawahing_tsv
832	adan1251-lawah	womans_younger_sister	noʔudiŋ	n o ʔ u d i ŋ	sibling';	datasets_Adang_Lawahing_tsv
833	adan1251-lawah	brother_in_law	nawiŋ	n a w i ŋ	brother-in-law'	datasets_Adang_Lawahing_tsv
834	adan1251-lawah	oven	hɛʔɛwui	h ɛ ʔ ɛ w ui		datasets_Adang_Lawahing_tsv
835	adan1251-lawah	oven	ʔa	ʔ a	wood'.	datasets_Adang_Lawahing_tsv
836	adan1251-lawah	long	low	l o w		datasets_Adang_Lawahing_tsv
837	adan1251-lawah	tall	lawen	l a w e n		datasets_Adang_Lawahing_tsv
838	adan1251-lawah	short	toʔoŋ	t oʔo ŋ		datasets_Adang_Lawahing_tsv
839	adan1251-lawah	to_shoo_to_chase_away_to_send_away	arlili	a r l i l i		datasets_Adang_Lawahing_tsv
840	alor1247-besar	sky	kɔfa	k ɔ f a	the word kofa actually means "cloud", they do not seem to have a word for sky	datasets_Alor_Besar_tsv
841	alor1247-besar	sun	la'ra	l a r a		datasets_Alor_Besar_tsv
842	alor1247-besar	moon	fulaŋ	f u l a ŋ		datasets_Alor_Besar_tsv
843	alor1247-besar	star	ta'mala	t a m a l a		datasets_Alor_Besar_tsv
844	alor1247-besar	night	ma'rɛŋ	m a r ɛ ŋ		datasets_Alor_Besar_tsv
845	alor1247-besar	day	la'ra	l a r a		datasets_Alor_Besar_tsv
846	alor1247-besar	year	tuŋ	t u ŋ		datasets_Alor_Besar_tsv
847	alor1247-besar	morning	fu'ra-fu'ra	f u r a _ f u r a		datasets_Alor_Besar_tsv
848	alor1247-besar	yesterday	fiaŋ	f ia ŋ		datasets_Alor_Besar_tsv
849	alor1247-besar	day_before_yesterday	ɛrua 'neka	ɛ r ua _ n e k a		datasets_Alor_Besar_tsv
850	alor1247-besar	tomorrow	bou	b ou		datasets_Alor_Besar_tsv
851	alor1247-besar	day_after_tomorrow	ɛrua	ɛ r ua		datasets_Alor_Besar_tsv
852	alor1247-besar	twilight_dawn	ɛkaŋ 'dahɛ ta'ranaŋ	ɛ k a ŋ _ d a h ɛ _ t a r a n a ŋ	ɛkaŋ 'dahɛ ta'ranaŋ literally means "time near clear""	datasets_Alor_Besar_tsv
853	alor1247-besar	cloud	kɔfa	k ɔ f a		datasets_Alor_Besar_tsv
854	alor1247-besar	wind	aŋĩ	a ŋ ĩ		datasets_Alor_Besar_tsv
855	alor1247-besar	rain	uraŋ	u r a ŋ		datasets_Alor_Besar_tsv
856	alor1247-besar	drizzle	uraŋ fa'rɛha-fa'rɛha	u r a ŋ _ f a r ɛ h a _ f a r ɛ h a		datasets_Alor_Besar_tsv
857	alor1247-besar	rainbow	tata bei-bei	t a t a _ b ei _ b ei		datasets_Alor_Besar_tsv
858	alor1247-besar	thunder	hila	h i l a		datasets_Alor_Besar_tsv
859	alor1247-besar	lightning	hila bi'ba	h i l a _ b i b a		datasets_Alor_Besar_tsv
860	alor1247-besar	earthquake	tana 'ɔʤaŋ	t a n a _ ɔ dʒ a ŋ	tana 'ɔʤaŋ literally means "earth shake""	datasets_Alor_Besar_tsv
861	alor1247-besar	fog	ta'fɛuŋ	t a f ɛu ŋ		datasets_Alor_Besar_tsv
862	alor1247-besar	river_stream	alu	a l u		datasets_Alor_Besar_tsv
863	alor1247-besar	ice	ɛs	ɛ s		datasets_Alor_Besar_tsv
864	alor1247-besar	snow	salʤu	s a l dʒ u		datasets_Alor_Besar_tsv
865	alor1247-besar	lake	kɔlãŋ beiŋ	k ɔ l ã ŋ _ b ei ŋ	kɔlãŋ beiŋ literally means "pool big""	datasets_Alor_Besar_tsv
866	alor1247-besar	mountain	dɔla balɔ'lɔkɔŋ	d ɔ l a _ b a l ɔ l ɔ k ɔ ŋ	dɔla balɔ'lɔkɔŋ literally means "hill high"	datasets_Alor_Besar_tsv
867	alor1247-besar	hill_ridge	dɔla	d ɔ l a		datasets_Alor_Besar_tsv
868	alor1247-besar	village	lafɔ	l a f ɔ		datasets_Alor_Besar_tsv
869	alor1247-besar	soil	fa'raha	f a r a h a		datasets_Alor_Besar_tsv
870	alor1247-besar	Earth	bumi	b u m i		datasets_Alor_Besar_tsv
871	alor1247-besar	hole	faŋɡɔ	f a ŋ g ɔ		datasets_Alor_Besar_tsv
872	alor1247-besar	stone	fatɔ	f a t ɔ		datasets_Alor_Besar_tsv
873	alor1247-besar	coral_rock	fatɔ ma'napa	f a t ɔ _ m a n a p a		datasets_Alor_Besar_tsv
874	alor1247-besar	coral_reef	uho	u h o	small coral like human fingers	datasets_Alor_Besar_tsv
875	alor1247-besar	coral_reef	ta'ga	t a g a	small coral like a sheet	datasets_Alor_Besar_tsv
876	alor1247-besar	coral_reef	umuŋ	u m u ŋ	big coral	datasets_Alor_Besar_tsv
877	alor1247-besar	water	fei	f ei		datasets_Alor_Besar_tsv
878	alor1247-besar	sea	tahi	t a h i		datasets_Alor_Besar_tsv
879	alor1247-besar	wave	ɔʤɔ	ɔ dʒ ɔ	smaller waves	datasets_Alor_Besar_tsv
880	alor1247-besar	wave	umba	u m b a	big larger waves (Ind. gelombang)	datasets_Alor_Besar_tsv
881	alor1247-besar	foam	furaŋ	f u r a ŋ		datasets_Alor_Besar_tsv
882	alor1247-besar	forest	ba'nːa	b a nː a		datasets_Alor_Besar_tsv
883	alor1247-besar	field	lata	l a t a		datasets_Alor_Besar_tsv
884	alor1247-besar	island	nu'ha	n u h a		datasets_Alor_Besar_tsv
885	alor1247-besar	rice_field	sawa	s a w a		datasets_Alor_Besar_tsv
886	alor1247-besar	garden	ɛkaŋ	ɛ k a ŋ		datasets_Alor_Besar_tsv
887	alor1247-besar	fence	ni'ha	n i h a		datasets_Alor_Besar_tsv
888	alor1247-besar	road	laraŋ	l a r a ŋ	to checkǃǃ	datasets_Alor_Besar_tsv
889	alor1247-besar	canoe	tɛna	t ɛ n a		datasets_Alor_Besar_tsv
890	alor1247-besar	sail	laʤa	l a dʒ a		datasets_Alor_Besar_tsv
891	alor1247-besar	to_sail	bua	b ua		datasets_Alor_Besar_tsv
892	alor1247-besar	fishing_hook	kafi	k a f i		datasets_Alor_Besar_tsv
893	alor1247-besar	fish_trap	ka'nopaŋ	k a n o p a ŋ	to catch small fish	datasets_Alor_Besar_tsv
894	alor1247-besar	fish_trap	fufɔ	f u f ɔ	to catch big fish	datasets_Alor_Besar_tsv
895	alor1247-besar	rope	talɛ	t a l ɛ		datasets_Alor_Besar_tsv
896	alor1247-besar	machete	sa'pada	s a p a d a		datasets_Alor_Besar_tsv
897	alor1247-besar	axe	bali	b a l i		datasets_Alor_Besar_tsv
898	alor1247-besar	spear	bɔka	b ɔ k a		datasets_Alor_Besar_tsv
899	alor1247-besar	burden_stick	kə'lapaŋ	k ə l a p a ŋ		datasets_Alor_Besar_tsv
900	alor1247-besar	stick_pole	dɔba	d ɔ b a		datasets_Alor_Besar_tsv
901	alor1247-besar	digging_stick	biŋku	b i ŋ k u		datasets_Alor_Besar_tsv
902	alor1247-besar	bow	fuhu	f u h u		datasets_Alor_Besar_tsv
903	alor1247-besar	arrow	hupɔ	h u p ɔ		datasets_Alor_Besar_tsv
904	alor1247-besar	knife	duri	d u r i		datasets_Alor_Besar_tsv
905	alor1247-besar	comb	kiri	k i r i		datasets_Alor_Besar_tsv
906	alor1247-besar	mat	ɔ'haŋ	ɔ h a ŋ		datasets_Alor_Besar_tsv
907	alor1247-besar	needle	batu	b a t u		datasets_Alor_Besar_tsv
908	alor1247-besar	clothing	pa'kiãŋ	p a k i ã ŋ		datasets_Alor_Besar_tsv
909	alor1247-besar	oven	lika	l i k a		datasets_Alor_Besar_tsv
910	alor1247-besar	fire	ape	a p e		datasets_Alor_Besar_tsv
911	alor1247-besar	smoke	pa'nuhuŋ	p a n u h u ŋ		datasets_Alor_Besar_tsv
912	alor1247-besar	ash	afɔ	a f ɔ		datasets_Alor_Besar_tsv
913	alor1247-besar	dust	afɔ	a f ɔ		datasets_Alor_Besar_tsv
914	alor1247-besar	ash	afɔ	a f ɔ		datasets_Alor_Besar_tsv
915	alor1247-besar	mud	para	p a r a		datasets_Alor_Besar_tsv
916	alor1247-besar	clay	fa'raha 'mɛaŋ	f a r a h a _ m ɛ a ŋ	fa'raha 'mɛaŋ literally means "soil red"	datasets_Alor_Besar_tsv
917	alor1247-besar	gravel	ba'lɔfa	b a l ɔ f a		datasets_Alor_Besar_tsv
918	alor1247-besar	sand	ta'nːiŋ	t a nː i ŋ		datasets_Alor_Besar_tsv
919	alor1247-besar	grass	la'duŋ	l a d u ŋ		datasets_Alor_Besar_tsv
920	alor1247-besar	house	uma	u m a		datasets_Alor_Besar_tsv
921	alor1247-besar	traditional_house	uma 'hada	u m a _ h a d a		datasets_Alor_Besar_tsv
922	alor1247-besar	storage_house	uma 'lapuŋ	u m a _ l a p u ŋ		datasets_Alor_Besar_tsv
923	alor1247-besar	raised_platform	dɛki	d ɛ k i		datasets_Alor_Besar_tsv
924	alor1247-besar	door	pitu	p i t u		datasets_Alor_Besar_tsv
925	alor1247-besar	thatched_roof	luo 'taka	l uo _ t a k a	luo means "thatch" and 'taka means "roof"	datasets_Alor_Besar_tsv
926	alor1247-besar	thatch_for_roofing	luo	l uo		datasets_Alor_Besar_tsv
927	alor1247-besar	tree	kaʤɔ	k a dʒ ɔ		datasets_Alor_Besar_tsv
928	alor1247-besar	wood	kaʤɔ	k a dʒ ɔ		datasets_Alor_Besar_tsv
929	alor1247-besar	bark_of_tree	kaʤɔ 'kamaŋ	k a dʒ ɔ _ k a m a ŋ		datasets_Alor_Besar_tsv
930	alor1247-besar	leaf	lɔlɔŋ	l ɔ l ɔ ŋ		datasets_Alor_Besar_tsv
931	alor1247-besar	branch	kaʤɔ 'limaŋ	k a dʒ ɔ _ l i m a ŋ		datasets_Alor_Besar_tsv
932	alor1247-besar	firewood	kaʤɔ 'ape	k a dʒ ɔ _ a p e		datasets_Alor_Besar_tsv
933	alor1247-besar	rattan	ufi	u f i		datasets_Alor_Besar_tsv
934	alor1247-besar	root	ram'bukuŋ	r a m b u k u ŋ		datasets_Alor_Besar_tsv
935	alor1247-besar	fruit	i'hikiŋ	i h i k i ŋ		datasets_Alor_Besar_tsv
936	alor1247-besar	seed	ku'lukuŋ	k u l u k u ŋ		datasets_Alor_Besar_tsv
937	alor1247-besar	grains	pari	p a r i		datasets_Alor_Besar_tsv
938	alor1247-besar	flower	puhuŋ	p u h u ŋ		datasets_Alor_Besar_tsv
939	alor1247-besar	uncooked_rice	pari	p a r i		datasets_Alor_Besar_tsv
940	alor1247-besar	rice_grains	pari mu'lɛŋ	p a r i _ m u l ɛ ŋ		datasets_Alor_Besar_tsv
941	alor1247-besar	cooked_rice	fata	f a t a		datasets_Alor_Besar_tsv
942	alor1247-besar	rice_plant	pari	p a r i		datasets_Alor_Besar_tsv
943	alor1247-besar	to_plant_yam	mula 'kura 'ʤafa	m u l a _ k u r a _ dʒ a f a		datasets_Alor_Besar_tsv
944	alor1247-besar	to_plant_rice	mula 'pari	m u l a _ p a r i		datasets_Alor_Besar_tsv
945	alor1247-besar	betel_nut_areca	ua	ua		datasets_Alor_Besar_tsv
946	alor1247-besar	betel_vine	malu	m a l u		datasets_Alor_Besar_tsv
947	alor1247-besar	lime	apu	a p u		datasets_Alor_Besar_tsv
948	alor1247-besar	chew_betel	ta'kːa 'ua 'malu	t a kː a _ ua _ m a l u		datasets_Alor_Besar_tsv
949	alor1247-besar	sweet_potato	ka'fɔi	k a f ɔi		datasets_Alor_Besar_tsv
950	alor1247-besar	cassava	kura 'ʤafa	k u r a _ dʒ a f a		datasets_Alor_Besar_tsv
951	alor1247-besar	taro	ag'ɔl	a g ɔ l		datasets_Alor_Besar_tsv
952	alor1247-besar	sago	sagu	s a g u		datasets_Alor_Besar_tsv
953	alor1247-besar	sugarcane	ta'fɔ	t a f ɔ		datasets_Alor_Besar_tsv
954	alor1247-besar	corn_maize	fata	f a t a		datasets_Alor_Besar_tsv
955	alor1247-besar	cooked_corn	fata pu'nakaŋ	f a t a _ p u n a k a ŋ		datasets_Alor_Besar_tsv
956	alor1247-besar	coconut	tapo	t a p o		datasets_Alor_Besar_tsv
957	alor1247-besar	lontar_palm	ka'dafu	k a d a f u		datasets_Alor_Besar_tsv
958	alor1247-besar	marungga	mɔtɔŋ	m ɔ t ɔ ŋ		datasets_Alor_Besar_tsv
959	alor1247-besar	gum_tree	kaʤɔ bu'rakaŋ	k a dʒ ɔ _ b u r a k a ŋ		datasets_Alor_Besar_tsv
960	alor1247-besar	gum_tree	a'rːɛŋ	a rː ɛ ŋ		datasets_Alor_Besar_tsv
961	alor1247-besar	bamboo	pa'tuŋ	p a t u ŋ		datasets_Alor_Besar_tsv
962	alor1247-besar	banana	mukɔ	m u k ɔ		datasets_Alor_Besar_tsv
963	alor1247-besar	mango	pao	p ao		datasets_Alor_Besar_tsv
964	alor1247-besar	papaya	kasi	k a s i		datasets_Alor_Besar_tsv
965	alor1247-besar	jackfruit	naŋka	n a ŋ k a		datasets_Alor_Besar_tsv
966	alor1247-besar	breadfruit	kunʤu	k u n dʒ u		datasets_Alor_Besar_tsv
967	alor1247-besar	bean	kepa	k e p a		datasets_Alor_Besar_tsv
968	alor1247-besar	honey	fa'lanɛ 'fekiŋ	f a l a n ɛ _ f e k i ŋ		datasets_Alor_Besar_tsv
969	alor1247-besar	milk	susu	s u s u		datasets_Alor_Besar_tsv
970	alor1247-besar	salt	sia	s ia		datasets_Alor_Besar_tsv
971	alor1247-besar	fat	fo'rakaŋ	f o r a k a ŋ		datasets_Alor_Besar_tsv
972	alor1247-besar	meat	i'hikiŋ	i h i k i ŋ		datasets_Alor_Besar_tsv
973	alor1247-besar	bone	ruĩ	r ui _		datasets_Alor_Besar_tsv
974	alor1247-besar	rib	punuŋ 'kaʤɔŋ	p u n u ŋ _ k a dʒ ɔ ŋ		datasets_Alor_Besar_tsv
975	alor1247-besar	rib	hakaŋ	h a k a ŋ		datasets_Alor_Besar_tsv
976	alor1247-besar	sweat	ha'name	h a n a m e		datasets_Alor_Besar_tsv
977	alor1247-besar	tear	lou	l ou		datasets_Alor_Besar_tsv
978	alor1247-besar	blood	ra	r a		datasets_Alor_Besar_tsv
979	alor1247-besar	vein	u'rakaŋ	u r a k a ŋ		datasets_Alor_Besar_tsv
980	alor1247-besar	heart	kubaŋ	k u b a ŋ		datasets_Alor_Besar_tsv
981	alor1247-besar	liver	a'tɛ̃	a t ɛ _		datasets_Alor_Besar_tsv
982	alor1247-besar	kidney	ginʤal	g i n dʒ a l		datasets_Alor_Besar_tsv
983	alor1247-besar	guts	teiŋ ka'rikiŋ	t ei ŋ _ k a r i k i ŋ		datasets_Alor_Besar_tsv
984	alor1247-besar	excrement	taɛ	t a ɛ		datasets_Alor_Besar_tsv
985	alor1247-besar	lungs	furaŋ	f u r a ŋ		datasets_Alor_Besar_tsv
986	alor1247-besar	stomach_belly	teiŋ	t ei ŋ		datasets_Alor_Besar_tsv
987	alor1247-besar	head	kɔtɔŋ	k ɔ t ɔ ŋ		datasets_Alor_Besar_tsv
988	alor1247-besar	hair	ratã	r a t a _		datasets_Alor_Besar_tsv
989	alor1247-besar	body_hair	fu'lukuŋ	f u l u k u ŋ		datasets_Alor_Besar_tsv
990	alor1247-besar	eye	mataŋ	m a t a ŋ		datasets_Alor_Besar_tsv
991	alor1247-besar	ear	tiluŋ	t i l u ŋ		datasets_Alor_Besar_tsv
992	alor1247-besar	nose	niruŋ	n i r u ŋ		datasets_Alor_Besar_tsv
993	alor1247-besar	mouth	fa'faŋ	f a f a ŋ		datasets_Alor_Besar_tsv
994	alor1247-besar	chin	bamɛŋ	b a m ɛ ŋ		datasets_Alor_Besar_tsv
995	alor1247-besar	lips	fifiŋ	f i f i ŋ		datasets_Alor_Besar_tsv
996	alor1247-besar	teeth	ulɔŋ	u l ɔ ŋ		datasets_Alor_Besar_tsv
997	alor1247-besar	tongue	fɛ'fɛlɛŋ	f ɛ f ɛ l ɛ ŋ		datasets_Alor_Besar_tsv
998	alor1247-besar	neck	fuliŋ	f u l i ŋ		datasets_Alor_Besar_tsv
999	alor1247-besar	shoulder	hanɛ̃	h a n ɛ _		datasets_Alor_Besar_tsv
1000	alor1247-besar	body	fakiŋ	f a k i ŋ		datasets_Alor_Besar_tsv
1001	alor1247-besar	forehead	kala'rakaŋ	k a l a r a k a ŋ		datasets_Alor_Besar_tsv
1002	alor1247-besar	nostril	niruŋ faŋ'gɔkɔŋ	n i r u ŋ _ f a ŋ g ɔ k ɔ ŋ		datasets_Alor_Besar_tsv
1003	alor1247-besar	mucus	niruŋ 'teiŋ	n i r u ŋ _ t ei ŋ		datasets_Alor_Besar_tsv
1004	alor1247-besar	cheek	pipiŋ	p i p i ŋ		datasets_Alor_Besar_tsv
1005	alor1247-besar	arm	limaŋ	l i m a ŋ		datasets_Alor_Besar_tsv
1006	alor1247-besar	hand	limaŋ	l i m a ŋ		datasets_Alor_Besar_tsv
1007	alor1247-besar	palm_of_hand	limaŋ 'ɔnɔŋ	l i m a ŋ _ ɔ n ɔ ŋ		datasets_Alor_Besar_tsv
1008	alor1247-besar	finger	kalu'makaŋ	k a l u m a k a ŋ		datasets_Alor_Besar_tsv
1009	alor1247-besar	fingernail	tanaŋ'guluŋ	t a n a ŋ g u l u ŋ		datasets_Alor_Besar_tsv
1010	alor1247-besar	breast	tuhũ	t u h u _		datasets_Alor_Besar_tsv
1011	alor1247-besar	chest	farɛ̃	f a r ɛ _		datasets_Alor_Besar_tsv
1012	alor1247-besar	navel	kapu'hɔrɔŋ	k a p u h ɔ r ɔ ŋ		datasets_Alor_Besar_tsv
1013	alor1247-besar	penis	la'hakaŋ	l a h a k a ŋ		datasets_Alor_Besar_tsv
1014	alor1247-besar	vagina	pukiŋ	p u k i ŋ		datasets_Alor_Besar_tsv
1015	alor1247-besar	testicles	la'hakaŋ ku'lukuŋ	l a h a k a ŋ _ k u l u k u ŋ		datasets_Alor_Besar_tsv
1016	alor1247-besar	leg	leiŋ	l ei ŋ		datasets_Alor_Besar_tsv
1017	alor1247-besar	foot	leiŋ	l ei ŋ		datasets_Alor_Besar_tsv
1018	alor1247-besar	heel	leiŋ 'ubɔŋ	l ei ŋ _ u b ɔ ŋ		datasets_Alor_Besar_tsv
1019	alor1247-besar	sole_of_foot	leiŋ 'ɔnɔŋ	l ei ŋ _ ɔ n ɔ ŋ		datasets_Alor_Besar_tsv
1020	alor1247-besar	knee	kana'duluŋ	k a n a d u l u ŋ		datasets_Alor_Besar_tsv
1021	alor1247-besar	back	punuŋ	p u n u ŋ		datasets_Alor_Besar_tsv
1022	alor1247-besar	spine_lower_back	alɛ̃	a l ɛ _		datasets_Alor_Besar_tsv
1023	alor1247-besar	spine_lower_back	punuŋ 'kajɔŋ	p u n u ŋ _ k aj ɔ ŋ		datasets_Alor_Besar_tsv
1024	alor1247-besar	waist	alɛ̃	a l ɛ _		datasets_Alor_Besar_tsv
1025	alor1247-besar	skin	ku'likiŋ	k u l i k i ŋ		datasets_Alor_Besar_tsv
1026	alor1247-besar	wound	uka	u k a		datasets_Alor_Besar_tsv
1027	alor1247-besar	ringworm	ha'rukaŋ	h a r u k a ŋ		datasets_Alor_Besar_tsv
1028	alor1247-besar	scabies	katu	k a t u		datasets_Alor_Besar_tsv
1029	alor1247-besar	tinea	manau	m a n au		datasets_Alor_Besar_tsv
1030	alor1247-besar	fever	ta'fefa	t a f e f a		datasets_Alor_Besar_tsv
1031	alor1247-besar	conjunctivitis	mataŋ 'lara	m a t a ŋ _ l a r a		datasets_Alor_Besar_tsv
1032	alor1247-besar	cold_influenza	niruŋ 'matɛ	n i r u ŋ _ m a t ɛ	literally ' congested nose'	datasets_Alor_Besar_tsv
1033	alor1247-besar	person	ata	a t a		datasets_Alor_Besar_tsv
1034	alor1247-besar	name	naraŋ	n a r a ŋ		datasets_Alor_Besar_tsv
1035	alor1247-besar	child	anaŋ	a n a ŋ		datasets_Alor_Besar_tsv
1036	alor1247-besar	man	ka'lake	k a l a k e		datasets_Alor_Besar_tsv
1037	alor1247-besar	woman	ka'fae	k a f a e		datasets_Alor_Besar_tsv
1038	alor1247-besar	husband	ka'lake	k a l a k e		datasets_Alor_Besar_tsv
1039	alor1247-besar	wife	ka'fae	k a f a e		datasets_Alor_Besar_tsv
1040	alor1247-besar	mother	inaŋ	i n a ŋ		datasets_Alor_Besar_tsv
1041	alor1247-besar	father	amã	a m a _		datasets_Alor_Besar_tsv
1042	alor1247-besar	older_sibling	tata	t a t a		datasets_Alor_Besar_tsv
1043	alor1247-besar	younger_sibling	ariŋ	a r i ŋ		datasets_Alor_Besar_tsv
1044	alor1247-besar	bride_price	feliŋ	f e l i ŋ	price paid by the groom's family to the bride's family	datasets_Alor_Besar_tsv
1045	alor1247-besar	bride_price	palaŋ	p a l a ŋ	price paid by the bride's family to the groom's family	datasets_Alor_Besar_tsv
1046	alor1247-besar	slave	ka'rumoŋ	k a r u m o ŋ		datasets_Alor_Besar_tsv
1047	alor1247-besar	slave	ma'nɔle	m a n ɔ l e		datasets_Alor_Besar_tsv
1048	alor1247-besar	1sg	go	g o		datasets_Alor_Besar_tsv
1049	alor1247-besar	2sg_informal	mo	m o		datasets_Alor_Besar_tsv
1050	alor1247-besar	2sg_polite	mo	m o		datasets_Alor_Besar_tsv
1051	alor1247-besar	3sg	no	n o		datasets_Alor_Besar_tsv
1052	alor1247-besar	1pl_excl	kame	k a m e		datasets_Alor_Besar_tsv
1053	alor1247-besar	1pl_incl	ite	i t e		datasets_Alor_Besar_tsv
1054	alor1247-besar	2pl	mi	m i		datasets_Alor_Besar_tsv
1055	alor1247-besar	3pl	fe	f e		datasets_Alor_Besar_tsv
1056	alor1247-besar	no_not	lahɛ	l a h ɛ		datasets_Alor_Besar_tsv
1057	alor1247-besar	and	nɔŋ	n ɔ ŋ		datasets_Alor_Besar_tsv
1058	alor1247-besar	because	ɛ'tɛmuŋ	ɛ t ɛ m u ŋ		datasets_Alor_Besar_tsv
1059	alor1247-besar	if	kalɔ	k a l ɔ		datasets_Alor_Besar_tsv
1060	alor1247-besar	with	nɔŋ	n ɔ ŋ		datasets_Alor_Besar_tsv
1061	alor1247-besar	what	pai	p ai		datasets_Alor_Besar_tsv
1062	alor1247-besar	what	paru	p a r u		datasets_Alor_Besar_tsv
1063	alor1247-besar	who	fiaru	f ia r u		datasets_Alor_Besar_tsv
1064	alor1247-besar	where	naŋga	n a ŋ g a		datasets_Alor_Besar_tsv
1065	alor1247-besar	where	ɔrɔ 'naŋga	ɔ r ɔ _ n a ŋ g a	ke mana; to where	datasets_Alor_Besar_tsv
1066	alor1247-besar	where	naŋga 'ʤafa	n a ŋ g a _ dʒ a f a	dari mana; from where	datasets_Alor_Besar_tsv
1067	alor1247-besar	when	ɛrə 'pira	ɛ r ə _ p i r a		datasets_Alor_Besar_tsv
1068	alor1247-besar	why	pa'rːnaŋ	p a rː n a ŋ		datasets_Alor_Besar_tsv
1069	alor1247-besar	how_much_how_many	pira	p i r a		datasets_Alor_Besar_tsv
1070	alor1247-besar	how	namɔ'naŋga	n a m ɔ n a ŋ g a		datasets_Alor_Besar_tsv
1071	alor1247-besar	this	hã	h a _		datasets_Alor_Besar_tsv
1072	alor1247-besar	that	kə'te	k ə t e		datasets_Alor_Besar_tsv
1073	alor1247-besar	at	ɔro	ɔ r o		datasets_Alor_Besar_tsv
1074	alor1247-besar	at	ali	a l i		datasets_Alor_Besar_tsv
1075	alor1247-besar	inside	ɔnɔŋ	ɔ n ɔ ŋ		datasets_Alor_Besar_tsv
1076	alor1247-besar	here	ha 'ɔnɔŋ	h a _ ɔ n ɔ ŋ		datasets_Alor_Besar_tsv
1077	alor1247-besar	there	fali 'kali	f a l i _ k a l i		datasets_Alor_Besar_tsv
1078	alor1247-besar	above	ɔrɔ 'lɔlɔŋ	ɔ r ɔ _ l ɔ l ɔ ŋ		datasets_Alor_Besar_tsv
1079	alor1247-besar	above	iti 'lɔlɔŋ	i t i _ l ɔ l ɔ ŋ		datasets_Alor_Besar_tsv
1080	alor1247-besar	below	ɔrɔ 'laŋ	ɔ r ɔ _ l a ŋ		datasets_Alor_Besar_tsv
1081	alor1247-besar	below	ali 'laŋ	a l i _ l a ŋ		datasets_Alor_Besar_tsv
1082	alor1247-besar	left_side	hɛkɛ̃	h ɛ k ɛ _		datasets_Alor_Besar_tsv
1083	alor1247-besar	right_side	dikɛ̃	d i k ɛ _		datasets_Alor_Besar_tsv
1084	alor1247-besar	few	usu	u s u		datasets_Alor_Besar_tsv
1085	alor1247-besar	all	pu'namuŋ	p u n a m u ŋ		datasets_Alor_Besar_tsv
1086	alor1247-besar	many	mafa	m a f a		datasets_Alor_Besar_tsv
1087	alor1247-besar	animal	bi'nataŋ	b i n a t a ŋ		datasets_Alor_Besar_tsv
1088	alor1247-besar	dog	aho	a h o		datasets_Alor_Besar_tsv
1089	alor1247-besar	pig	fafe	f a f e		datasets_Alor_Besar_tsv
1090	alor1247-besar	chicken	manu	m a n u		datasets_Alor_Besar_tsv
1091	alor1247-besar	rat	ka'more	k a m o r e		datasets_Alor_Besar_tsv
1092	alor1247-besar	lizard	ta'kːe	t a kː e		datasets_Alor_Besar_tsv
1093	alor1247-besar	civet_cat	lako	l a k o		datasets_Alor_Besar_tsv
1094	alor1247-besar	deer	ruha	r u h a		datasets_Alor_Besar_tsv
1095	alor1247-besar	frog	matɔ	m a t ɔ		datasets_Alor_Besar_tsv
1096	alor1247-besar	bat	la'bɛruŋ	l a b ɛ r u ŋ		datasets_Alor_Besar_tsv
1097	alor1247-besar	flying_fox	la'bɛruŋ	l a b ɛ r u ŋ		datasets_Alor_Besar_tsv
1098	alor1247-besar	tail	ikukuŋ	i k u k u ŋ		datasets_Alor_Besar_tsv
1099	alor1247-besar	fish	ikaŋ	i k a ŋ		datasets_Alor_Besar_tsv
1100	alor1247-besar	shark	iʤo	i dʒ o		datasets_Alor_Besar_tsv
1101	alor1247-besar	whale	ikaŋ ka'laru	i k a ŋ _ k a l a r u		datasets_Alor_Besar_tsv
1102	alor1247-besar	dolphin	ikaŋ 'kuʤae	i k a ŋ _ k u dʒ a e		datasets_Alor_Besar_tsv
1103	alor1247-besar	crocodile	bapa	b a p a		datasets_Alor_Besar_tsv
1104	alor1247-besar	monitor_lizard	reha	r e h a		datasets_Alor_Besar_tsv
1105	alor1247-besar	starfish	ta'mala 'tahi	t a m a l a _ t a h i	literally ' star sea'	datasets_Alor_Besar_tsv
1106	alor1247-besar	turtle	kea	k e a		datasets_Alor_Besar_tsv
1107	alor1247-besar	turtle_saltwater	kea	k e a		datasets_Alor_Besar_tsv
1108	alor1247-besar	bird	koloŋ	k o l o ŋ		datasets_Alor_Besar_tsv
1109	alor1247-besar	wing	ka'pikiŋ	k a p i k i ŋ		datasets_Alor_Besar_tsv
1110	alor1247-besar	claw	ga'raku	g a r a k u		datasets_Alor_Besar_tsv
1111	alor1247-besar	feather	fu'lukuŋ	f u l u k u ŋ		datasets_Alor_Besar_tsv
1112	alor1247-besar	horn	u'haraŋ	u h a r a ŋ		datasets_Alor_Besar_tsv
1113	alor1247-besar	snake	ula	u l a		datasets_Alor_Besar_tsv
1114	alor1247-besar	scorpion	ala	a l a		datasets_Alor_Besar_tsv
1115	alor1247-besar	egg	ta'lukuŋ	t a l u k u ŋ		datasets_Alor_Besar_tsv
1116	alor1247-besar	earthworm	fali-'fali	f a l i _ f a l i		datasets_Alor_Besar_tsv
1117	alor1247-besar	butterfly	fulu-'fulu	f u l u _ f u l u		datasets_Alor_Besar_tsv
1118	alor1247-besar	fly	ka'namuŋ	k a n a m u ŋ		datasets_Alor_Besar_tsv
1119	alor1247-besar	mosquito	kapuŋ	k a p u ŋ		datasets_Alor_Besar_tsv
1120	alor1247-besar	ant	ka'rːe	k a rː e		datasets_Alor_Besar_tsv
1121	alor1247-besar	grasshopper	ka'marɔ	k a m a r ɔ		datasets_Alor_Besar_tsv
1122	alor1247-besar	rice_ear_bug	ka'mɛruŋ	k a m ɛ r u ŋ		datasets_Alor_Besar_tsv
1123	alor1247-besar	spider	ka'raŋga	k a r a ŋ g a		datasets_Alor_Besar_tsv
1124	alor1247-besar	louse_in_hair	kuto	k u t o		datasets_Alor_Besar_tsv
1125	alor1247-besar	louse_eggs	kuto ka'lehã	k u t o _ k a l e h a _		datasets_Alor_Besar_tsv
1126	alor1247-besar	louse_in_hair	kuto 'inã	k u t o _ i n a _		datasets_Alor_Besar_tsv
1127	alor1247-besar	flea	aho ta'mela	a h o _ t a m e l a		datasets_Alor_Besar_tsv
1128	alor1247-besar	louse_clothing	aho ka'mela	a h o _ k a m e l a		datasets_Alor_Besar_tsv
1129	alor1247-besar	bedbug	ta'maʤɔŋ	t a m a dʒ ɔ ŋ		datasets_Alor_Besar_tsv
1130	alor1247-besar	big	beiŋ	b ei ŋ		datasets_Alor_Besar_tsv
1131	alor1247-besar	small	kae	k a e		datasets_Alor_Besar_tsv
1132	alor1247-besar	old_worn_house	uma 'basaŋ	u m a _ b a s a ŋ		datasets_Alor_Besar_tsv
1133	alor1247-besar	new	uma 'funɔŋ	u m a _ f u n ɔ ŋ		datasets_Alor_Besar_tsv
1134	alor1247-besar	old_people	bua 'bapaŋ	b ua _ b a p a ŋ		datasets_Alor_Besar_tsv
1135	alor1247-besar	young_people	bei'lamɛ̃	b ei l a m ɛ _		datasets_Alor_Besar_tsv
1136	alor1247-besar	young_people	bei'kafae	b ei k a f a e		datasets_Alor_Besar_tsv
1137	alor1247-besar	lazy	pəma'lasa	p ə m a l a s a		datasets_Alor_Besar_tsv
1138	alor1247-besar	hot	pa'latiŋ	p a l a t i ŋ		datasets_Alor_Besar_tsv
1139	alor1247-besar	cold	kaluaŋ	k a l ua ŋ		datasets_Alor_Besar_tsv
1140	alor1247-besar	good	dikɛ	d i k ɛ		datasets_Alor_Besar_tsv
1141	alor1247-besar	bad	datɛ	d a t ɛ		datasets_Alor_Besar_tsv
1142	alor1247-besar	full	panːo	p a nː o		datasets_Alor_Besar_tsv
1143	alor1247-besar	empty	a'mukuŋ	a m u k u ŋ		datasets_Alor_Besar_tsv
1144	alor1247-besar	near	dahɛ	d a h ɛ		datasets_Alor_Besar_tsv
1145	alor1247-besar	far	ʤoaŋ	dʒ o a ŋ		datasets_Alor_Besar_tsv
1146	alor1247-besar	wet	ɛlɛ	ɛ l ɛ		datasets_Alor_Besar_tsv
1147	alor1247-besar	dry	mara	m a r a		datasets_Alor_Besar_tsv
1148	alor1247-besar	dry_in_sun	peiŋ 'pakiaŋ	p ei ŋ _ p a k ia ŋ		datasets_Alor_Besar_tsv
1149	alor1247-besar	long	bəla'hakaŋ	b ə l a h a k a ŋ		datasets_Alor_Besar_tsv
1150	alor1247-besar	tall	ba'lɔlɔ	b a l ɔ l ɔ		datasets_Alor_Besar_tsv
1151	alor1247-besar	short	maku	m a k u		datasets_Alor_Besar_tsv
1152	alor1247-besar	short	fero	f e r o	(for people)	datasets_Alor_Besar_tsv
1153	alor1247-besar	thin	ma'nipi	m a n i p i		datasets_Alor_Besar_tsv
1154	alor1247-besar	skinny	ku'rusu	k u r u s u		datasets_Alor_Besar_tsv
1155	alor1247-besar	thick	gapa	g a p a		datasets_Alor_Besar_tsv
1156	alor1247-besar	round	ga'lɔkɔ	g a l ɔ k ɔ		datasets_Alor_Besar_tsv
1157	alor1247-besar	dark	kui	k ui		datasets_Alor_Besar_tsv
1158	alor1247-besar	light_not_dark	tarã	t a r a _		datasets_Alor_Besar_tsv
1159	alor1247-besar	dirty	ka'lita	k a l i t a		datasets_Alor_Besar_tsv
1160	alor1247-besar	clean	lahiŋ	l a h i ŋ		datasets_Alor_Besar_tsv
1161	alor1247-besar	sharp	dakːɛ	d a kː ɛ		datasets_Alor_Besar_tsv
1162	alor1247-besar	blunt	kumbu	k u m b u		datasets_Alor_Besar_tsv
1163	alor1247-besar	heavy	baː	b aː	this may be one of the few (or only) minimal pairs where vowel length is contrastive (baː ' heavy' vs ba 'and'	datasets_Alor_Besar_tsv
1164	alor1247-besar	light_weight	bɛru	b ɛ r u		datasets_Alor_Besar_tsv
1165	alor1247-besar	straight	molo	m o l o		datasets_Alor_Besar_tsv
1166	alor1247-besar	wide	pa'leŋa	p a l e ŋ a		datasets_Alor_Besar_tsv
1167	alor1247-besar	narrow	kipɛ	k i p ɛ		datasets_Alor_Besar_tsv
1168	alor1247-besar	correct	muro	m u r o		datasets_Alor_Besar_tsv
1169	alor1247-besar	wrong	hala	h a l a		datasets_Alor_Besar_tsv
1170	alor1247-besar	ripe	taha	t a h a		datasets_Alor_Besar_tsv
1171	alor1247-besar	rotten	fou	f ou	smelly	datasets_Alor_Besar_tsv
1172	alor1247-besar	rotten	nihiŋ	n i h i ŋ	rotten	datasets_Alor_Besar_tsv
1173	alor1247-besar	bitter	pei	p ei		datasets_Alor_Besar_tsv
1174	alor1247-besar	sweet	taŋge	t a ŋ g e		datasets_Alor_Besar_tsv
1175	alor1247-besar	sour	gilo	g i l o		datasets_Alor_Besar_tsv
1176	alor1247-besar	salty	parɔ	p a r ɔ		datasets_Alor_Besar_tsv
1177	alor1247-besar	flat	na'pukuŋ	n a p u k u ŋ		datasets_Alor_Besar_tsv
1178	alor1247-besar	smooth	ha'melu	h a m e l u		datasets_Alor_Besar_tsv
1179	alor1247-besar	rough	karɔ	k a r ɔ		datasets_Alor_Besar_tsv
1180	alor1247-besar	black	mitɛŋ	m i t ɛ ŋ		datasets_Alor_Besar_tsv
1181	alor1247-besar	white	bura	b u r a		datasets_Alor_Besar_tsv
1182	alor1247-besar	red	meaŋ	m e a ŋ		datasets_Alor_Besar_tsv
1183	alor1247-besar	green	iʤɔŋ	i dʒ ɔ ŋ		datasets_Alor_Besar_tsv
1184	alor1247-besar	blue	pa'helɛŋ	p a h e l ɛ ŋ		datasets_Alor_Besar_tsv
1185	alor1247-besar	yellow	kumɔŋ	k u m ɔ ŋ		datasets_Alor_Besar_tsv
1186	alor1247-besar	sick_painful	bə'lara	b ə l a r a	sick	datasets_Alor_Besar_tsv
1187	alor1247-besar	sick_painful	pa'latiŋ	p a l a t i ŋ	hot, feverish	datasets_Alor_Besar_tsv
1188	alor1247-besar	shy_ashamed	maniaŋ	m a n ia ŋ		datasets_Alor_Besar_tsv
1189	alor1247-besar	thirsty	onɔŋ 'mara	o n ɔ ŋ _ m a r a	literally 'inside dry'	datasets_Alor_Besar_tsv
1190	alor1247-besar	hungry	tukaŋ 'malu	t u k a ŋ _ m a l u	literally 'stomach ?'	datasets_Alor_Besar_tsv
1191	alor1247-besar	blind	mataŋ 'date	m a t a ŋ _ d a t e	literally 'eye broken'	datasets_Alor_Besar_tsv
1192	alor1247-besar	deaf	ka'mukɛ	k a m u k ɛ		datasets_Alor_Besar_tsv
1193	alor1247-besar	scared	taku	t a k u		datasets_Alor_Besar_tsv
1194	alor1247-besar	angry	ka'laki	k a l a k i		datasets_Alor_Besar_tsv
1195	alor1247-besar	to_see	sɛru	s ɛ r u		datasets_Alor_Besar_tsv
1196	alor1247-besar	to_see	ka'lalaŋ	k a l a l a ŋ		datasets_Alor_Besar_tsv
1197	alor1247-besar	to_hear	haŋge	h a ŋ g e		datasets_Alor_Besar_tsv
1198	alor1247-besar	to_hear	daŋa	d a ŋ a		datasets_Alor_Besar_tsv
1199	alor1247-besar	to_smell	mare	m a r e		datasets_Alor_Besar_tsv
1200	alor1247-besar	to_think	iŋa	i ŋ a		datasets_Alor_Besar_tsv
1201	alor1247-besar	to_think	ga'nokuŋ	g a n o k u ŋ		datasets_Alor_Besar_tsv
1202	alor1247-besar	to_know	koiŋ	k oi ŋ	this is a verb with subject prefix (koing, moing, noing, toing, roing)	datasets_Alor_Besar_tsv
1203	alor1247-besar	to_say	tutu	t u t u		datasets_Alor_Besar_tsv
1204	alor1247-besar	to_speak	tutu	t u t u		datasets_Alor_Besar_tsv
1205	alor1247-besar	voice	alaŋ	a l a ŋ		datasets_Alor_Besar_tsv
1206	alor1247-besar	language	kirɛ	k i r ɛ		datasets_Alor_Besar_tsv
1207	alor1247-besar	to_lie_down	pɔna-'pɔna	p ɔ n a _ p ɔ n a		datasets_Alor_Besar_tsv
1208	alor1247-besar	to_sleep	turu	t u r u		datasets_Alor_Besar_tsv
1209	alor1247-besar	to_wake_up	tidɛ	t i d ɛ		datasets_Alor_Besar_tsv
1210	alor1247-besar	to_wake_someone_up	bakuŋ 'tidɛ	b a k u ŋ _ t i d ɛ	causative	datasets_Alor_Besar_tsv
1211	alor1247-besar	to_bathe	habɔ	h a b ɔ		datasets_Alor_Besar_tsv
1212	alor1247-besar	to_bathe_a_child	habɔ 'bɛka	h a b ɔ _ b ɛ k a	literally ' bathe child'	datasets_Alor_Besar_tsv
1213	alor1247-besar	to_sit	tobɔ	t o b ɔ		datasets_Alor_Besar_tsv
1214	alor1247-besar	to_stand	tidɛ	t i d ɛ		datasets_Alor_Besar_tsv
1215	alor1247-besar	to_walk	pana 'leiŋ	p a n a _ l ei ŋ		datasets_Alor_Besar_tsv
1216	alor1247-besar	to_run	palae	p a l a e		datasets_Alor_Besar_tsv
1217	alor1247-besar	to_go	mei	m ei	this is a verb with subject prefix (kei, mei, nei, tei, rei)	datasets_Alor_Besar_tsv
1218	alor1247-besar	to_swim	naŋgɛ	n a ŋ g ɛ		datasets_Alor_Besar_tsv
1219	alor1247-besar	to_fly	baka	b a k a		datasets_Alor_Besar_tsv
1220	alor1247-besar	to_fall_from_above	gɔka	g ɔ k a	gɔka 'iti 'loloŋ	datasets_Alor_Besar_tsv
1221	alor1247-besar	to_fall_from_above	gɔka 'iti 'loloŋ	g ɔ k a _ i t i _ l o l o ŋ		datasets_Alor_Besar_tsv
1222	alor1247-besar	to_fall_over	hoba	h o b a		datasets_Alor_Besar_tsv
1223	alor1247-besar	to_drop	naŋ 'gɔka	n a ŋ _ g ɔ k a		datasets_Alor_Besar_tsv
1224	alor1247-besar	to_drink	kɛnuŋ	k ɛ n u ŋ	this is a verb with subject prefix (kenung, menung, nenung, tenung, renung)	datasets_Alor_Besar_tsv
1225	alor1247-besar	to_eat	kaŋ 'apa	k a ŋ _ a p a	this is a verb with subject prefix (kang, gang, rang, geing)	datasets_Alor_Besar_tsv
1226	alor1247-besar	to_cook	dakaŋ 'apa	d a k a ŋ _ a p a		datasets_Alor_Besar_tsv
1227	alor1247-besar	to_wash	bɛmɛ 'apa	b ɛ m ɛ _ a p a	wash for cloth, laming is wash for floor, hue is wash for plates, cups	datasets_Alor_Besar_tsv
1228	alor1247-besar	to_sew	hɔru 'apa	h ɔ r u _ a p a		datasets_Alor_Besar_tsv
1229	alor1247-besar	alive	mɔri	m ɔ r i		datasets_Alor_Besar_tsv
1230	alor1247-besar	to_breathe	nami 'nihiŋ	n a m i _ n i h i ŋ	literally ' take breath'	datasets_Alor_Besar_tsv
1231	alor1247-besar	to_work	kə'raʤaŋ	k ə r a dʒ a ŋ		datasets_Alor_Besar_tsv
1232	alor1247-besar	to_die	mati	m a t i		datasets_Alor_Besar_tsv
1233	alor1247-besar	to_give	nẽ	n e _		datasets_Alor_Besar_tsv
1234	alor1247-besar	to_wipe	hapɔ	h a p ɔ		datasets_Alor_Besar_tsv
1235	alor1247-besar	to_come	bɛta	b ɛ t a		datasets_Alor_Besar_tsv
1236	alor1247-besar	to_laugh	gɛki	g ɛ k i		datasets_Alor_Besar_tsv
1237	alor1247-besar	to_cry	garɛŋ	g a r ɛ ŋ		datasets_Alor_Besar_tsv
1238	alor1247-besar	to_dance	sar'sumba	s a r s u m b a		datasets_Alor_Besar_tsv
1239	alor1247-besar	to_sing	liaŋ	l ia ŋ		datasets_Alor_Besar_tsv
1240	alor1247-besar	to_burn_clear_land	saru 'ɛkaŋ	s a r u _ ɛ k a ŋ		datasets_Alor_Besar_tsv
1241	alor1247-besar	to_shine	saru	s a r u		datasets_Alor_Besar_tsv
1242	alor1247-besar	to_shine	bɔlo	b ɔ l o		datasets_Alor_Besar_tsv
1243	alor1247-besar	to_chew	mamɛ	m a m ɛ		datasets_Alor_Besar_tsv
1244	alor1247-besar	to_yawn	panoe	p a n o e		datasets_Alor_Besar_tsv
1245	alor1247-besar	to_suck	dumɔ	d u m ɔ		datasets_Alor_Besar_tsv
1246	alor1247-besar	to_suck	hamuŋ	h a m u ŋ		datasets_Alor_Besar_tsv
1247	alor1247-besar	to_blow	pui	p ui		datasets_Alor_Besar_tsv
1248	alor1247-besar	to_spit	uli	u l i		datasets_Alor_Besar_tsv
1249	alor1247-besar	to_vomit	muta	m u t a		datasets_Alor_Besar_tsv
1250	alor1247-besar	to_rub	dɔhɔ	d ɔ h ɔ		datasets_Alor_Besar_tsv
1251	alor1247-besar	to_scratch	gou	g ou		datasets_Alor_Besar_tsv
1252	alor1247-besar	itchy	gate	g a t e		datasets_Alor_Besar_tsv
1253	alor1247-besar	to_swell	bao	b ao		datasets_Alor_Besar_tsv
1254	alor1247-besar	to_swell	ihĩ	i h i _		datasets_Alor_Besar_tsv
1255	alor1247-besar	to_hit	bɛhɛ	b ɛ h ɛ		datasets_Alor_Besar_tsv
1256	alor1247-besar	to_hit	danɛ	d a n ɛ		datasets_Alor_Besar_tsv
1257	alor1247-besar	to_slap	lapa	l a p a		datasets_Alor_Besar_tsv
1258	alor1247-besar	to_bite	gaki	g a k i		datasets_Alor_Besar_tsv
1259	alor1247-besar	to_cut	pakːu	p a kː u		datasets_Alor_Besar_tsv
1260	alor1247-besar	to_cut_down	lɔlɔ	l ɔ l ɔ		datasets_Alor_Besar_tsv
1261	alor1247-besar	to_split	batːa	b a tː a		datasets_Alor_Besar_tsv
1262	alor1247-besar	to_divide	bagɛ	b a g ɛ		datasets_Alor_Besar_tsv
1263	alor1247-besar	to_stab	sika	s i k a		datasets_Alor_Besar_tsv
1264	alor1247-besar	to_skewer	tuhu	t u h u		datasets_Alor_Besar_tsv
1265	alor1247-besar	to_fight	bɛhɛ 'fakiŋ	b ɛ h ɛ _ f a k i ŋ	literally ' hit body' this is a reciprocal construction	datasets_Alor_Besar_tsv
1266	alor1247-besar	to_guard	sa'daha	s a d a h a		datasets_Alor_Besar_tsv
1267	alor1247-besar	to_throw	deiŋ	d ei ŋ		datasets_Alor_Besar_tsv
1268	alor1247-besar	to_hunt	kɔri	k ɔ r i		datasets_Alor_Besar_tsv
1269	alor1247-besar	to_kill	bunɔ	b u n ɔ		datasets_Alor_Besar_tsv
1270	alor1247-besar	to_chase_away_to_run_after	tutɛ	t u t ɛ	be after, hunt for	datasets_Alor_Besar_tsv
1271	alor1247-besar	to_chase_away_to_run_after	tutɛ	t u t ɛ	chase away	datasets_Alor_Besar_tsv
1272	alor1247-besar	to_shoo_to_chase_away_to_send_away	sɛ	s ɛ	chase away (might be the sound made, like “shoo” in English)	datasets_Alor_Besar_tsv
1273	alor1247-besar	to_search_for_to_hunt_for	gɛna	g ɛ n a		datasets_Alor_Besar_tsv
1274	alor1247-besar	to_dig	galiŋ	g a l i ŋ		datasets_Alor_Besar_tsv
1275	alor1247-besar	to_bury	tou	t ou		datasets_Alor_Besar_tsv
1276	alor1247-besar	to_flow	barɛ	b a r ɛ		datasets_Alor_Besar_tsv
1277	alor1247-besar	to_float	nepi	n e p i		datasets_Alor_Besar_tsv
1278	alor1247-besar	to_freeze	fatɔnaŋ	f a t ɔ n a ŋ		datasets_Alor_Besar_tsv
1279	alor1247-besar	to_hold	paha	p a h a		datasets_Alor_Besar_tsv
1280	alor1247-besar	to_tie	pɔhi	p ɔ h i		datasets_Alor_Besar_tsv
1281	alor1247-besar	to_play	ka'naku	k a n a k u		datasets_Alor_Besar_tsv
1282	alor1247-besar	to_pull	tarːɛ	t a rː ɛ		datasets_Alor_Besar_tsv
1283	alor1247-besar	to_push	uruŋ	u r u ŋ	dorong	datasets_Alor_Besar_tsv
1284	alor1247-besar	to_push	natoŋ	n a t o ŋ	sorong	datasets_Alor_Besar_tsv
1285	alor1247-besar	to_push	tɔbaŋ	t ɔ b a ŋ	geser	datasets_Alor_Besar_tsv
1286	alor1247-besar	to_turn	heŋko	h e ŋ k o		datasets_Alor_Besar_tsv
1287	alor1247-besar	to_dream	nureŋ	n u r e ŋ		datasets_Alor_Besar_tsv
1288	alor1247-besar	to_crouch	tɔbɔ 'tae	t ɔ b ɔ _ t a e	literally means 'sit excrement'	datasets_Alor_Besar_tsv
1289	alor1247-besar	to_dwell	tɔbɔ	t ɔ b ɔ		datasets_Alor_Besar_tsv
1290	alor1247-besar	to_choose	pilɛ	p i l ɛ		datasets_Alor_Besar_tsv
1291	alor1247-besar	to_grow	tafa	t a f a		datasets_Alor_Besar_tsv
1292	alor1247-besar	to_squeeze	pihi	p i h i	peras	datasets_Alor_Besar_tsv
1293	alor1247-besar	to_squeeze	pɛmɛ	p ɛ m ɛ	remas	datasets_Alor_Besar_tsv
1294	alor1247-besar	to_buy	hɔpɛ	h ɔ p ɛ		datasets_Alor_Besar_tsv
1295	alor1247-besar	to_sell	pa'nahaŋ	p a n a h a ŋ		datasets_Alor_Besar_tsv
1296	alor1247-besar	to_steal	ta'maku	t a m a k u		datasets_Alor_Besar_tsv
1297	alor1247-besar	to_open	buka	b u k a	hioka	datasets_Alor_Besar_tsv
1298	alor1247-besar	to_open	hioka	h i o k a		datasets_Alor_Besar_tsv
1299	alor1247-besar	to_close	tɛra	t ɛ r a		datasets_Alor_Besar_tsv
1300	alor1247-besar	to_climb	gɛrɛ	g ɛ r ɛ		datasets_Alor_Besar_tsv
1301	alor1247-besar	to_hide	dafu	d a f u		datasets_Alor_Besar_tsv
1302	alor1247-besar	to_wait	baiŋ	b ai ŋ		datasets_Alor_Besar_tsv
1303	alor1247-besar	to_fold	lapɛ	l a p ɛ		datasets_Alor_Besar_tsv
1304	alor1247-besar	to_help	sambɔ	s a m b ɔ		datasets_Alor_Besar_tsv
1305	alor1247-besar	to_bark	kabɔŋ	k a b ɔ ŋ		datasets_Alor_Besar_tsv
1306	alor1247-besar	to_shoot	pasa	p a s a		datasets_Alor_Besar_tsv
1307	alor1247-besar	to_shoot_with_slingshot	pasa nɔŋ kar'tapel	p a s a _ n ɔ ŋ _ k a r t a p e l		datasets_Alor_Besar_tsv
1308	alor1247-besar	to_pound	baʤɔ	b a dʒ ɔ		datasets_Alor_Besar_tsv
1309	alor1247-besar	to_hit_drum	bɛhɛ 'bafa	b ɛ h ɛ _ b a f a		datasets_Alor_Besar_tsv
1310	alor1247-besar	to_call_out	boaŋ	b o a ŋ	scream	datasets_Alor_Besar_tsv
1311	alor1247-besar	to_call_out	gɛkɛ	g ɛ k ɛ	yell to call someone	datasets_Alor_Besar_tsv
1312	alor1247-besar	to_tell_untruth	ki'biri	k i b i r i		datasets_Alor_Besar_tsv
1313	alor1247-besar	to_ask_question	gatɛ	g a t ɛ		datasets_Alor_Besar_tsv
1314	alor1247-besar	to_count	rɛkɛŋ	r ɛ k ɛ ŋ		datasets_Alor_Besar_tsv
1315	alor1247-besar	one	tou	t ou		datasets_Alor_Besar_tsv
1316	alor1247-besar	two	rua	r ua		datasets_Alor_Besar_tsv
1317	alor1247-besar	three	talːɔ	t a lː ɔ		datasets_Alor_Besar_tsv
1318	alor1247-besar	four	pa	p a		datasets_Alor_Besar_tsv
1319	alor1247-besar	five	lɛma	l ɛ m a		datasets_Alor_Besar_tsv
1320	alor1247-besar	six	namuŋ	n a m u ŋ		datasets_Alor_Besar_tsv
1321	alor1247-besar	seven	pito	p i t o		datasets_Alor_Besar_tsv
1322	alor1247-besar	eight	buto	b u t o		datasets_Alor_Besar_tsv
1323	alor1247-besar	nine	hifa	h i f a		datasets_Alor_Besar_tsv
1324	alor1247-besar	ten	kartou	k a r t ou		datasets_Alor_Besar_tsv
1325	alor1247-besar	eleven	kartou 'ilaka 'tou	k a r t ou _ i l a k a _ t ou		datasets_Alor_Besar_tsv
1326	alor1247-besar	twelve	kartou 'ilaka 'rua	k a r t ou _ i l a k a _ r ua		datasets_Alor_Besar_tsv
1327	alor1247-besar	thirteen	kartou 'ilaka 'talːɔ	k a r t ou _ i l a k a _ t a lː ɔ		datasets_Alor_Besar_tsv
1328	alor1247-besar	fourteen	kartou 'ilaka 'pa	k a r t ou _ i l a k a _ p a		datasets_Alor_Besar_tsv
1329	alor1247-besar	fifteen	kartou 'ilaka 'lɛma	k a r t ou _ i l a k a _ l ɛ m a		datasets_Alor_Besar_tsv
1330	alor1247-besar	sixteen	kartou 'ilaka 'namuŋ	k a r t ou _ i l a k a _ n a m u ŋ		datasets_Alor_Besar_tsv
1331	alor1247-besar	seventeen	kartou 'ilaka 'pito	k a r t ou _ i l a k a _ p i t o		datasets_Alor_Besar_tsv
1332	alor1247-besar	eighteen	kartou 'ilaka 'buto	k a r t ou _ i l a k a _ b u t o		datasets_Alor_Besar_tsv
1333	alor1247-besar	nineteen	kartou 'ilaka 'hifa	k a r t ou _ i l a k a _ h i f a		datasets_Alor_Besar_tsv
1334	alor1247-besar	twenty	karua	k a r ua		datasets_Alor_Besar_tsv
1335	alor1247-besar	twenty_one	karua 'ilaka 'tou	k a r ua _ i l a k a _ t ou		datasets_Alor_Besar_tsv
1336	alor1247-besar	twenty_two	karua 'ilaka 'rua	k a r ua _ i l a k a _ r ua		datasets_Alor_Besar_tsv
1337	alor1247-besar	twenty_three	karua 'ilaka 'talːɔ	k a r ua _ i l a k a _ t a lː ɔ		datasets_Alor_Besar_tsv
1338	alor1247-besar	twenty_four	karua 'ilaka 'pa	k a r ua _ i l a k a _ p a		datasets_Alor_Besar_tsv
1339	alor1247-besar	twenty_five	karua 'ilaka 'lɛma	k a r ua _ i l a k a _ l ɛ m a		datasets_Alor_Besar_tsv
1340	alor1247-besar	thirty	kar'talːɔ	k a r t a lː ɔ		datasets_Alor_Besar_tsv
1341	alor1247-besar	forty	kar'pa	k a r p a		datasets_Alor_Besar_tsv
1342	alor1247-besar	fifty	kar'lɛma	k a r l ɛ m a		datasets_Alor_Besar_tsv
1343	alor1247-besar	sixty	kar'namuŋ	k a r n a m u ŋ		datasets_Alor_Besar_tsv
1344	alor1247-besar	seventy	kar'pito	k a r p i t o		datasets_Alor_Besar_tsv
1345	alor1247-besar	eighty	kar'buto	k a r b u t o		datasets_Alor_Besar_tsv
1346	alor1247-besar	ninety	kar'hifa	k a r h i f a		datasets_Alor_Besar_tsv
1347	alor1247-besar	one_hundred	ratu	r a t u		datasets_Alor_Besar_tsv
1348	alor1247-besar	one_hundred_and_twenty_three	ratu 'karua 'ilaka 'talːɔ	r a t u _ k a r ua _ i l a k a _ t a lː ɔ		datasets_Alor_Besar_tsv
1349	alor1247-besar	two_hundred	ratu 'rua	r a t u _ r ua		datasets_Alor_Besar_tsv
1350	alor1247-besar	thousand	ribu	r i b u		datasets_Alor_Besar_tsv
1351	alor1247-besar	one_hundred_thousand	ratu	r a t u		datasets_Alor_Besar_tsv
1352	alor1247-besar	grandmother	bapaŋ ka'fae	b a p a ŋ _ k a f a e		datasets_Alor_Besar_tsv
1353	alor1247-besar	grandfather	bapaŋ ka'lake	b a p a ŋ _ k a l a k e		datasets_Alor_Besar_tsv
1354	alor1247-besar	grandchild	bapaŋ	b a p a ŋ		datasets_Alor_Besar_tsv
1355	alor1247-besar	mothers_brother	am'pukɔŋ	a m p u k ɔ ŋ		datasets_Alor_Besar_tsv
1356	alor1247-besar	nephew_niece	ma'nulaŋ	m a n u l a ŋ		datasets_Alor_Besar_tsv
1357	alor1247-besar	older_brother	kakaŋ ka'lake	k a k a ŋ _ k a l a k e		datasets_Alor_Besar_tsv
1358	alor1247-besar	older_sister	kakaŋ ka'fae	k a k a ŋ _ k a f a e		datasets_Alor_Besar_tsv
1359	alor1247-besar	sister	binɛŋ ka'fae	b i n ɛ ŋ _ k a f a e		datasets_Alor_Besar_tsv
1361	alor1247-besar	womans_younger_sister	ariŋ ka'fae	a r i ŋ _ k a f a e		datasets_Alor_Besar_tsv
1362	alor1247-besar	younger_brother	ariŋ ka'lake	a r i ŋ _ k a l a k e		datasets_Alor_Besar_tsv
1363	alor1247-besar	brother	naŋ ka'lake	n a ŋ _ k a l a k e		datasets_Alor_Besar_tsv
1364	alor1247-besar	brother_in_law	opuŋ	o p u ŋ		datasets_Alor_Besar_tsv
1365	alor1247-besar	cross_cousin	ka'fae 'uma	k a f a e _ u m a	ka'lake 'uma	datasets_Alor_Besar_tsv
1366	alor1247-besar	cross_cousin	ka'lake 'uma	k a l a k e _ u m a		datasets_Alor_Besar_tsv
1367	alor1247-besar	fathers_sister	inaŋ 'pukɔŋ	i n a ŋ _ p u k ɔ ŋ		datasets_Alor_Besar_tsv
1368	alor1247-besar	ridge	mou'fufuŋ	m ou f u f u ŋ		datasets_Alor_Besar_tsv
1369	alor1247-besar	rack_above_hearth	huruŋ	h u r u ŋ		datasets_Alor_Besar_tsv
1370	alor1247-besar	broom	namɔ	n a m ɔ		datasets_Alor_Besar_tsv
1371	alor1247-besar	ceremonial_place	dolu 'nɔŋ 'ula 'naga	d o l u _ n ɔ ŋ _ u l a _ n a g a	literally means 'ritual place and snake' (a sacred stone snake is placed on the entrance of the village Alor Besar)	datasets_Alor_Besar_tsv
1372	alor1247-besar	ritual_mound	dolu	d o l u		datasets_Alor_Besar_tsv
1373	alor1247-besar	meeting_house	uma 'hada	u m a _ h a d a		datasets_Alor_Besar_tsv
1374	alor1247-besar	meeting_house	pusuŋ 'rɛbɔŋ	p u s u ŋ _ r ɛ b ɔ ŋ	this is the name of the king's house in Alor Besar	datasets_Alor_Besar_tsv
1375	alor1247-besar	floor	lamiŋ	l a m i ŋ		datasets_Alor_Besar_tsv
1376	alor1247-besar	wall	ga'nabɛŋ	g a n a b ɛ ŋ		datasets_Alor_Besar_tsv
1377	alor1247-besar	window	ʤa'nela	dʒ a n e l a		datasets_Alor_Besar_tsv
1378	alor1247-besar	cookhouse	lika	l i k a		datasets_Alor_Besar_tsv
1379	alor1247-besar	bed	sa'ligaŋ	s a l i g a ŋ		datasets_Alor_Besar_tsv
1380	alor1247-besar	chair	ka'dera	k a d e r a		datasets_Alor_Besar_tsv
1381	alor1247-besar	lamp	lampu	l a m p u		datasets_Alor_Besar_tsv
1382	alor1247-besar	candle	panʤu	p a n dʒ u	traditional candle made of saffron, candlenut, veins of coconut palm	datasets_Alor_Besar_tsv
1383	alor1247-besar	to_weave	tane 'apa	t a n e _ a p a		datasets_Alor_Besar_tsv
1384	alor1247-besar	shirt	kɔnʤɔ	k ɔ n dʒ ɔ		datasets_Alor_Besar_tsv
1385	alor1247-besar	necklace	maŋge	m a ŋ g e		datasets_Alor_Besar_tsv
1386	alor1247-besar	earring	anti	a n t i		datasets_Alor_Besar_tsv
1387	alor1247-besar	trousers	deko 'leiŋ bəla'hakaŋ	d e k o _ l ei ŋ _ b ə l a h a k a ŋ	literally ' trousers long legs'	datasets_Alor_Besar_tsv
1388	alor1247-besar	sarong_women	ka'fate	k a f a t e		datasets_Alor_Besar_tsv
1389	alor1247-besar	loom	opa	o p a	photo 1	datasets_Alor_Besar_tsv
1390	alor1247-besar	loom	fulɔ	f u l ɔ	photo 2	datasets_Alor_Besar_tsv
1391	alor1247-besar	loom	he	h e	photo 3	datasets_Alor_Besar_tsv
1392	alor1247-besar	loom	baliaŋ	b a l ia ŋ	photo 4	datasets_Alor_Besar_tsv
1393	alor1247-besar	thread	ba'nːaŋ	b a nː a ŋ		datasets_Alor_Besar_tsv
1394	alor1247-besar	to_worship	sam'beaŋ	s a m b e a ŋ		datasets_Alor_Besar_tsv
1395	alor1247-besar	holy	la'hikiŋ	l a h i k i ŋ		datasets_Alor_Besar_tsv
1396	alor1247-besar	to_bless	basa 'doa	b a s a _ d o a		datasets_Alor_Besar_tsv
1397	alor1247-besar	God	a'lapa	a l a p a		datasets_Alor_Besar_tsv
1398	alor1247-besar	to_pray	doa	d o a		datasets_Alor_Besar_tsv
1399	alor1247-besar	church	ga'rɛʤa	g a r ɛ dʒ a		datasets_Alor_Besar_tsv
1400	alor1247-besar	mosque	uma 'sigi	u m a _ s i g i		datasets_Alor_Besar_tsv
1401	alor1247-besar	to_curse	noe 'gama	n o e _ g a m a		datasets_Alor_Besar_tsv
1402	alor1247-besar	priest_modern	ʤou	dʒ ou		datasets_Alor_Besar_tsv
1403	alor1247-besar	priest_modern	hatib	h a t i b		datasets_Alor_Besar_tsv
1404	alor1247-besar	sorcerer	ma'naka	m a n a k a		datasets_Alor_Besar_tsv
1405	alor1247-besar	initiation_ceremony	suna 'kara	s u n a _ k a r a		datasets_Alor_Besar_tsv
1406	alor1247-besar	sermon	tutu	t u t u		datasets_Alor_Besar_tsv
1407	alor1247-besar	sacrifice	kaulu	k au l u	pate kaulu 'pay a sacrifice'	datasets_Alor_Besar_tsv
1408	alor1247-besar	clan	lalaŋ	l a l a ŋ		datasets_Alor_Besar_tsv
1409	alor1247-besar	chieftain	ka'pala 'lalaŋ	k a p a l a _ l a l a ŋ		datasets_Alor_Besar_tsv
1410	alor1247-besar	to_rule	gahiŋ	g a h i ŋ		datasets_Alor_Besar_tsv
1411	alor1247-besar	treaty	bela 'baʤa	b e l a _ b a dʒ a		datasets_Alor_Besar_tsv
1412	alor1247-besar	marriage	haʤa 'nika	h a dʒ a _ n i k a		datasets_Alor_Besar_tsv
1413	alor1247-besar	friend	ba'rːe-ba'rːe	b a rː e _ b a rː e		datasets_Alor_Besar_tsv
1414	alor1247-besar	enemy	onɔŋ 'datɛ	o n ɔ ŋ _ d a t ɛ	literally means 'inside broken'	datasets_Alor_Besar_tsv
1415	alor1247-besar	king_ruler	ata 'beiŋ	a t a _ b ei ŋ	literally ' person big'	datasets_Alor_Besar_tsv
1416	alor1247-besar	stranger	ata mata'puna	a t a _ m a t a p u n a		datasets_Alor_Besar_tsv
1417	alor1247-besar	to_invite	pa'mada	p a m a d a		datasets_Alor_Besar_tsv
1418	alor1247-besar	to_command	gahĩŋ	g a h i _ ŋ		datasets_Alor_Besar_tsv
1419	alor1247-besar	dowry	hodaŋ 'balɛ	h o d a ŋ _ b a l ɛ		datasets_Alor_Besar_tsv
1420	alor1247-besar	judge	ka'pala	k a p a l a		datasets_Alor_Besar_tsv
1421	alor1247-besar	to_accuse	turuŋ	t u r u ŋ		datasets_Alor_Besar_tsv
1422	alor1247-besar	guilty	hala	h a l a		datasets_Alor_Besar_tsv
1423	alor1247-besar	innocent	hala 'lahɛ	h a l a _ l a h ɛ	literally ' not wrong'	datasets_Alor_Besar_tsv
1424	alor1247-besar	murder	bunɔ	b u n ɔ		datasets_Alor_Besar_tsv
1425	alor1247-besar	adultery	buha ma'leku	b u h a _ m a l e k u		datasets_Alor_Besar_tsv
1426	alor1247-besar	penalty	pate 'hala	p a t e _ h a l a	literally 'pay the penalty'	datasets_Alor_Besar_tsv
1427	alor1247-besar	fishnet	pukɔ	p u k ɔ		datasets_Alor_Besar_tsv
1428	alor1247-besar	to_surrender	ampɔ	a m p ɔ		datasets_Alor_Besar_tsv
1429	alor1247-besar	to_defend	ʤaga	dʒ a g a		datasets_Alor_Besar_tsv
1430	alor1247-besar	battle	pə'raŋ	p ə r a ŋ		datasets_Alor_Besar_tsv
1431	alor1247-besar	poor	mi'sikiŋ	m i s i k i ŋ		datasets_Alor_Besar_tsv
1432	alor1247-besar	rich	ka'fasaŋ	k a f a s a ŋ		datasets_Alor_Besar_tsv
1433	alor1247-besar	money	sɛŋ	s ɛ ŋ		datasets_Alor_Besar_tsv
1434	alor1247-besar	market	fu	f u		datasets_Alor_Besar_tsv
1435	alor1247-besar	price	feliŋ	f e l i ŋ		datasets_Alor_Besar_tsv
1436	alor1247-besar	to_own	go 'apa	g o _ a p a	literally ' my possession'	datasets_Alor_Besar_tsv
1437	alor1247-besar	to_borrow	bihɛ	b i h ɛ		datasets_Alor_Besar_tsv
1438	alor1247-besar	to_trade	papa 'lɛlɛ	p a p a _ l ɛ l ɛ		datasets_Alor_Besar_tsv
1439	alor1247-besar	expensive	feliŋ	f e l i ŋ		datasets_Alor_Besar_tsv
1440	alor1247-besar	cheap	mura	m u r a		datasets_Alor_Besar_tsv
1441	alor1247-besar	to_grasp	paha	p a h a		datasets_Alor_Besar_tsv
1442	alor1247-besar	to_let_go	la'pasa	l a p a s a		datasets_Alor_Besar_tsv
1443	alor1247-besar	to_promise	nakiŋ	n a k i ŋ		datasets_Alor_Besar_tsv
1444	alor1247-besar	word	kirɛ	k i r ɛ		datasets_Alor_Besar_tsv
1445	alor1247-besar	to_answer	taliŋ	t a l i ŋ		datasets_Alor_Besar_tsv
1446	alor1247-besar	to_refuse	tobaŋ	t o b a ŋ		datasets_Alor_Besar_tsv
1447	alor1247-besar	to_whisper	ta'maga	t a m a g a		datasets_Alor_Besar_tsv
1448	alor1247-besar	to_be_silent	man'nehe	m a n n e h e		datasets_Alor_Besar_tsv
1449	alor1247-besar	to_tell	tutu	t u t u		datasets_Alor_Besar_tsv
1450	alor1247-besar	to_learn	aʤar	a dʒ a r		datasets_Alor_Besar_tsv
1451	alor1247-besar	to_teach	aʤara	a dʒ a r a		datasets_Alor_Besar_tsv
1452	alor1247-besar	easy	lohi	l o h i		datasets_Alor_Besar_tsv
1453	alor1247-besar	difficult	ka'raki	k a r a k i		datasets_Alor_Besar_tsv
1454	alor1247-besar	finished	amuŋ 'neka	a m u ŋ _ n e k a	literally means ' already empty'	datasets_Alor_Besar_tsv
1455	alor1247-besar	now	hamuŋ	h a m u ŋ		datasets_Alor_Besar_tsv
1456	alor1247-besar	hour	dane	d a n e		datasets_Alor_Besar_tsv
1457	alor1247-besar	same	hama	h a m a		datasets_Alor_Besar_tsv
1458	alor1247-besar	oven	lika	l i k a		datasets_Alor_Besar_tsv
1459	alor1247-besar	flower	puhuŋ	p u h u ŋ		datasets_Alor_Besar_tsv
1460	alor1247-besar	vein	u'rakaŋ	u r a k a ŋ		datasets_Alor_Besar_tsv
1461	alor1247-besar	long	('kaʤo) bəla'hakaŋ	b ə l a h a k a ŋ		datasets_Alor_Besar_tsv
1462	alor1247-besar	long	('kaʤo) bəla'hakaŋ	k a dʒ o _ b ə l a h a k a ŋ		datasets_Alor_Besar_tsv
1463	alor1247-besar	tall	ba'lɔlɔ	b a l ɔ l ɔ		datasets_Alor_Besar_tsv
1464	alor1247-besar	short	('kaʤo) 'maku	m a k u		datasets_Alor_Besar_tsv
1465	alor1247-besar	short	('kaʤo) 'maku	k a dʒ o _ m a k u		datasets_Alor_Besar_tsv
1466	alor1247-besar	narrow	kipɛ	k i p ɛ		datasets_Alor_Besar_tsv
1467	alor1247-besar	to_search_for_to_hunt_for	gɛna	g ɛ n a		datasets_Alor_Besar_tsv
1468	alor1247-besar	to_crouch	tɔbɔ 'tae	t ɔ b ɔ _ t a e		datasets_Alor_Besar_tsv
1469	alor1247-besar	to_shoo_to_chase_away_to_send_away	tutɛ	t u t ɛ		datasets_Alor_Besar_tsv
1470	baka1276	sky	bulaŋ	b u l a ŋ		datasets_Blagar_Bakalang_tsv
1471	baka1276	sun	ved	v e d		datasets_Blagar_Bakalang_tsv
1472	baka1276	moon	huru	h u r u		datasets_Blagar_Bakalang_tsv
1473	baka1276	star	id	i d		datasets_Blagar_Bakalang_tsv
1474	baka1276	night	kamaluŋ	k a m a l u ŋ		datasets_Blagar_Bakalang_tsv
1475	baka1276	day	ved	v e d		datasets_Blagar_Bakalang_tsv
1476	baka1276	morning	hurak veŋ	h u r a k _ v e ŋ		datasets_Blagar_Bakalang_tsv
1477	baka1276	yesterday	mə'leŋ	m ə l e ŋ		datasets_Blagar_Bakalang_tsv
1478	baka1276	day_before_yesterday	edaŋ aru	e d a ŋ _ a r u		datasets_Blagar_Bakalang_tsv
1479	baka1276	tomorrow	tobaŋ	t o b a ŋ		datasets_Blagar_Bakalang_tsv
1480	baka1276	day_after_tomorrow	tiaŋ aru	t ia ŋ _ a r u		datasets_Blagar_Bakalang_tsv
1481	baka1276	twilight_dawn	bil ʤara abuŋ	b i l _ dʒ a r a _ a b u ŋ		datasets_Blagar_Bakalang_tsv
1482	baka1276	cloud	bənaw	b ə n a w		datasets_Blagar_Bakalang_tsv
1483	baka1276	wind	enar	e n a r		datasets_Blagar_Bakalang_tsv
1484	baka1276	rain	noar	n o a r		datasets_Blagar_Bakalang_tsv
1485	baka1276	rainbow	lia	l ia		datasets_Blagar_Bakalang_tsv
1486	baka1276	thunder	lal	l a l	bunyinya	datasets_Blagar_Bakalang_tsv
1487	baka1276	lightning	bil mə'lelak	b i l _ m ə l e l a k	kilatan, cahaya	datasets_Blagar_Bakalang_tsv
1488	baka1276	earthquake	por ota	p o r _ o t a		datasets_Blagar_Bakalang_tsv
1489	baka1276	fog	bənaw koko	b ə n a w _ k o k o		datasets_Blagar_Bakalang_tsv
1490	baka1276	river_stream	mual	m ua l		datasets_Blagar_Bakalang_tsv
1491	baka1276	mountain	pondo	p o n d o		datasets_Blagar_Bakalang_tsv
1492	baka1276	hill_ridge	pondo	p o n d o		datasets_Blagar_Bakalang_tsv
1493	baka1276	village	abaŋ	a b a ŋ		datasets_Blagar_Bakalang_tsv
1494	baka1276	soil	por	p o r		datasets_Blagar_Bakalang_tsv
1495	baka1276	Earth	por	p o r		datasets_Blagar_Bakalang_tsv
1496	baka1276	hole	ʤow	dʒ o w		datasets_Blagar_Bakalang_tsv
1497	baka1276	stone	var	v a r		datasets_Blagar_Bakalang_tsv
1498	baka1276	coral_rock	koka	k o k a	batu (rock) di pantai	datasets_Blagar_Bakalang_tsv
1499	baka1276	coral_reef	tomu	t o m u	karang (reef) di dasar laut	datasets_Blagar_Bakalang_tsv
1500	baka1276	water	ʤar	dʒ a r		datasets_Blagar_Bakalang_tsv
1501	baka1276	sea	taŋ	t a ŋ		datasets_Blagar_Bakalang_tsv
1502	baka1276	wave	buat	b ua t		datasets_Blagar_Bakalang_tsv
1503	baka1276	foam	taŋ ul	t a ŋ _ u l		datasets_Blagar_Bakalang_tsv
1504	baka1276	forest	rehe	r e h e		datasets_Blagar_Bakalang_tsv
1505	baka1276	field	dadi	d a d i		datasets_Blagar_Bakalang_tsv
1506	baka1276	garden	bil	b i l		datasets_Blagar_Bakalang_tsv
1507	baka1276	road	via	v ia		datasets_Blagar_Bakalang_tsv
1508	baka1276	canoe	ʤe	dʒ e		datasets_Blagar_Bakalang_tsv
1509	baka1276	fishing_hook	kavil	k a v i l		datasets_Blagar_Bakalang_tsv
1510	baka1276	fish_trap	ver	v e r	dibuat dari bambu untuk menangkap ikan yang ditinggal. NOT fish net or fish line.	datasets_Blagar_Bakalang_tsv
1511	baka1276	rope	sial	s ia l		datasets_Blagar_Bakalang_tsv
1512	baka1276	machete	peda	p e d a		datasets_Blagar_Bakalang_tsv
1513	baka1276	axe	ta:	t aː		datasets_Blagar_Bakalang_tsv
1514	baka1276	spear	rapaŋ	r a p a ŋ		datasets_Blagar_Bakalang_tsv
1515	baka1276	stick_pole	doba	d o b a		datasets_Blagar_Bakalang_tsv
1516	baka1276	digging_stick	dad	d a d		datasets_Blagar_Bakalang_tsv
1517	baka1276	bow	bu'mat	b u m a t		datasets_Blagar_Bakalang_tsv
1518	baka1276	arrow	bulit	b u l i t		datasets_Blagar_Bakalang_tsv
1519	baka1276	knife	tudik	t u d i k		datasets_Blagar_Bakalang_tsv
1520	baka1276	comb	kiri	k i r i		datasets_Blagar_Bakalang_tsv
1521	baka1276	mat	bihi	b i h i		datasets_Blagar_Bakalang_tsv
1522	baka1276	needle	batul	b a t u l		datasets_Blagar_Bakalang_tsv
1523	baka1276	fire	ad	a d		datasets_Blagar_Bakalang_tsv
1524	baka1276	smoke	ad banaŋka	a d _ b a n a ŋ k a		datasets_Blagar_Bakalang_tsv
1525	baka1276	ash	mro	m r o		datasets_Blagar_Bakalang_tsv
1526	baka1276	ash	mo'ro	m o r o		datasets_Blagar_Bakalang_tsv
1527	baka1276	mud	buta	b u t a		datasets_Blagar_Bakalang_tsv
1528	baka1276	clay	me'ke	m e k e		datasets_Blagar_Bakalang_tsv
1529	baka1276	gravel	gə'dobar	g ə d o b a r		datasets_Blagar_Bakalang_tsv
1530	baka1276	sand	behi	b e h i		datasets_Blagar_Bakalang_tsv
1531	baka1276	grass	nevel	n e v e l		datasets_Blagar_Bakalang_tsv
1532	baka1276	house	hava	h a v a		datasets_Blagar_Bakalang_tsv
1533	baka1276	traditional_house	hava raʤa	h a v a _ r a dʒ a		datasets_Blagar_Bakalang_tsv
1534	baka1276	storage_house	panda	p a n d a		datasets_Blagar_Bakalang_tsv
1535	baka1276	raised_platform	dei	d ei		datasets_Blagar_Bakalang_tsv
1536	baka1276	door	tuni	t u n i		datasets_Blagar_Bakalang_tsv
1537	baka1276	thatched_roof	vemvei	v e m v ei		datasets_Blagar_Bakalang_tsv
1538	baka1276	thatch_for_roofing	meniŋ	m e n i ŋ		datasets_Blagar_Bakalang_tsv
1539	baka1276	tree	te	t e		datasets_Blagar_Bakalang_tsv
1540	baka1276	bark_of_tree	te ulit	t e _ u l i t		datasets_Blagar_Bakalang_tsv
1541	baka1276	leaf	te va	t e _ v a		datasets_Blagar_Bakalang_tsv
1542	baka1276	branch	ataŋ	a t a ŋ	cabang pohon	datasets_Blagar_Bakalang_tsv
1543	baka1276	firewood	ad dera	a d _ d e r a		datasets_Blagar_Bakalang_tsv
1544	baka1276	rattan	lija	l ij a		datasets_Blagar_Bakalang_tsv
1545	baka1276	root	te briŋ	t e _ b r i ŋ		datasets_Blagar_Bakalang_tsv
1546	baka1276	fruit	pa:	p aː		datasets_Blagar_Bakalang_tsv
1547	baka1276	seed	tehi	t e h i		datasets_Blagar_Bakalang_tsv
1548	baka1276	uncooked_rice	mod	m o d		datasets_Blagar_Bakalang_tsv
1549	baka1276	cooked_rice	na lijaŋ	n a _ l ij a ŋ		datasets_Blagar_Bakalang_tsv
1550	baka1276	rice_plant	mod	m o d		datasets_Blagar_Bakalang_tsv
1551	baka1276	to_plant_yam	mudiŋ	m u d i ŋ		datasets_Blagar_Bakalang_tsv
1552	baka1276	to_plant_rice	mudiŋ	m u d i ŋ		datasets_Blagar_Bakalang_tsv
1553	baka1276	betel_nut_areca	bu	b u		datasets_Blagar_Bakalang_tsv
1554	baka1276	betel_vine	ma:t	m aː t		datasets_Blagar_Bakalang_tsv
1555	baka1276	lime	avar	a v a r		datasets_Blagar_Bakalang_tsv
1556	baka1276	chew_betel	ma:t ha	m aː t _ h a		datasets_Blagar_Bakalang_tsv
1557	baka1276	sweet_potato	u kasi	u _ k a s i		datasets_Blagar_Bakalang_tsv
1558	baka1276	cassava	u blanda	u _ b l a n d a		datasets_Blagar_Bakalang_tsv
1559	baka1276	taro	awgol	a w g o l		datasets_Blagar_Bakalang_tsv
1560	baka1276	sugarcane	ub	u b		datasets_Blagar_Bakalang_tsv
1561	baka1276	corn_maize	batar	b a t a r		datasets_Blagar_Bakalang_tsv
1562	baka1276	cooked_corn	batar pi	b a t a r _ p i		datasets_Blagar_Bakalang_tsv
1563	baka1276	coconut	vet	v e t		datasets_Blagar_Bakalang_tsv
1564	baka1276	gebang_palm	kudubuk	k u d u b u k		datasets_Blagar_Bakalang_tsv
1565	baka1276	lontar_palm	tua: ai oli	t ua _ ai _ o l i		datasets_Blagar_Bakalang_tsv
1566	baka1276	sugar_palm	tua bur	t ua _ b u r		datasets_Blagar_Bakalang_tsv
1567	baka1276	marungga	təmoluŋ	t ə m o l u ŋ		datasets_Blagar_Bakalang_tsv
1568	baka1276	gum_tree	pu	p u		datasets_Blagar_Bakalang_tsv
1569	baka1276	bamboo	petuŋ	p e t u ŋ		datasets_Blagar_Bakalang_tsv
1570	baka1276	banana	mol	m o l		datasets_Blagar_Bakalang_tsv
1571	baka1276	mango	biat	b ia t		datasets_Blagar_Bakalang_tsv
1572	baka1276	papaya	kasi	k a s i		datasets_Blagar_Bakalang_tsv
1573	baka1276	jackfruit	naŋka	n a ŋ k a		datasets_Blagar_Bakalang_tsv
1574	baka1276	breadfruit	undur	u n d u r		datasets_Blagar_Bakalang_tsv
1575	baka1276	bean	tol	t o l		datasets_Blagar_Bakalang_tsv
1576	baka1276	honey	toŋ	t o ŋ		datasets_Blagar_Bakalang_tsv
1577	baka1276	milk	am	a m	not 'breast'	datasets_Blagar_Bakalang_tsv
1578	baka1276	salt	sia	s ia		datasets_Blagar_Bakalang_tsv
1579	baka1276	fat	e te'ma	e _ t e m a		datasets_Blagar_Bakalang_tsv
1580	baka1276	bone	e i'ra	e _ i r a		datasets_Blagar_Bakalang_tsv
1581	baka1276	rib	t-a'bal i'ra	t _ a b a l _ i r a		datasets_Blagar_Bakalang_tsv
1582	baka1276	sweat	truŋ	tr u ŋ		datasets_Blagar_Bakalang_tsv
1583	baka1276	tear	eŋ ʤar	e ŋ _ dʒ a r		datasets_Blagar_Bakalang_tsv
1584	baka1276	blood	ve	v e		datasets_Blagar_Bakalang_tsv
1585	baka1276	heart	e kubaŋ	e _ k u b a ŋ		datasets_Blagar_Bakalang_tsv
1586	baka1276	liver	(e)li'la	l i l a		datasets_Blagar_Bakalang_tsv
1587	baka1276	liver	(e)li'la	e l i l a		datasets_Blagar_Bakalang_tsv
1588	baka1276	guts	tow sial	t o w _ s ia l	(lit., ‘stomach rope’)	datasets_Blagar_Bakalang_tsv
1589	baka1276	excrement	a:s	aː s		datasets_Blagar_Bakalang_tsv
1590	baka1276	lungs	buraŋ	b u r a ŋ		datasets_Blagar_Bakalang_tsv
1591	baka1276	stomach_belly	tow	t o w		datasets_Blagar_Bakalang_tsv
1592	baka1276	head	toŋ	t o ŋ		datasets_Blagar_Bakalang_tsv
1593	baka1276	hair	toŋ va	t o ŋ _ v a		datasets_Blagar_Bakalang_tsv
1594	baka1276	body_hair	mudi	m u d i		datasets_Blagar_Bakalang_tsv
1595	baka1276	eye	eŋ	e ŋ		datasets_Blagar_Bakalang_tsv
1596	baka1276	ear	veli	v e l i		datasets_Blagar_Bakalang_tsv
1597	baka1276	nose	imiŋbur	i m i ŋ b u r		datasets_Blagar_Bakalang_tsv
1598	baka1276	mouth	taibor	t ai b o r		datasets_Blagar_Bakalang_tsv
1599	baka1276	chin	a'va	a v a		datasets_Blagar_Bakalang_tsv
1600	baka1276	lips	ibal	i b a l		datasets_Blagar_Bakalang_tsv
1601	baka1276	teeth	vehiŋ	v e h i ŋ		datasets_Blagar_Bakalang_tsv
1602	baka1276	tongue	ʤebur	dʒ e b u r		datasets_Blagar_Bakalang_tsv
1603	baka1276	neck	ʔemeŋ	ʔ e m e ŋ		datasets_Blagar_Bakalang_tsv
1604	baka1276	shoulder	i'bit	i b i t		datasets_Blagar_Bakalang_tsv
1605	baka1276	arm	ataŋ	a t a ŋ		datasets_Blagar_Bakalang_tsv
1606	baka1276	finger	ataŋ tuba	a t a ŋ _ t u b a		datasets_Blagar_Bakalang_tsv
1607	baka1276	fingernail	ataŋ krusiŋ	a t a ŋ _ k r u s i ŋ		datasets_Blagar_Bakalang_tsv
1608	baka1276	fingernail	ataŋ krusiŋ	a t a ŋ _ k r u s i ŋ		datasets_Blagar_Bakalang_tsv
1609	baka1276	breast	a:m	aː m		datasets_Blagar_Bakalang_tsv
1610	baka1276	navel	pu'har	p u h a r		datasets_Blagar_Bakalang_tsv
1611	baka1276	leg	i'ʤa	i dʒ a		datasets_Blagar_Bakalang_tsv
1612	baka1276	heel	i'ʤa umud	i dʒ a _ u m u d		datasets_Blagar_Bakalang_tsv
1613	baka1276	knee	i'ʤa kuku	i dʒ a _ k u k u		datasets_Blagar_Bakalang_tsv
1614	baka1276	back	mota	m o t a		datasets_Blagar_Bakalang_tsv
1615	baka1276	skin	ulit	u l i t		datasets_Blagar_Bakalang_tsv
1616	baka1276	wound	bata	b a t a		datasets_Blagar_Bakalang_tsv
1617	baka1276	ringworm	katu	k a t u		datasets_Blagar_Bakalang_tsv
1618	baka1276	scabies	kot	k o t		datasets_Blagar_Bakalang_tsv
1619	baka1276	fever	bi biriŋ	b i _ b i r i ŋ		datasets_Blagar_Bakalang_tsv
1620	baka1276	cold_influenza	imiŋ omi pi:	i m i ŋ _ o m i _ p iː		datasets_Blagar_Bakalang_tsv
1621	baka1276	person	iŋ	i ŋ		datasets_Blagar_Bakalang_tsv
1622	baka1276	name	ene	e n e		datasets_Blagar_Bakalang_tsv
1623	baka1276	child	ioal	i o a l	oal (3sg), noal (1sg), ioal (3pl), toal (1pl)	datasets_Blagar_Bakalang_tsv
1624	baka1276	child	noal	n o a l	oal (3sg), noal (1sg), ioal (3pl), toal (1pl)	datasets_Blagar_Bakalang_tsv
1625	baka1276	child	oal	o a l	oal (3sg), noal (1sg), ioal (3pl), toal (1pl)	datasets_Blagar_Bakalang_tsv
1626	baka1276	child	toal	t o a l	oal (3sg), noal (1sg), ioal (3pl), toal (1pl)	datasets_Blagar_Bakalang_tsv
1627	baka1276	man	mehal	m e h a l		datasets_Blagar_Bakalang_tsv
1628	baka1276	woman	ʤahuŋ	dʒ a h u ŋ		datasets_Blagar_Bakalang_tsv
1629	baka1276	husband	eniŋ	e n i ŋ		datasets_Blagar_Bakalang_tsv
1630	baka1276	wife	epraha	e p r a h a	.	datasets_Blagar_Bakalang_tsv
1631	baka1276	mother	iva	i v a		datasets_Blagar_Bakalang_tsv
1632	baka1276	father	imaŋ	i m a ŋ		datasets_Blagar_Bakalang_tsv
1633	baka1276	older_sibling	etaka	e t a k a		datasets_Blagar_Bakalang_tsv
1634	baka1276	younger_sibling	kaw	k a w		datasets_Blagar_Bakalang_tsv
1635	baka1276	bride_price	ebli	e b l i		datasets_Blagar_Bakalang_tsv
1636	baka1276	slave	oho gahiŋ	o h o _ g a h i ŋ		datasets_Blagar_Bakalang_tsv
1637	baka1276	left_side	ataŋ ʤasi	a t a ŋ _ dʒ a s i	(lit., ‘bad hand’)	datasets_Blagar_Bakalang_tsv
1638	baka1276	right_side	tataŋ aw	t a t a ŋ _ a w	(lit., ‘good hand’)	datasets_Blagar_Bakalang_tsv
1639	baka1276	dog	ʤabar	dʒ a b a r		datasets_Blagar_Bakalang_tsv
1640	baka1276	pig	be	b e		datasets_Blagar_Bakalang_tsv
1641	baka1276	chicken	haŋi	h a ŋ i		datasets_Blagar_Bakalang_tsv
1642	baka1276	rat	duru	d u r u		datasets_Blagar_Bakalang_tsv
1643	baka1276	lizard	tekek	t e k e k		datasets_Blagar_Bakalang_tsv
1644	baka1276	civet_cat	roh	r o h		datasets_Blagar_Bakalang_tsv
1645	baka1276	deer	ruhiŋ	r u h i ŋ		datasets_Blagar_Bakalang_tsv
1646	baka1276	frog	moto	m o t o		datasets_Blagar_Bakalang_tsv
1647	baka1276	bat	demel	d e m e l		datasets_Blagar_Bakalang_tsv
1648	baka1276	tail	ora	o r a		datasets_Blagar_Bakalang_tsv
1649	baka1276	fish	ab	a b		datasets_Blagar_Bakalang_tsv
1650	baka1276	shark	hibil	h i b i l		datasets_Blagar_Bakalang_tsv
1651	baka1276	whale	klaru	k l a r u		datasets_Blagar_Bakalang_tsv
1652	baka1276	dolphin	kuʤa	k u dʒ a		datasets_Blagar_Bakalang_tsv
1653	baka1276	crocodile	bapa	b a p a		datasets_Blagar_Bakalang_tsv
1654	baka1276	monitor_lizard	rihi	r i h i		datasets_Blagar_Bakalang_tsv
1655	baka1276	turtle	keja	k ej a		datasets_Blagar_Bakalang_tsv
1656	baka1276	turtle_saltwater	keja	k ej a		datasets_Blagar_Bakalang_tsv
1657	baka1276	bird	ul	u l		datasets_Blagar_Bakalang_tsv
1658	baka1276	wing	a'bat	a b a t		datasets_Blagar_Bakalang_tsv
1659	baka1276	horn	umu	u m u		datasets_Blagar_Bakalang_tsv
1660	baka1276	snake	dumiŋ	d u m i ŋ		datasets_Blagar_Bakalang_tsv
1661	baka1276	scorpion	per	p e r		datasets_Blagar_Bakalang_tsv
1662	baka1276	egg	(e)dua	d ua		datasets_Blagar_Bakalang_tsv
1663	baka1276	egg	(e)dua	e d ua		datasets_Blagar_Bakalang_tsv
1664	baka1276	earthworm	dukalaliŋ	d u k a l a l i ŋ		datasets_Blagar_Bakalang_tsv
1665	baka1276	butterfly	kaliliŋ	k a l i l i ŋ		datasets_Blagar_Bakalang_tsv
1666	baka1276	fly	vavar	v a v a r		datasets_Blagar_Bakalang_tsv
1667	baka1276	mosquito	kinit	k i n i t		datasets_Blagar_Bakalang_tsv
1668	baka1276	ant	kere	k e r e		datasets_Blagar_Bakalang_tsv
1669	baka1276	grasshopper	kebet	k e b e t		datasets_Blagar_Bakalang_tsv
1670	baka1276	spider	kraŋga	k r a ŋ g a		datasets_Blagar_Bakalang_tsv
1671	baka1276	louse_in_hair	kubuŋ	k u b u ŋ		datasets_Blagar_Bakalang_tsv
1672	baka1276	louse_eggs	diliŋ	d i l i ŋ		datasets_Blagar_Bakalang_tsv
1673	baka1276	louse_in_hair	kubaŋ i'va	k u b a ŋ _ i v a		datasets_Blagar_Bakalang_tsv
1674	baka1276	flea	kubaŋ	k u b a ŋ		datasets_Blagar_Bakalang_tsv
1675	baka1276	louse_clothing	kubaŋ	k u b a ŋ		datasets_Blagar_Bakalang_tsv
1676	baka1276	bedbug	te'me	t e m e		datasets_Blagar_Bakalang_tsv
1677	baka1276	big	le	l e		datasets_Blagar_Bakalang_tsv
1678	baka1276	small	kuduk	k u d u k		datasets_Blagar_Bakalang_tsv
1679	baka1276	old_worn_house	luŋ	l u ŋ		datasets_Blagar_Bakalang_tsv
1680	baka1276	new	vede	v e d e		datasets_Blagar_Bakalang_tsv
1681	baka1276	old_people	boma	b o m a	boma ‘old man’, met ‘old woman’	datasets_Blagar_Bakalang_tsv
1682	baka1276	old_people	boma	b o m a	boma ‘old man’, met ‘old woman’	datasets_Blagar_Bakalang_tsv
1683	baka1276	old_people	met	m e t	boma ‘old man’, met ‘old woman’	datasets_Blagar_Bakalang_tsv
1684	baka1276	young_people	ku'war	k u w a r	kuwár ‘young man’, ʤauŋ kəneiŋ ‘young woman’	datasets_Blagar_Bakalang_tsv
1685	baka1276	young_people	ʤauŋ kəneiŋ	dʒ au ŋ _ k ə n ei ŋ	kuwár ‘young man’, ʤauŋ kəneiŋ ‘young woman’	datasets_Blagar_Bakalang_tsv
1686	baka1276	hot	bara	b a r a		datasets_Blagar_Bakalang_tsv
1687	baka1276	cold	ʤevi	dʒ e v i		datasets_Blagar_Bakalang_tsv
1688	baka1276	good	auŋ	au ŋ		datasets_Blagar_Bakalang_tsv
1689	baka1276	bad	ʤasi	dʒ a s i		datasets_Blagar_Bakalang_tsv
1690	baka1276	full	viŋ	v i ŋ		datasets_Blagar_Bakalang_tsv
1691	baka1276	empty	osiŋ	o s i ŋ		datasets_Blagar_Bakalang_tsv
1692	baka1276	wet	lala	l a l a		datasets_Blagar_Bakalang_tsv
1693	baka1276	dry	tata	t a t a		datasets_Blagar_Bakalang_tsv
1694	baka1276	dry_in_sun	poriŋ	p o r i ŋ		datasets_Blagar_Bakalang_tsv
1695	baka1276	short	tukaŋ	t u k a ŋ	(for people)	datasets_Blagar_Bakalang_tsv
1696	baka1276	thin	teil	t ei l		datasets_Blagar_Bakalang_tsv
1697	baka1276	thick	pusi	p u s i		datasets_Blagar_Bakalang_tsv
1698	baka1276	dark	ka'maluŋ	k a m a l u ŋ		datasets_Blagar_Bakalang_tsv
1699	baka1276	light_not_dark	ʤara	dʒ a r a		datasets_Blagar_Bakalang_tsv
1700	baka1276	dirty	klitak	k l i t a k		datasets_Blagar_Bakalang_tsv
1701	baka1276	clean	mulaŋ	m u l a ŋ		datasets_Blagar_Bakalang_tsv
1702	baka1276	sharp	maŋ	m a ŋ	Of spear (tombak) or machete (parang)	datasets_Blagar_Bakalang_tsv
1703	baka1276	blunt	kumbul	k u m b u l		datasets_Blagar_Bakalang_tsv
1704	baka1276	heavy	ta'madi	t a m a d i		datasets_Blagar_Bakalang_tsv
1705	baka1276	light_weight	vila	v i l a		datasets_Blagar_Bakalang_tsv
1706	baka1276	straight	moloŋ	m o l o ŋ		datasets_Blagar_Bakalang_tsv
1707	baka1276	wide	lara	l a r a		datasets_Blagar_Bakalang_tsv
1708	baka1276	correct	molo	m o l o		datasets_Blagar_Bakalang_tsv
1709	baka1276	wrong	hala	h a l a		datasets_Blagar_Bakalang_tsv
1710	baka1276	ripe	tena	t e n a		datasets_Blagar_Bakalang_tsv
1711	baka1276	rotten	mi'nisa	m i n i s a		datasets_Blagar_Bakalang_tsv
1712	baka1276	bitter	ka'mala	k a m a l a		datasets_Blagar_Bakalang_tsv
1713	baka1276	sweet	teŋge	t e ŋ g e		datasets_Blagar_Bakalang_tsv
1714	baka1276	sour	ke'likil	k e l i k i l		datasets_Blagar_Bakalang_tsv
1715	baka1276	salty	ka'mala	k a m a l a		datasets_Blagar_Bakalang_tsv
1716	baka1276	flat	bira	b i r a		datasets_Blagar_Bakalang_tsv
1717	baka1276	smooth	du'la	d u l a	‘slippery’	datasets_Blagar_Bakalang_tsv
1718	baka1276	black	kana	k a n a		datasets_Blagar_Bakalang_tsv
1719	baka1276	white	meʤa	m e dʒ a		datasets_Blagar_Bakalang_tsv
1720	baka1276	red	bibi	b i b i		datasets_Blagar_Bakalang_tsv
1721	baka1276	green	kokua	k o k ua		datasets_Blagar_Bakalang_tsv
1722	baka1276	blue	kokua	k o k ua		datasets_Blagar_Bakalang_tsv
1723	baka1276	yellow	bori	b o r i		datasets_Blagar_Bakalang_tsv
1724	baka1276	sick_painful	dira	d i r a		datasets_Blagar_Bakalang_tsv
1725	baka1276	shy_ashamed	mi'niaŋ	m i n ia ŋ		datasets_Blagar_Bakalang_tsv
1726	baka1276	thirsty	emeŋ tata	e m e ŋ _ t a t a		datasets_Blagar_Bakalang_tsv
1727	baka1276	hungry	ma'napal	m a n a p a l		datasets_Blagar_Bakalang_tsv
1728	baka1276	blind	eŋ ʤasi	e ŋ _ dʒ a s i		datasets_Blagar_Bakalang_tsv
1729	baka1276	deaf	klus	k l u s		datasets_Blagar_Bakalang_tsv
1730	baka1276	scared	dadi	d a d i		datasets_Blagar_Bakalang_tsv
1731	baka1276	angry	om ilil	o m _ i l i l		datasets_Blagar_Bakalang_tsv
1732	baka1276	to_see	teiŋ	t ei ŋ		datasets_Blagar_Bakalang_tsv
1733	baka1276	to_hear	veŋme	v e ŋm e		datasets_Blagar_Bakalang_tsv
1734	baka1276	to_smell	mikuŋ	m i k u ŋ	mimiŋ ‘smell’, mikuŋ ‘kiss’	datasets_Blagar_Bakalang_tsv
1735	baka1276	to_smell	mikuŋ	m i k u ŋ	mimiŋ ‘smell’, mikuŋ ‘kiss’	datasets_Blagar_Bakalang_tsv
1736	baka1276	to_think	ukur	u k u r		datasets_Blagar_Bakalang_tsv
1737	baka1276	to_know	teiŋ	t ei ŋ		datasets_Blagar_Bakalang_tsv
1738	baka1276	to_speak	tutuk	t u t u k		datasets_Blagar_Bakalang_tsv
1739	baka1276	language	hur	h u r		datasets_Blagar_Bakalang_tsv
1740	baka1276	to_lie_down	tjet ja	t je t _ j a		datasets_Blagar_Bakalang_tsv
1741	baka1276	to_sleep	tiaʔ	t ia ʔ		datasets_Blagar_Bakalang_tsv
1742	baka1276	to_wake_up	tahi	t a h i		datasets_Blagar_Bakalang_tsv
1743	baka1276	to_wake_someone_up	mehar	m e h a r		datasets_Blagar_Bakalang_tsv
1744	baka1276	to_bathe	vela	v e l a		datasets_Blagar_Bakalang_tsv
1745	baka1276	to_bathe_a_child	val vela	v a l _ v e l a		datasets_Blagar_Bakalang_tsv
1746	baka1276	to_sit	mihiŋ	m i h i ŋ		datasets_Blagar_Bakalang_tsv
1747	baka1276	to_stand	tahi	t a h i		datasets_Blagar_Bakalang_tsv
1748	baka1276	to_walk	namar	n a m a r		datasets_Blagar_Bakalang_tsv
1749	baka1276	to_run	bihi	b i h i		datasets_Blagar_Bakalang_tsv
1750	baka1276	to_swim	tara	t a r a		datasets_Blagar_Bakalang_tsv
1751	baka1276	to_fly	liri	l i r i		datasets_Blagar_Bakalang_tsv
1752	baka1276	to_fall_from_above	bahera	b a h e r a		datasets_Blagar_Bakalang_tsv
1753	baka1276	to_fall_over	ʔoli	ʔ o l i	e.g. pohon yang dipotong.	datasets_Blagar_Bakalang_tsv
1754	baka1276	to_drop	medi abaŋ	m e d i _ a b a ŋ		datasets_Blagar_Bakalang_tsv
1755	baka1276	to_drink	ʤar na	dʒ a r _ n a		datasets_Blagar_Bakalang_tsv
1756	baka1276	to_eat	na na	n a _ n a		datasets_Blagar_Bakalang_tsv
1757	baka1276	to_cook	na doa	n a _ d o a		datasets_Blagar_Bakalang_tsv
1758	baka1276	to_wash	na vembiŋ	n a _ v e m b i ŋ		datasets_Blagar_Bakalang_tsv
1759	baka1276	to_sew	rota	r o t a		datasets_Blagar_Bakalang_tsv
1760	baka1276	alive	beta	b e t a		datasets_Blagar_Bakalang_tsv
1761	baka1276	to_breathe	eŋ hara	e ŋ _ h a r a		datasets_Blagar_Bakalang_tsv
1762	baka1276	to_die	mina	m i n a		datasets_Blagar_Bakalang_tsv
1763	baka1276	to_give	aiŋ enaŋ	ai ŋ _ e n a ŋ		datasets_Blagar_Bakalang_tsv
1764	baka1276	to_wipe	hapo	h a p o		datasets_Blagar_Bakalang_tsv
1765	baka1276	to_come	ma	m a		datasets_Blagar_Bakalang_tsv
1766	baka1276	to_laugh	ji'ar	j i a r		datasets_Blagar_Bakalang_tsv
1767	baka1276	to_cry	bow	b o w		datasets_Blagar_Bakalang_tsv
1768	baka1276	to_dance	dari	d a r i	‘lego-lego’	datasets_Blagar_Bakalang_tsv
1769	baka1276	to_sing	dar huj	d a r _ h uj		datasets_Blagar_Bakalang_tsv
1770	baka1276	to_burn_clear_land	bil ede	b i l _ e d e		datasets_Blagar_Bakalang_tsv
1771	baka1276	to_shine	ede	e d e		datasets_Blagar_Bakalang_tsv
1772	baka1276	to_shine	bo'lor	b o l o r		datasets_Blagar_Bakalang_tsv
1773	baka1276	to_chew	mame	m a m e		datasets_Blagar_Bakalang_tsv
1774	baka1276	to_yawn	ba'naŋka	b a n a ŋ k a		datasets_Blagar_Bakalang_tsv
1775	baka1276	to_suck	kə'dumu	k ə d u m u		datasets_Blagar_Bakalang_tsv
1776	baka1276	to_blow	opu	o p u		datasets_Blagar_Bakalang_tsv
1777	baka1276	to_spit	puruŋ	p u r u ŋ		datasets_Blagar_Bakalang_tsv
1778	baka1276	to_vomit	ida	i d a		datasets_Blagar_Bakalang_tsv
1779	baka1276	to_rub	doho	d o h o		datasets_Blagar_Bakalang_tsv
1780	baka1276	to_scratch	tu'a	t u a		datasets_Blagar_Bakalang_tsv
1781	baka1276	itchy	kaka	k a k a		datasets_Blagar_Bakalang_tsv
1782	baka1276	to_swell	vara	v a r a		datasets_Blagar_Bakalang_tsv
1783	baka1276	to_hit	meaŋ	m e a ŋ		datasets_Blagar_Bakalang_tsv
1784	baka1276	to_bite	ga:kik	g aː k i k		datasets_Blagar_Bakalang_tsv
1785	baka1276	to_cut	boj	b oj		datasets_Blagar_Bakalang_tsv
1786	baka1276	to_cut_down	hiba	h i b a		datasets_Blagar_Bakalang_tsv
1787	baka1276	to_split	kahi	k a h i		datasets_Blagar_Bakalang_tsv
1788	baka1276	to_divide	pol	p o l		datasets_Blagar_Bakalang_tsv
1789	baka1276	to_stab	taŋi	t a ŋ i		datasets_Blagar_Bakalang_tsv
1790	baka1276	to_fight	tota	t o t a		datasets_Blagar_Bakalang_tsv
1791	baka1276	to_throw	oda	o d a		datasets_Blagar_Bakalang_tsv
1792	baka1276	to_hunt	sow	s o w		datasets_Blagar_Bakalang_tsv
1793	baka1276	to_kill	buj	b uj		datasets_Blagar_Bakalang_tsv
1794	baka1276	to_chase_away_to_run_after	teri	t e r i		datasets_Blagar_Bakalang_tsv
1795	baka1276	to_search_for_to_hunt_for	rapiŋ	r a p i ŋ		datasets_Blagar_Bakalang_tsv
1796	baka1276	to_dig	anaŋ	a n a ŋ		datasets_Blagar_Bakalang_tsv
1797	baka1276	to_bury	tow	t o w		datasets_Blagar_Bakalang_tsv
1798	baka1276	to_flow	totu	t o t u		datasets_Blagar_Bakalang_tsv
1799	baka1276	to_float	tediŋ	t e d i ŋ		datasets_Blagar_Bakalang_tsv
1800	baka1276	to_hold	pina	p i n a		datasets_Blagar_Bakalang_tsv
1801	baka1276	to_tie	nodaŋ	n o d a ŋ		datasets_Blagar_Bakalang_tsv
1802	baka1276	to_play	mumal	m u m a l		datasets_Blagar_Bakalang_tsv
1803	baka1276	to_pull	a'vak	a v a k		datasets_Blagar_Bakalang_tsv
1804	baka1276	to_push	tobaŋ	t o b a ŋ		datasets_Blagar_Bakalang_tsv
1805	baka1276	to_dream	ipar	i p a r		datasets_Blagar_Bakalang_tsv
1806	baka1276	to_crouch	kuku mudiŋ	k u k u _ m u d i ŋ	(lit., ‘knee plant’);	datasets_Blagar_Bakalang_tsv
1807	baka1276	to_choose	veŋ aj	v e ŋ _ aj		datasets_Blagar_Bakalang_tsv
1808	baka1276	to_grow	bilaŋ	b i l a ŋ		datasets_Blagar_Bakalang_tsv
1809	baka1276	to_squeeze	paha	p a h a		datasets_Blagar_Bakalang_tsv
1810	baka1276	to_buy	beli	b e l i		datasets_Blagar_Bakalang_tsv
1811	baka1276	to_sell	bali	b a l i		datasets_Blagar_Bakalang_tsv
1812	baka1276	to_steal	tavi	t a v i		datasets_Blagar_Bakalang_tsv
1813	baka1276	to_close	venteriŋ	v e n t e r i ŋ		datasets_Blagar_Bakalang_tsv
1814	baka1276	to_climb	pa	p a		datasets_Blagar_Bakalang_tsv
1815	baka1276	to_hide	maʤaŋ	m a dʒ a ŋ	maʤaŋ ‘hide something’, navamaʤan ‘hide onesself’	datasets_Blagar_Bakalang_tsv
1816	baka1276	to_hide	navamaʤan	n a v a m a dʒ a n	maʤaŋ ‘hide something’, navamaʤan ‘hide onesself’	datasets_Blagar_Bakalang_tsv
1817	baka1276	to_wait	adiŋ	a d i ŋ		datasets_Blagar_Bakalang_tsv
1818	baka1276	to_fold	le'pet	l e p e t	NOT: lipat tikar	datasets_Blagar_Bakalang_tsv
1819	baka1276	to_help	aiŋ moliŋ	ai ŋ _ m o l i ŋ		datasets_Blagar_Bakalang_tsv
1820	baka1276	to_bark	loti	l o t i		datasets_Blagar_Bakalang_tsv
1821	baka1276	to_shoot	masaŋ	m a s a ŋ		datasets_Blagar_Bakalang_tsv
1822	baka1276	to_pound	tunumuk	t u n u m u k		datasets_Blagar_Bakalang_tsv
1823	baka1276	to_hit_drum	(peŋ) oda	o d a		datasets_Blagar_Bakalang_tsv
1824	baka1276	to_hit_drum	(peŋ) oda	p e ŋ _ o d a		datasets_Blagar_Bakalang_tsv
1825	baka1276	to_call_out	gareŋ	g a r e ŋ		datasets_Blagar_Bakalang_tsv
1826	baka1276	to_tell_untruth	leko	l e k o		datasets_Blagar_Bakalang_tsv
1827	baka1276	to_ask_question	taniŋ	t a n i ŋ		datasets_Blagar_Bakalang_tsv
1828	baka1276	to_count	rekeŋ	r e k e ŋ		datasets_Blagar_Bakalang_tsv
1829	baka1276	one	nu	n u		datasets_Blagar_Bakalang_tsv
1830	baka1276	two	aru	a r u		datasets_Blagar_Bakalang_tsv
1831	baka1276	three	tue	t u e		datasets_Blagar_Bakalang_tsv
1832	baka1276	four	buta	b u t a		datasets_Blagar_Bakalang_tsv
1833	baka1276	five	isiŋ	i s i ŋ		datasets_Blagar_Bakalang_tsv
1834	baka1276	six	taliŋ	t a l i ŋ		datasets_Blagar_Bakalang_tsv
1835	baka1276	seven	titu	t i t u		datasets_Blagar_Bakalang_tsv
1836	baka1276	eight	tuaru	t ua r u		datasets_Blagar_Bakalang_tsv
1837	baka1276	nine	turnu	t u r n u		datasets_Blagar_Bakalang_tsv
1838	baka1276	ten	arnu	a r n u		datasets_Blagar_Bakalang_tsv
1839	baka1276	eleven	ar nu betal nu	a r _ n u _ b e t a l _ n u		datasets_Blagar_Bakalang_tsv
1840	baka1276	twelve	ar nu betal aru	a r _ n u _ b e t a l _ a r u		datasets_Blagar_Bakalang_tsv
1841	baka1276	thirteen	ar nu betal tue	a r _ n u _ b e t a l _ t u e		datasets_Blagar_Bakalang_tsv
1842	baka1276	twenty	ar iaru	a r _ ia r u		datasets_Blagar_Bakalang_tsv
1843	baka1276	twenty_one	ar iaru betal nu	a r _ ia r u _ b e t a l _ n u		datasets_Blagar_Bakalang_tsv
1844	baka1276	thirty	ari tue	a r i _ t u e		datasets_Blagar_Bakalang_tsv
1845	baka1276	one_hundred	ratu nu	r a t u _ n u		datasets_Blagar_Bakalang_tsv
1846	baka1276	one_hundred_and_twenty_three	ratu ariaru betal tue	r a t u _ a r ia r u _ b e t a l _ t u e		datasets_Blagar_Bakalang_tsv
1847	baka1276	two_hundred	ratu aru	r a t u _ a r u		datasets_Blagar_Bakalang_tsv
1848	baka1276	thousand	ribu	r i b u		datasets_Blagar_Bakalang_tsv
1849	baka1276	grandmother	nidat	n i d a t		datasets_Blagar_Bakalang_tsv
1850	baka1276	grandfather	nidat	n i d a t		datasets_Blagar_Bakalang_tsv
1851	baka1276	grandchild	oal idat	o a l _ i d a t		datasets_Blagar_Bakalang_tsv
1852	baka1276	oven	tutu	t u t u		datasets_Blagar_Bakalang_tsv
1853	baka1276	flower	buma	b u m a		datasets_Blagar_Bakalang_tsv
1854	baka1276	long	veniŋ	v e n i ŋ		datasets_Blagar_Bakalang_tsv
1855	baka1276	tall	blolu	b l o l u		datasets_Blagar_Bakalang_tsv
1856	baka1276	tall	blolu	b l o l u		datasets_Blagar_Bakalang_tsv
1857	baka1276	short	tukaŋ	t u k a ŋ		datasets_Blagar_Bakalang_tsv
1858	baka1276	narrow	krobok	k r o b o k		datasets_Blagar_Bakalang_tsv
1859	baka1276	to_shoo_to_chase_away_to_send_away	teri	t e r i		datasets_Blagar_Bakalang_tsv
1860	blag1240-bama	sky	bulaŋ	b u l a ŋ		datasets_Blagar_Bama_tsv
1861	blag1240-bama	sun	ved	v e d		datasets_Blagar_Bama_tsv
1862	blag1240-bama	moon	uru	u r u		datasets_Blagar_Bama_tsv
1863	blag1240-bama	star	id:	i dː		datasets_Blagar_Bama_tsv
1864	blag1240-bama	night	ilkana	i l k a n a		datasets_Blagar_Bama_tsv
1865	blag1240-bama	night	ilqana	i l q a n a		datasets_Blagar_Bama_tsv
1866	blag1240-bama	day	ved	v e d		datasets_Blagar_Bama_tsv
1867	blag1240-bama	morning	ilmexa	i l m e x a		datasets_Blagar_Bama_tsv
1868	blag1240-bama	yesterday	meleŋ	m e l e ŋ		datasets_Blagar_Bama_tsv
1869	blag1240-bama	day_before_yesterday	etaŋ akur	e t a ŋ _ a k u r		datasets_Blagar_Bama_tsv
1870	blag1240-bama	tomorrow	tobaŋ	t o b a ŋ		datasets_Blagar_Bama_tsv
1871	blag1240-bama	day_after_tomorrow	tiaŋ akur	t ia ŋ _ a k u r		datasets_Blagar_Bama_tsv
1872	blag1240-bama	twilight_dawn	ileragabuŋ	i l e r a g a b u ŋ		datasets_Blagar_Bama_tsv
1873	blag1240-bama	cloud	banaw	b a n a w		datasets_Blagar_Bama_tsv
1874	blag1240-bama	wind	enar	e n a r		datasets_Blagar_Bama_tsv
1875	blag1240-bama	rain	onar	o n a r		datasets_Blagar_Bama_tsv
1876	blag1240-bama	rainbow	qatambel	q a t a m b e l		datasets_Blagar_Bama_tsv
1877	blag1240-bama	thunder	ge'lagar	g e l a g a r	bunyinya	datasets_Blagar_Bama_tsv
1878	blag1240-bama	lightning	ilmeraq	i l m e r a q	kilatan, cahaya	datasets_Blagar_Bama_tsv
1879	blag1240-bama	earthquake	ilota	i l o t a		datasets_Blagar_Bama_tsv
1880	blag1240-bama	fog	ilmo'ro	i l m o r o		datasets_Blagar_Bama_tsv
1881	blag1240-bama	river_stream	bola	b o l a		datasets_Blagar_Bama_tsv
1882	blag1240-bama	mountain	buku	b u k u		datasets_Blagar_Bama_tsv
1883	blag1240-bama	hill_ridge	ilbuku	i l b u k u		datasets_Blagar_Bama_tsv
1884	blag1240-bama	village	abaŋ	a b a ŋ		datasets_Blagar_Bama_tsv
1885	blag1240-bama	soil	mexe	m e x e		datasets_Blagar_Bama_tsv
1886	blag1240-bama	Earth	por	p o r		datasets_Blagar_Bama_tsv
1887	blag1240-bama	hole	ilbaxa	i l b a x a		datasets_Blagar_Bama_tsv
1888	blag1240-bama	stone	war	w a r		datasets_Blagar_Bama_tsv
1889	blag1240-bama	coral_rock	koqas	k o q a s	batu (rock) di pantai	datasets_Blagar_Bama_tsv
1890	blag1240-bama	coral_reef	mur	m u r	karang (reef) di dasar laut	datasets_Blagar_Bama_tsv
1891	blag1240-bama	water	ʤer	dʒ e r		datasets_Blagar_Bama_tsv
1892	blag1240-bama	sea	taŋ	t a ŋ		datasets_Blagar_Bama_tsv
1893	blag1240-bama	wave	buat	b ua t		datasets_Blagar_Bama_tsv
1894	blag1240-bama	foam	(taŋ) bubuŋ	b u b u ŋ		datasets_Blagar_Bama_tsv
1895	blag1240-bama	foam	(taŋ) bubuŋ	t a ŋ _ b u b u ŋ		datasets_Blagar_Bama_tsv
1896	blag1240-bama	forest	ilpusi	i l p u s i		datasets_Blagar_Bama_tsv
1897	blag1240-bama	field	dadi	d a d i		datasets_Blagar_Bama_tsv
1898	blag1240-bama	garden	il	i l		datasets_Blagar_Bama_tsv
1899	blag1240-bama	road	iga	i g a		datasets_Blagar_Bama_tsv
1900	blag1240-bama	canoe	ʤe	dʒ e		datasets_Blagar_Bama_tsv
1901	blag1240-bama	fishing_hook	kawil	k a w i l		datasets_Blagar_Bama_tsv
1902	blag1240-bama	fish_trap	wer	w e r	dibuat dari bambu untuk menangkap ikan yang ditinggal. NOT fish net or fish line.	datasets_Blagar_Bama_tsv
1903	blag1240-bama	rope	sel	s e l		datasets_Blagar_Bama_tsv
1904	blag1240-bama	machete	peda	p e d a		datasets_Blagar_Bama_tsv
1905	blag1240-bama	axe	taxa	t a x a		datasets_Blagar_Bama_tsv
1906	blag1240-bama	spear	qaba	q a b a		datasets_Blagar_Bama_tsv
1907	blag1240-bama	burden_stick	kalaŋ	k a l a ŋ		datasets_Blagar_Bama_tsv
1908	blag1240-bama	bow	umat	u m a t		datasets_Blagar_Bama_tsv
1909	blag1240-bama	arrow	kubulit	k u b u l i t		datasets_Blagar_Bama_tsv
1910	blag1240-bama	knife	semeriŋ	s e m e r i ŋ		datasets_Blagar_Bama_tsv
1911	blag1240-bama	comb	kiri	k i r i	kíri ‘large comb’, ímil ‘small comb’	datasets_Blagar_Bama_tsv
1912	blag1240-bama	comb	imil	i m i l	kíri ‘large comb’, ímil ‘small comb’	datasets_Blagar_Bama_tsv
1913	blag1240-bama	mat	bex	b e x		datasets_Blagar_Bama_tsv
1914	blag1240-bama	needle	batul	b a t u l		datasets_Blagar_Bama_tsv
1915	blag1240-bama	fire	ad	a d		datasets_Blagar_Bama_tsv
1916	blag1240-bama	smoke	benaxa	b e n a x a		datasets_Blagar_Bama_tsv
1917	blag1240-bama	ash	moro	m o r o		datasets_Blagar_Bama_tsv
1918	blag1240-bama	mud	buta	b u t a		datasets_Blagar_Bama_tsv
1919	blag1240-bama	clay	mexei mox	m e x ei _ m o x		datasets_Blagar_Bama_tsv
1920	blag1240-bama	gravel	dologar	d o l o g a r		datasets_Blagar_Bama_tsv
1921	blag1240-bama	sand	was	w a s		datasets_Blagar_Bama_tsv
1922	blag1240-bama	grass	ut	u t		datasets_Blagar_Bama_tsv
1923	blag1240-bama	house	ma	m a		datasets_Blagar_Bama_tsv
1924	blag1240-bama	traditional_house	ma 'ele	m a _ e l e		datasets_Blagar_Bama_tsv
1925	blag1240-bama	storage_house	kuru	k u r u		datasets_Blagar_Bama_tsv
1926	blag1240-bama	raised_platform	deki	d e k i		datasets_Blagar_Bama_tsv
1927	blag1240-bama	door	tuni	t u n i		datasets_Blagar_Bama_tsv
1928	blag1240-bama	thatched_roof	waraŋ	w a r a ŋ		datasets_Blagar_Bama_tsv
1929	blag1240-bama	thatch_for_roofing	meniŋ	m e n i ŋ		datasets_Blagar_Bama_tsv
1930	blag1240-bama	tree	te	t e		datasets_Blagar_Bama_tsv
1931	blag1240-bama	wood	tukar	t u k a r		datasets_Blagar_Bama_tsv
1932	blag1240-bama	bark_of_tree	te wa'si	t e _ w a s i		datasets_Blagar_Bama_tsv
1933	blag1240-bama	leaf	wa	w a		datasets_Blagar_Bama_tsv
1934	blag1240-bama	branch	geteni	g e t e n i	cabang pohon	datasets_Blagar_Bama_tsv
1935	blag1240-bama	firewood	ad taxata	a d _ t a x a t a		datasets_Blagar_Bama_tsv
1936	blag1240-bama	rattan	leg	l e g		datasets_Blagar_Bama_tsv
1937	blag1240-bama	root	riki	r i k i		datasets_Blagar_Bama_tsv
1938	blag1240-bama	fruit	gesi	g e s i		datasets_Blagar_Bama_tsv
1939	blag1240-bama	seed	goxal	g o x a l		datasets_Blagar_Bama_tsv
1940	blag1240-bama	uncooked_rice	mod	m o d		datasets_Blagar_Bama_tsv
1941	blag1240-bama	cooked_rice	nalikan	n a l i k a n		datasets_Blagar_Bama_tsv
1942	blag1240-bama	rice_plant	mod	m o d		datasets_Blagar_Bama_tsv
1943	blag1240-bama	to_plant_yam	mudiŋ	m u d i ŋ		datasets_Blagar_Bama_tsv
1944	blag1240-bama	to_plant_rice	mudiŋ	m u d i ŋ		datasets_Blagar_Bama_tsv
1945	blag1240-bama	betel_nut_areca	bu	b u		datasets_Blagar_Bama_tsv
1946	blag1240-bama	betel_vine	ma:t	m aː t		datasets_Blagar_Bama_tsv
1947	blag1240-bama	lime	awar	a w a r		datasets_Blagar_Bama_tsv
1948	blag1240-bama	chew_betel	mat sa	m a t _ s a		datasets_Blagar_Bama_tsv
1949	blag1240-bama	sweet_potato	ku ka'si	k u _ k a s i		datasets_Blagar_Bama_tsv
1950	blag1240-bama	cassava	nuk benu	n u k _ b e n u		datasets_Blagar_Bama_tsv
1951	blag1240-bama	taro	bumis	b u m i s		datasets_Blagar_Bama_tsv
1952	blag1240-bama	sugarcane	u:b	uː b		datasets_Blagar_Bama_tsv
1953	blag1240-bama	corn_maize	batar	b a t a r		datasets_Blagar_Bama_tsv
1954	blag1240-bama	cooked_corn	batar ipi	b a t a r _ i p i		datasets_Blagar_Bama_tsv
1955	blag1240-bama	coconut	wet	w e t		datasets_Blagar_Bama_tsv
1956	blag1240-bama	gebang_palm	kudubu	k u d u b u		datasets_Blagar_Bama_tsv
1957	blag1240-bama	lontar_palm	tox	t o x	tox ‘tuak, palm wine’	datasets_Blagar_Bama_tsv
1958	blag1240-bama	lontar_palm	tox aikoli	t o x _ ai k o l i	tox ‘tuak, palm wine’	datasets_Blagar_Bama_tsv
1959	blag1240-bama	sugar_palm	bur	b u r		datasets_Blagar_Bama_tsv
1960	blag1240-bama	marungga	motoluŋ	m o t o l u ŋ		datasets_Blagar_Bama_tsv
1961	blag1240-bama	gum_tree	pal	p a l		datasets_Blagar_Bama_tsv
1962	blag1240-bama	bamboo	petuŋ	p e t u ŋ		datasets_Blagar_Bama_tsv
1963	blag1240-bama	banana	mogul	m o g u l		datasets_Blagar_Bama_tsv
1964	blag1240-bama	mango	mampele	m a m p e l e		datasets_Blagar_Bama_tsv
1965	blag1240-bama	papaya	kasi	k a s i		datasets_Blagar_Bama_tsv
1966	blag1240-bama	breadfruit	kunur	k u n u r		datasets_Blagar_Bama_tsv
1967	blag1240-bama	bean	tagul	t a g u l		datasets_Blagar_Bama_tsv
1968	blag1240-bama	honey	meger	m e g e r		datasets_Blagar_Bama_tsv
1969	blag1240-bama	milk	tu	t u	not 'breast'	datasets_Blagar_Bama_tsv
1970	blag1240-bama	salt	isar	i s a r		datasets_Blagar_Bama_tsv
1971	blag1240-bama	fat	ge-'tama	g e _ t a m a		datasets_Blagar_Bama_tsv
1972	blag1240-bama	bone	gekira	g e k i r a		datasets_Blagar_Bama_tsv
1973	blag1240-bama	rib	tabas	t a b a s		datasets_Blagar_Bama_tsv
1974	blag1240-bama	sweat	trubuŋ	tr u b u ŋ		datasets_Blagar_Bama_tsv
1975	blag1240-bama	tear	unuŋ	u n u ŋ		datasets_Blagar_Bama_tsv
1976	blag1240-bama	blood	we	w e		datasets_Blagar_Bama_tsv
1977	blag1240-bama	heart	kubaŋ	k u b a ŋ		datasets_Blagar_Bama_tsv
1978	blag1240-bama	liver	gilila	g i l i l a		datasets_Blagar_Bama_tsv
1979	blag1240-bama	guts	bubata	b u b a t a		datasets_Blagar_Bama_tsv
1980	blag1240-bama	excrement	as	a s		datasets_Blagar_Bama_tsv
1981	blag1240-bama	lungs	goxonax	g o x o n a x		datasets_Blagar_Bama_tsv
1982	blag1240-bama	stomach_belly	gutoku	g u t o k u		datasets_Blagar_Bama_tsv
1983	blag1240-bama	head	go:ŋkul	g oː ŋ k u l		datasets_Blagar_Bama_tsv
1984	blag1240-bama	hair	toŋ wa	t o ŋ _ w a		datasets_Blagar_Bama_tsv
1985	blag1240-bama	body_hair	pimudi	p i m u d i		datasets_Blagar_Bama_tsv
1986	blag1240-bama	eye	teŋ	t e ŋ		datasets_Blagar_Bama_tsv
1987	blag1240-bama	ear	gekir	g e k i r		datasets_Blagar_Bama_tsv
1988	blag1240-bama	nose	timiŋ	t i m i ŋ		datasets_Blagar_Bama_tsv
1989	blag1240-bama	mouth	tai	t ai		datasets_Blagar_Bama_tsv
1990	blag1240-bama	chin	taiwa	t ai w a		datasets_Blagar_Bama_tsv
1991	blag1240-bama	lips	tai tu'pa	t ai _ t u p a		datasets_Blagar_Bama_tsv
1992	blag1240-bama	teeth	tewesiŋ	t e w e s i ŋ		datasets_Blagar_Bama_tsv
1993	blag1240-bama	tongue	tegebur	t e g e b u r		datasets_Blagar_Bama_tsv
1994	blag1240-bama	neck	tatax	t a t a x		datasets_Blagar_Bama_tsv
1995	blag1240-bama	shoulder	tabagat	t a b a g a t		datasets_Blagar_Bama_tsv
1996	blag1240-bama	arm	tataŋ	t a t a ŋ		datasets_Blagar_Bama_tsv
1997	blag1240-bama	finger	tataŋ tuba	t a t a ŋ _ t u b a		datasets_Blagar_Bama_tsv
1998	blag1240-bama	fingernail	tataŋ krusiŋ	t a t a ŋ _ k r u s i ŋ		datasets_Blagar_Bama_tsv
1999	blag1240-bama	breast	tu:	t uː		datasets_Blagar_Bama_tsv
2000	blag1240-bama	navel	tupusal	t u p u s a l		datasets_Blagar_Bama_tsv
[truncated: 36,884 more rows]
