# Supplementary material for: LexiRumah: An online lexical database of the Lesser Sunda Islands
Source: PLoS One. 2018 Oct 17;13(10):e0205250. doi: 10.1371/journal.pone.0205250 (PMC6192618; doi:10.1371/journal.pone.0205250)
Supplement: S1 File — ZIP-Archive containing CLDF dataset and pylexirumah software package. (ZIP) [file pone.0205250.s001.zip › lexirumah-data-1.0.0-rc4/cldf/lects.csv]

ID	Name	Family	Latitude	Longitude	Region	Glottocode	Iso	Culture	Description	Comment
alor1247-baran	Alorese-Baranusa	Austronesian	-8.3613	124.0939	West Pantar, Alor Regency, East Nusa Tenggara, Indonesia	alor1247	aol
idat1237	Idate	Austronesian	-8.7719	125.9262	Manatuto, Timor-Leste	idat1237	idt
keda1252-leuba	Kedang-Leubatang	Austronesian	-8.322778999999999	123.717692	Omesuri, Lembata Regency, East Nusa Tenggara, Indonesia	keda1252		keda		Originally listed as Kedang3
keda1252-leuwa	Kedang-Léuwayang	Austronesian	-8.229244	123.74247700000001	Omesuri, Lembata Regency, East Nusa Tenggara, Indonesia	keda1252				Word list by
kema1243	Kemak	Austronesian	-8.9729	125.2074	Bobonaro, Timor-Leste	kema1243	kem
laka1255	Lakalei	Austronesian	-8.7719	125.9262	Manatuto, Timor-Leste	laka1255	lka
lama1277-adona	Lamaholot-Adonara	Austronesian	-8.3757	123.2375	Ile Boleng, East Flores Regency, East Nusa Tenggara, Indonesia	adon1237	slp	adon
lama1277-baipi	Lamaholot-Baipito	Austronesian	-8.2626	122.9716	Ile Mandiri, East Flores Regency, East Nusa Tenggara, Indonesia	lama1277	slp		Baipito, from Keraf (1978)	approximates from Keraf map
lama1277-bama	Lamaholot-Bama	Austronesian	-8.3876	122.8714	Demon Pagong, East Flores Regency, East Nusa Tenggara, Indonesia	lama1277	slp		Bama, from Keraf (1978)	approximates from Keraf map
lama1277-belan	Lamaholot-Belang	Austronesian	-8.4161	123.35	Nubatukan, Lembata Regency, East Nusa Tenggara, Indonesia	lama1277	slp		Belang, from Keraf (1978)	approximates from Keraf map
lama1277-botun	Lamaholot-Botun	Austronesian	-8.3679	123.01899999999999	Wotan ulu mado, East Flores Regency, East Nusa Tenggara, Indonesia	lama1277	slp		Botun, from Keraf (1978)	approximates from Keraf map
lama1277-dulhi	Lamaholot-Dulhi	Austronesian	-8.2714	123.2394	Klubagolit, Kabupaten Flores Timur, Nusa Tenggara Tim., Indonesia	lama1277	slp		Dulhi, from Keraf (1978)	approximates from Keraf map
sika1262-hewa	Hewa	Austronesian	-8.595056	122.70702800000001	Wulanggitang, East Flores Regency, East Nusa Tenggara, Indonesia	sika1262	ski		Hewa, from Keraf (1978)	approximates from Keraf map
lama1277-horow	Lamaholot-Horowura	Austronesian	-8.3299	123.1014	West Adonara, East Flores Regency, East Nusa Tenggara, Indonesia	lama1277	slp		Horowura, from Keraf (1978)	approximates from Keraf map
lama1277-ileap	Lamaholot-Ile Ape	Austronesian	-8.2898	123.464	Ile Ape, Lembata Regency, East Nusa Tenggara, Indonesia	lama1277	slp		Ile Ape, from Keraf (1978)	approximates from Keraf map
lama1277-imulo	Lamaholot-Imulolo	Austronesian	-8.5024	123.3404	Nagawutung, Lembata Regency, East Nusa Tenggara, Indonesia	lama1277	slp		Imulolo, from Keraf (1978)	approximates from Keraf map
lama1277-kalik	Lamaholot-Kalikasa	Austronesian	-8.463	123.4798	Atadei, Lembata Regency, East Nusa Tenggara, Indonesia	kali1300	slp		Kalikasa, from Keraf (1978)	approximates from Keraf map
keda1252	Kedang	Austronesian	-8.2626	123.775	Omesuri, Lembata Regency, East Nusa Tenggara, Indonesia	keda1252			Kedang, from Keraf (1978)	approximates from Keraf map
lama1277-kiwan	Lamaholot-Kiwangona	Austronesian	-8.363	123.2635	Ile Boleng, East Flores Regency, East Nusa Tenggara, Indonesia	lama1277	slp		Kiwangona, from Keraf (1978)	approximates from Keraf map
lama1277-lamah	Lamaholot-Lamahora	Austronesian	-8.3869	123.431	Nubatukan, Lembata Regency, East Nusa Tenggara, Indonesia	lama1277	slp		Lamahora, from Keraf (1978)	approximates from Keraf map
lama1277-lamak	Lamaholot-Lamakera	Austronesian	-8.4385	123.1582	East Solor, East Flores Regency, East Nusa Tenggara, Indonesia	lama1277	slp		Lamakera, from Keraf (1978)	approximates from Keraf map
lama1277-lamal	Lamaholot-Lamalera	Austronesian	-8.5536	123.4271	Wulandoni, Lembata Regency, East Nusa Tenggara, Indonesia	lama1277	slp		Lamalera, from Keraf (1978)	approximates from Keraf map
lama1277-lamat	Lamaholot-Lamatuka	Austronesian	-8.3842	123.5663	Lebatukan, Lembata Regency, East Nusa Tenggara, Indonesia	lama1277	slp		Lamatuka, from Keraf (1978)	approximates from Keraf map
lama1277-lewoe	Lamaholot-Lewoeleng	Austronesian	-8.3333	123.6597	Lebatukan, Lembata Regency, East Nusa Tenggara, Indonesia	lama1277	slp		Lewoeleng, from Keraf (1978)	approximates from Keraf map
lama1277-lewok	Lamaholot-Lewokukun	Austronesian	-8.429	123.4173	Nubatukan, Lembata Regency, East Nusa Tenggara, Indonesia	lama1277	slp		Lewokukun, from Keraf (1978)	approximates from Keraf map
lama1277-lewog	Lamaholot-Lewolaga	Austronesian	-8.420010000000001	122.790194	Titehena, East Flores Regency, East Nusa Tenggara, Indonesia	lama1277	slp		Lewolaga, from Keraf (1978)	approximates from Keraf map
lama1277-lewom	Lamaholot-Lewolema	Austronesian	-8.251	122.9215	Lewo Lema, East Flores Regency, East Nusa Tenggara, Indonesia	lama1277	slp		Lewolema, from Keraf (1978)	approximates from Keraf map
lama1277-lewop	Lamaholot-Lewopenutu	Austronesian	-8.5553	123.3605	Wulandoni, Lembata Regency, East Nusa Tenggara, Indonesia	lama1277	slp		Lewopenutu, from Keraf (1978)	approximates from Keraf map
lama1277-lewot	Lamaholot-Lewotala	Austronesian	-8.5702	123.3972	Wulandoni, Lembata Regency, East Nusa Tenggara, Indonesia	lama1277	slp		Lewotala, from Keraf (1978)	approximates from Keraf map
lama1277-lewob	Lamaholot-Lewotobi	Austronesian	-8.5689	122.7602	Wulanggitang, East Flores Regency, East Nusa Tenggara, Indonesia	lewo1244	slp		Lewotobi, from Keraf (1978)	approximates from Keraf map
lama1277-lewuk	Lamaholot-Lewuka	Austronesian	-8.537302	123.409681	Wulandoni, Lembata Regency, East Nusa Tenggara, Indonesia	lama1277	slp		Lewuka, from Keraf (1978)	Coordinates taken from Belobao/Lewuka village
lama1277-merde	Lamaholot-Merdeka	Austronesian	-8.3829	123.5402	Lebatukan, Lembata Regency, East Nusa Tenggara, Indonesia	lama1277	slp		Merdeka, from Keraf (1978)	approximates from Keraf map
lama1277-minga	Lamaholot-Mingar	Austronesian	-8.5267	123.2307	Nagawutung, Lembata Regency, East Nusa Tenggara, Indonesia	lama1277	slp		Mingar, from Keraf (1978)	approximates from Keraf map
lama1277-mulan	Lamaholot-Mulan	Austronesian	-8.5196	123.4665	Wulandoni, Lembata Regency, East Nusa Tenggara, Indonesia	lama1277	slp		Mulan, from Keraf (1978)	approximates from Keraf map
lama1277-paina	Lamaholot-Painara	Austronesian	-8.521	123.5349	Atadei, Lembata Regency, East Nusa Tenggara, Indonesia	lama1277	slp		Painara, from Keraf (1978)	approximates from Keraf map
lama1277-pukau	Lamaholot-Pukaunu	Austronesian	-8.4644	122.6716	Talibura, Sikka Regency, East Nusa Tenggara, Indonesia	lama1277	slp		Pukaunu, from Keraf (1978)	approximates from Keraf map
lama1277-ritae	Lamaholot-Ritaebang	Austronesian	-8.5492	122.9128	West Solor, East Flores Regency, East Nusa Tenggara, Indonesia	lama1277	slp		Ritaebang, from Keraf (1978)	approximates from Keraf map
lama1277-tanju	Lamaholot-Tanjung	Austronesian	-8.1396	122.8391	Tanjung Bunga, East Flores Regency, East Nusa Tenggara, Indonesia	lama1277	slp		Tanjung, from Keraf (1978)	approximates from Keraf map
lama1277-waiba	Lamaholot-Waibalun	Austronesian	-8.3122	122.9764	Larantuka, East Flores Regency, East Nusa Tenggara, Indonesia	lama1277	slp		Waibalun, from Keraf (1978)	approximates from Keraf map
lama1277-waiwa	Lamaholot-Waiwadan	Austronesian	-8.2796	123.1069	West Adonara, East Flores Regency, East Nusa Tenggara, Indonesia	lama1277	slp		Waiwadan, from Keraf (1978)	approximates from Keraf map
lama1277-watan	Lamaholot-Watan	Austronesian	-8.3842	123.146	East Adonara, East Flores Regency, East Nusa Tenggara, Indonesia	lama1277	slp		Watan, from Keraf (1978)	approximates from Keraf map
lama1277-wuake	Lamaholot-Wuakerong	Austronesian	-8.4779	123.2938	Nagawutung, Lembata Regency, East Nusa Tenggara, Indonesia	lama1277	slp		Wuakerong, from Keraf (1978)	approximates from Keraf map
lama1277-lewoi	Lamaholot-Lewoingu	Austronesian	-8.423064	122.81641299999998	Titehena, East Flores Regency, East Nusa Tenggara, Indonesia	lama1277	slp	lewo		Lamaholotic: lama1292. lama1278 is Lamalera, which is spoken further west down the coast, and may actually be on the wrong Lamaholot-subclade
lama1277-lerek	Lamaholot-Lerek	Austronesian	-8.522488000000001	123.54628100000001	Atadei, Lembata Regency, East Nusa Tenggara, Indonesia	lama1277	slp		Lamaholot from the village of Lerek	Alternative variety name: Painara
mamb1306	Mambai	Austronesian	-8.9918	125.5072	Ainaro, Timor-Leste	mamb1306	mgm			Mambae: mamb1306
p-aust1307-abvd	proto-AN-ABVD	Austronesian				aust1307				Proto-Austronesian reconstruction from the Austronesian Basic Vocabulary Database
p-cent2245-abvd	proto-Central-MP-ABVD	Austronesian				cent2245				Proto-Central Malayo-Polynesian reconstruction from the Austronesian Basic Vocabulary Database
p-mala1545-abvd	proto-MP-ABVD	Austronesian				mala1545
p-mala1545-acd	proto-MP-ACD	Austronesian				mala1545
sika1262-maume	Sika-Maumere	Austronesian	-8.623997	122.218645	East Alok, Sikka Regency, East Nusa Tenggara, Indonesia	sika1262	ski			Originally listed as Sika2. We also have coordinates -8.3433/125.0922, but they are on east Alor.
sika1262-tanai	Sika-Tana Ai	Austronesian	-8.599602	122.61943799999999	Waiblama, Sikka Regency, East Nusa Tenggara, Indonesia	tana1283	ski			Sika list from ...
tetu1246	Tetun Dili	Austronesian	-8.5478	125.5442	Dili, Timor-Leste	tetu1246	tdt
tetu1245-suai	Tetun Terik-Suai	Austronesian	-9.314842	125.255396	Suai, Timor-Leste	sout2898	tdt
tetu1245-vique	Tetun Terik-Viqueque	Austronesian	-8.8608	126.3631	Viqueque, Timor-Leste	east2473	tdt	tetu
tuku1254	Tokodede	Austronesian	-8.6128	125.2017	Maubara, Timor-Leste	tuku1254	tkd			Tukudede: tuku1254
atim1239	Abui-Atimelang	Timor-Alor-Pantar	-8.226	124.6683	North Alor Tengah, Alor Regency, East Nusa Tenggara, Indonesia	atim1239	abz			Atimelang and Fuimelang were two villages but have merged; Atimelang=Atengmelang
abui1241-fuime	Abui-Fuimelang	Timor-Alor-Pantar	-8.226	124.6683	North Alor Tengah, Alor Regency, East Nusa Tenggara, Indonesia	abui1241	abz
abui1241-petle	Abui-Petleng	Timor-Alor-Pantar	-8.2144	124.59299999999999	North Alor Tengah, Alor Regency, East Nusa Tenggara, Indonesia	abui1241	abz
abui1241-takal	Abui-Takalelang	Timor-Alor-Pantar	-8.1887	124.6264	North Alor Tengah, Alor Regency, East Nusa Tenggara, Indonesia	abui1241	abz	abui
abui1241-ulaga	Abui-Ulaga	Timor-Alor-Pantar	-8.403792	124.62370200000001	Mataru, Alor Regency, East Nusa Tenggara, Indonesia	abui1241	abz
adan1251-otvai	Adang-Otvai	Timor-Alor-Pantar	-8.1837	124.4979	Alor Northwest, Alor Regency, East Nusa Tenggara, Indonesia	adan1251	adn
adan1251-lawah	Adang-Lawahing	Timor-Alor-Pantar	-8.2109	124.4272	Alor Northwest, Alor Regency, East Nusa Tenggara, Indonesia	adan1251	adn
alor1247-besar	Alorese-Alor-Besar	Austronesian	-8.2222047	124.40844440000001	Alor Northwest, Alor Regency, East Nusa Tenggara, Indonesia	alor1247
baka1276	Blagar-Bakalang	Timor-Alor-Pantar	-8.2634	124.2972	East Pantar, Alor Regency, East Nusa Tenggara, Indonesia	baka1276	beu
blag1240-bama	Blagar-Bama	Timor-Alor-Pantar	-8.2771	124.3013	East Pantar, Alor Regency, East Nusa Tenggara, Indonesia	blag1240	beu
blag1240-kulij	Blagar-Kulijahi	Timor-Alor-Pantar	-8.2975	124.3033	East Pantar, Alor Regency, East Nusa Tenggara, Indonesia	blag1240	beu
blag1240-nule	Blagar-Nule	Timor-Alor-Pantar	-8.3672	124.2409	East Pantar, Alor Regency, East Nusa Tenggara, Indonesia	blag1240	beu
pura1258	Blagar-Pura	Timor-Alor-Pantar	-8.2829	124.3307	Pura Island, Alor Regency, East Nusa Tenggara, Indonesia	pura1258	beu	blag		includes Blagar Dolabang and Blagar Dadibira
blag1240-tuntu	Blagar-Tuntuli	Timor-Alor-Pantar	-8.2056	124.2907	Pantar, Alor Regency, East Nusa Tenggara, Indonesia	blag1240	beu
blag1240-warsa	Blagar-Warsalelang	Timor-Alor-Pantar	-8.3252	124.3011	East Pantar, Alor Regency, East Nusa Tenggara, Indonesia	blag1240	beu
buna1278-bobon	Bunak-Bobonaro	Timor-Alor-Pantar	-9.033683	125.323406	Bobonaro, Timor-Leste	buna1278	bfn	buna
buna1278-suai	Bunak-Suai	Timor-Alor-Pantar	-9.314842	125.255396	Suai, Timor-Leste	buna1278	bfn
buna1278-malia	Bunak-Maliana	Timor-Alor-Pantar	-8.9912	125.2227	Bobonaro, Timor-Leste	buna1278	bfn
dein1238	Deing	Timor-Alor-Pantar	-8.3488	124.1304	Central Pantar, Alor Regency, East Nusa Tenggara, Indonesia	dein1238
fata1247	Fataluku	Timor-Alor-Pantar	-8.4394	126.9821	Lautem, Timor-Leste	fata1247	ddg	fata
hama1240	Hamap-Moru	Timor-Alor-Pantar	-8.2668	124.5183	Alor Bar. Daya, Kabupaten Alor, Nusa Tenggara Tim., Indonesia	hama1240	hmu
kabo1247	Kabola-Monbang	Timor-Alor-Pantar	-8.1737	124.5546	Kabola, Alor Regency, East Nusa Tenggara, Indonesia	kabo1247	klz
kaer1234	Kaera-Abangiwang	Timor-Alor-Pantar	-8.4047	124.2175	East Pantar, Alor Regency, East Nusa Tenggara, Indonesia	kaer1234	jka	kaer
kafo1240	Kafoa-Probur	Timor-Alor-Pantar	-8.3616	124.4478	Alor Bar. Daya, Kabupaten Alor, Nusa Tenggara Tim., Indonesia	kafo1240	kpu			Coordinates taken from Probur village on OSM [Gereon]; changed lat and long in this file to match Languages and Coordinates excel file [Emily]
kama1365	Kamang-Atoitaa	Timor-Alor-Pantar	-8.2543	124.8515	Alor Timur Laut, Alor Regency, East Nusa Tenggara, Indonesia	kama1365	woi
kira1248	Kiraman	Timor-Alor-Pantar	-8.3847	124.8334	Pureman, Alor Regency, East Nusa Tenggara, Indonesia	kira1248	kvd
kelo1247-bring	Klon-Bring	Timor-Alor-Pantar	-8.349705	124.42311699999999	Alor Bar. Daya, Kabupaten Alor, Nusa Tenggara Tim., Indonesia	kelo1247	kyo			From village Probur (-8.349705, 124.423117)
kelo1247-hopte	Klon-Hopter	Timor-Alor-Pantar	-8.4018	124.41920559999998	Alor Bar. Daya, Kabupaten Alor, Nusa Tenggara Tim., Indonesia	kelo1247	kyo
kuii1253	Kui-Labaing	Timor-Alor-Pantar	-8.422124	124.52453799999999	Alor Bar. Daya, Kabupaten Alor, Nusa Tenggara Tim., Indonesia	kuii1253	kvd			Kui was recoded in Moru, but speaker is from Lerabaing -8.422124, 124.524538
kula1280-lanto	Kula-Lantoka	Timor-Alor-Pantar	-8.2584306	124.93091670000001	East Alor, Alor Regency, East Nusa Tenggara, Indonesia	kula1280	tpg
maka1316	Makasae	Timor-Alor-Pantar	-8.4394	126.9821	Lautem, Timor-Leste	maka1316	mkz	maka
nede1245	Nedebang	Timor-Alor-Pantar	-8.2793	124.1969	Pantar, Alor Regency, East Nusa Tenggara, Indonesia	nede1245	nec
p-alor1249	proto-AP	Timor-Alor-Pantar				alor1249
p-timo1261	proto-TAP	Timor-Alor-Pantar				timo1261
p-east2519	proto-TIM	Timor-Alor-Pantar				east2519
rett1240	Reta	Timor-Alor-Pantar	-8.3224	124.3543	Pura Island, Alor Regency, East Nusa Tenggara, Indonesia	rett1240	ret
sarr1247-adiab	Sar-Adiabang	Timor-Alor-Pantar	-8.326	124.228	East Pantar, Alor Regency, East Nusa Tenggara, Indonesia	sarr1247
sarr1247-nule	Sar-Nule	Timor-Alor-Pantar	-8.3775	124.2303	East Pantar, Alor Regency, East Nusa Tenggara, Indonesia	sarr1247
sawi1256	Sawila	Timor-Alor-Pantar	-8.3433	125.0922	East Alor, Alor Regency, East Nusa Tenggara, Indonesia	sawi1256	swt
teiw1235	Teiwa-Lebang	Timor-Alor-Pantar	-8.257	124.2151	Pantar, Alor Regency, East Nusa Tenggara, Indonesia	leba1239	twe	teiw
wers1238-taram	Wersing-Taramana	Timor-Alor-Pantar	-8.167276	124.850714	Alor Timur Laut, Alor Regency, East Nusa Tenggara, Indonesia	wers1238	kvw			Wersing speaker recorded in Kalabahi but speaker is from Taramana: -8.167276, 124.850714. (Taramana is NOT in Kolana, so the current ID is misleading.)
wers1238-marit	Wersing-Maritaing	Timor-Alor-Pantar	-8.296813900000002	125.1093111	East Alor, Alor Regency, East Nusa Tenggara, Indonesia	wers1238	kvw
lamm1241-westp	Western Pantar-Tubbe	Timor-Alor-Pantar	-8.450514	124.05452199999999	Central Pantar, Alor Regency, East Nusa Tenggara, Indonesia	lamm1241	lev			Collection by Gary Holton. From Puntaru (-8.450514, 124.054522), in the Tubbe speaking region.
alor1247-pandai	Alorese-Pandai	Austronesian	-8.215589999999999	124.2643342	Pantar, Alor Regency, East Nusa Tenggara, Indonesia	alor1247
alor1247-munas	Alorese-Munaseli	Austronesian	-8.1927045	124.3070337	Pantar, Alor Regency, East Nusa Tenggara, Indonesia	alor1247
koto1251	Meto-Kotos Amarasi	Austronesian	-10.243719	123.87245800000001	South Amarasi, Kupang, East Nusa Tenggara, Indonesia	koto1251			Amarasi dialect of Uab Meto, in the Kotos variety spoken by inhabitants of the hamlet
alor1247-marisa	Alorese-Marisa	Austronesian	-8.35602	123.96226		alor1247	aol			Coordinates are of Kayang hamlet on the other side of the strait, where data was collected
