# Supplementary material for: LexiRumah: An online lexical database of the Lesser Sunda Islands
Source: PLoS One. 2018 Oct 17;13(10):e0205250. doi: 10.1371/journal.pone.0205250 (PMC6192618; doi:10.1371/journal.pone.0205250)
Supplement: S1 File — ZIP-Archive containing CLDF dataset and pylexirumah software package. (ZIP) [file pone.0205250.s001.zip › lexirumah-data-1.0.0-rc4/cldf/sources.bib]

@article{datasets_ABVD,
    shorttitle = {ABVD},
    title = {The Austronesian Basic Vocabulary Database},
    subtitle = {From Bioinformatics to Lexomics},
    note = {Data from the online Austronesian Basic Vocabulary Database – Data taken from the online version ABVD when it was still published under a Creative Commons Attribution 4.0 International license.},
    author = {Greenhill, Simon J. and Blust, Robert and Gray, Russel D},
    year = {2008},
    journal = {Evolutionary Bioinformatics},
    issue = {4},
    pages = {271-283},
    license = {CC-BY 4.0},
    url = {https://abvd.shh.mpg.de/austronesian/}
}

@collection{datasets_ACD,
    date_of_transcription = {2017-01},
    title = {The Austronesian Comparative Dictionary (web edition)},
    shorttitle = {ACD},
    type = {online dictionary (revisions ongoing)},
    editor = {Blust, Robert and Trussel, Stephen},
    transcriber = {Wu, Jiang},
    url = {www.trussel2.com/ACD},
    year = {2016},
    version = {revision 2016-12-17}
}

@misc{datasets_Adang_Lawahing_tsv,
    year = {2010},
    title = {Field notes on Adang-Lawahing},
    author = {Robinson, Laura C.},
    location = {Lawahing},
    collector = {Robinson, Laura C.}
}

@misc{datasets_Alor_Besar_tsv,
    author = {Moro, Francesca},
    year = {2016},
    title = {Field notes on Alorese-Alor-Besar},
    collector = {Moro, Francesca},
    date = {2016-05-27},
    location = {Alor Besar, Alor, Nusa Tenggara Timur, Indonesia},
    latitude = {-8,2222047},
    longitude = {124,4084444},
    speaker = {Muhadjir Usman [MU] – known as Herru, male, 29 years old}
}

@misc{datasets_Bunak_Maliana_tsv,
    author = {Klamer, Marian},
    year = {2002},
    title = {Field notes on Bunak-Maliana},
    location = {Tapo (Maliana) (3,5 hours from Dili)},
    collector = {Marian Klamer},
    date = {2002-05-15, Wednesday},
    assistant = {Domingus Belo da Cruz – student, 20+ years old},
    speaker = {Domingus Martin [DM] – 24 years old, teacher at SMP. Speaks Tetum, Indonesian, Portuguese and English}
}

@misc{datasets_Blagar_Bakalang_tsv,
    author = {Robinson, Laura C.},
    year = {2010},
    title = {Field notes on Blagar-Bakalang},
    location = {Bakalang},
    collector = {Robinson, Laura C.},
}

@misc{datasets_adnhcwordlistfulladangtranscribedbymkjune2017_tsv,
    author = {Choi, Hannah},
    year = {2015},
    title = {Field notes on Adang-Otvai},
    location = {Otvai, Alor},
    collector = {Choi, Hannah},
    date = {2015},
    date_of_transcription = {June 2017},
    transcribed_by = {Klamer, Marian},
    speaker = {Marlon Adang [MA] & Yosmi Riana Wati Adang [WA]}
    
}

@misc{datasets_Blagar_Bama_tsv,
    author = {Robinson, Laura C.},
    year = {2010},
    title = {Field notes on Blagar-Bama},
    location = {Bama},
    collector = {Robinson, Laura C.}
}

@misc{datasets_Blagar_Kulijahi_tsv,
    author = {Robinson, Laura C.},
    year = {2010},
    title = {Field notes on Blagar-Kulijahi},
    location = {Kulijahi},
    collector = {Robinson, Laura C. }
}


@misc{datasets_Blagar_Nule_tsv,
    author = {Robinson, Laura C.},
    year = {2010},
    title = {Field notes on Blagar-Nule},
    location = {Nule},
    collector = {Laura C. Robinson}
}

@misc{datasets_Blagar_Tuntuli_tsv,
    author = {Robinson, Laura C.},
    year = {2010},
    title = {Field notes on Blagar-Tuntuli},
    location = {Tuntuli},
    collector = {Laura C. Robinson}
}

@misc{datasets_Blagar_Warsalelang_tsv,
    author = {Robinson, Laura C.},
    year = {2010},
    title = {Field notes on Blagar-Warsalelang},
    location = {Warsalelang},
    collector = {Laura C. Robinson}
}

@misc{datasets_Deing_tsv,
    author = {Holton, Gary},
    year = {2010},
    title = {Field notes on Deing},
    location = {Tamakh},
    collector = {Holton, Gary}
}

@misc{datasets_Hamap_Moru_tsv,
    author = {Baird, Louise},
    year = {2003},
    title = {Field notes on Hamap-Moru},
    location = {Moru},
    collector = {Baird, Louise}
}

@misc{datasets_Kabola_Monbang_tsv,
    author = {Robinson, Laura C.},
    year = {2010},
    title = {Field notes on Kabola-Monbang},
    location = {Monbang},
    collector = {Laura C. Robinson}
}

@misc{datasets_Kafoa_Probur_tsv,
    author = {Baird, Louise},
    year = {2003},
    title = {Field notes on Kafoa-Probur},
    location = {Probur},
    collector = {Louise Baird}
}

@misc{datasets_Kiraman_tsv,
    author = {Holton, Gary}, 
    year = {2010},
    title = {Field notes on Kiraman},
    location = {Kiraman},
    collector = {Gary Holton}
}

@misc{datasets_Klon_Bring_tsv,
    author = {Baird, Louise},
    year = {2003},
    title = {Field notes on Klon-Bring},
    location = {Mataraben},
    collector = {Louise Baird}
}

@misc{datasets_Kui_Moru_tsv,
    author = {Holton, Gary}, 
    year = {2010},
    title = {Field notes on Kui-Moru},
    location = {Moru},
    collector = {Gary Holton}
}

@misc{datasets_Kula_Lantoka_tsv,
    author = {Williams, Nicholas}, 
    year = {2010},
    title = {Field notes on Kula-Lantoka},
    location_of_recording = {Kalabahi},
    collector = {Nicholas Williams},
    speaker = {Poli Karpus [PK] – born January 1982 in Lantuka},
    orthographic_profile = {american-j}
}

@misc{datasets_Munaseli_tsv,
    year = {2016},
    author = {Moro, Francesca},
    title = {Field notes on Alor-Munaseli},
    location = {Munaseli, Pantar, Nusa Tenggara Timur, Indonesia; -8,1927045, 124,3070337},
    collector = {Francesca Moro},
    date = {2016-08-06},
    speaker = {Jakobus Lakka [JL] – male, 35 years old}
}

@misc{datasets_Nedebang_tsv,
    author = {Robinson, Laura C.},
    year = {2010},
    title = {Field notes on Nedebang},
    location = {Balungada},   
    collector = {Laura C. Robinson}
}

@misc{datasets_Pandai_tsv,
    author = {Moro, Francesca},
    year = {2016},
    title = {Field notes on Alorese-Pandai},
    location = {Kabir, Pantar, Nusa Tenggara Timur, Indonesia; -8,2436046, 124,2313468},
    collector = {Francesca Moro},
    date = {2016-08-23},    
    speaker = {Suriya Mau [SM] – female, 44 years old}
}

@misc{datasets_Reta_tsv,
    author = {Robinson, Laura C.},
    year = {2010},
    title = {Field notes on Reta},
    location = {Bogakele},
    collector = {Laura C. Robinson}
}

@misc{datasets_Sar_Adiabang_tsv,
    author = {Robinson, Laura C.},
    year = {2010},
    title = {Field notes on Sar-Adiabang},
    location = {Adiabang},
    collector = {Laura C. Robinson}
}

@misc{datasets_Sar_Nule_tsv,
    author = {Robinson, Laura C.},
    year = {2010},
    title = {Field notes on Sar-Nule},
    location = {Nule},
    collector = {Laura C. Robinson}
}

@incollection{datasets_Sika_Tana_Ai_tsv,
    author = {Lewis, E. D., and C. E. Grimes},
    year = {1995},
    title = {Sika},
    editor = {D. T. Tryon},
    booktitle = {Comparative Austronesian Dictionary},
    volume = {i},
    note = {fasc. 1 (Trends in Linguistics: Documentation 10)}
}


@incollection{datasets_Buru_tsv,
    author = {C. E. Grimes},
    year = {1995},
    title = {Buru},
    editor = {D. T. Tryon},
    booktitle = {Comparative Austronesian Dictionary},
    publisher = {Walter De Gruyter},
    volume = {i},
    note = {fasc. 1 (Trends in Linguistics: Documentation 10)}
}

@incollection{datasets_Wolio_tsv,
    author = {J. C. Anceaux and C. E. Grimes},
    year = {1995},
    title = {Wolio},
    editor = {D. T. Tryon},
    booktitle = {Comparative Austronesian Dictionary},
    publisher = {Walter De Gruyter},
    volume = {i},
    note = {fasc. 1 (Trends in Linguistics: Documentation 10)}
}

@incollection{datasets_Manggarai_tsv,
    author = {J. A. J. Verheijen and C. E. Grimes},
    year = {1995},
    title = {Mangarrai},
    editor = {D. T. Tryon},
    booktitle = {Comparative Austronesian Dictionary},
    publisher = {Walter De Gruyter},
    volume = {i},
    note = {fasc. 1 (Trends in Linguistics: Documentation 10)}
}

@incollection{datasets_Ngada_tsv,
    author = {S. Djawanai and C. E. Grimes},
    year = {1995},
    title = {Ngada},
    editor = {D. T. Tryon},
    booktitle = {Comparative Austronesian Dictionary},
    publisher = {Walter De Gruyter},
    volume = {i},
    note = {fasc. 1 (Trends in Linguistics: Documentation 10)}
}

@incollection{datasets_Roti_tsv,
    author = {J. J. Fox and C. E. Grimes},
    year = {1995},
    title = {Roti},
    editor = {D. T. Tryon},
    booktitle = {Comparative Austronesian Dictionary},
    publisher = {Walter De Gruyter},
    volume = {i},
    note = {fasc. 1 (Trends in Linguistics: Documentation 10)}
}

@incollection{datasets_Dobel_tsv,
    author = {J. Hughes},
    year = {1995},
    title = {Dobel},
    editor = {D. T. Tryon},
    booktitle = {Comparative Austronesian Dictionary},
    publisher = {Walter De Gruyter},
    volume = {i},
    note = {fasc. 1 (Trends in Linguistics: Documentation 10)}
}

@incollection{datasets_Irarutu_tsv,
    author = {C. L. Voorhoeve},
    year = {1995},
    title = {Irarutu},
    editor = {D. T. Tryon},
    booktitle = {Comparative Austronesian Dictionary},
    publisher = {Walter De Gruyter},
    volume = {i},
    note = {fasc. 1 (Trends in Linguistics: Documentation 10)}
}

@incollection{datasets_Sawai_tsv,
    author = {R. Whisler and J. Whisler},
    year = {1995},
    title = {Sawai},
    editor = {D. T. Tryon},
    booktitle = {Comparative Austronesian Dictionary},
    publisher = {Walter De Gruyter},
    volume = {i},
    note = {fasc. 1 (Trends in Linguistics: Documentation 10)}
}

@misc{datasets_Teiwa_Lebang_tsv,
    author = {Klamer, Marian},
    year = {2010 and 2016},
    title = {Field notes on Teiwa-Lebang},
    location = {Lebang and Tamalabang},   
    collector = {Marian Klamer}
}

@misc{datasets_Wersing_Kolana_tsv,
    author = {Holton, Gary},
    year = {2010},
    title = {Field notes on Wersing-Kolana},
    location = {Kolana},
    collector = {Gary Holton},
    date = {2010-05-10}
}

@misc{datasets_abzatimelangas2010wordlist_tsv,
    author = {Schapper, Antoinette},
    year = {2010},
    title = {Field notes on Abui-Atimelang},
    location = {Atengmelang},
    collector = {Antoinette Schapper},
    date = {2010-07-17},    
    speaker = {Semuel Maileti [SM] – born 1971-11-03 in Atengmelang}
}

@misc{datasets_abzfuimelangas2010wordlist_tsv,
    author = {Schapper, Antoinette},
    year = {2010},
    title = {Field notes on Abui-Fuimelang},
    location = {Fuimelang (Atengmelang)},
    collector = {Antoinette Schapper},
    date = {2010-07-17}, 
    speaker = {Filmon Benjamin Manikari [FBM] – born 1969 in Fuimelang}
}

@misc{datasets_abzpetlenggs201505wordlist_tsv,
    author = {Saad, George},
    year = {2015},
    title = {Field notes on Abui-Petleng},
    location = {Petleng; 8.213186,124.589086},
    collector = {George Saad},
    date = {2015-06-28},
    note = {The wordlist is incomplete.},
    speaker = {Kori Manikari [KM]}
}

@misc{datasets_abztakalelanggs201505wordlist_tsv,
    author = {Saad, George},
    year = {2015},
    title = {Field notes on Abui-Takalelang},
    location = {Takalelang, Alor, NTT; 8.188656,124.626969},
    collector = {George Saad},
    date = {2015-06-23, 2015-07-28},  
    speaker = {Dori Lanma [DL]}
}

@misc{datasets_abzuggs20160303motherlistwithcoresetabuiulaga_tsv,
    author = {Saad, George}, 
    year = {2016}, 
    title = {Field notes on Abui-Ulaga},
    location = {Ulaga},
    latitude = {-8.403792},
    longitude =  {124.623702}, 
    collector = {George Saad}, 
    date = {2016-03-02 and 2016-03-03}, 
    speaker = {Meriance Karpanegi [MK]}, 
      
}

@misc{datasets_aolbaranusamk2003wordlist_tsv,
    author = {Klamer, Marian},
    year = {2003}, 
    title = {Field notes on Alorese-Baranusa},
    location = {Kalabahi, Alor, NTT, Indonesia},
    collector = {Marian Klamer},
    date = {2003-05-26},  
    speaker = {Zakiah Djou [ZD] – born 1972-07-09}
}

@misc{datasets_aozowenedwards2016wordlistuabmetoamarasi_tsv,
    author = {Edwards, Owen}, 
    year = {2014 and 2016}, 
    title = {Field notes on Amarasi-Uab Meto-Kotos},
     
}

@misc{datasets_beupuramk20160511wordlist_tsv,
    author = {Klamer, Marian}, 
    year = {2016},
    title = {Field notes on Blagar-Pura},
    location = {Dadibira, Pura island},
    location_of_transcription = {Kalabahi, Alor island and Kuta, Bali island},
    transcriber = {Marian Klamer},    
    date_of_transcription = {2016-05-24 till 2016-05-27},
    date = {2016-05-10 and 2016-05-11},
    speaker = {Waanisa Djainangga [WD] & Markus Teramahi [MT]}
}

@misc{datasets_bfnbobonaromk201601wordlist_tsv,
    location = {Dili, Timor Leste},
    title = {Field notes on Bunak-Bobonaro},
    author = {Klamer, Marian},
    year = {2016},
    collector = {Marian Klamer},
    note = {The recording contains different dialects. The lexical differences are often between Suai & Bobonaro/Maliana. Phonological differences include: /ph/ in Suai often corresponds to  /f/ in Bobonaro; and  /r/ in Suai may correspond to /l/ in Bobonaro.},
    date = {2016-01},
    comments = {Bunak Dialect Bobonaro (Malopeta) -8.439363, 126.982125},
    speaker = {Anabela Maria Santus [AMS] – born 1971}
}

@misc{datasets_bfnsuaimk201601wordlist_tsv,
    location = {Dili, Timor Leste; -9.347048, 125.2717},
    title = {Field notes on Bunak-Suai},
    author = {Klamer, Marian},
    year = {2016},
    collector = {Marian Klamer},
    date = {2016-01},  
    speaker = {Marta Cardoso [MC] – born 1986}
}

@misc{datasets_ddgmk20160112wordlist_tsv,
    location = {Nakroman, Los Palos},
    title = {Field notes on Fataluku},
    year = {2016},
    author = {Klamer, Marian},
    date = {2016-01-12},  
    collector = {Marian Klamer and Benny Delpada},
    transcriber = {Marian Klamer},    
    speaker = {Laurentino Tawares [LT] – born 1987, bilingual in Makasae/Fataluku: Makasae home language of parents, Fataluku language of village community, living in Trisula, Los Palos; -8.439363, 126.982125}
}

@misc{datasets_hwamk20150514wordlist_tsv,
    location = {Hewa, Flores Timur}, 
    title = {Field notes on Hewa},
    author = {Klamer, Marian and Fricke, Hanna},
    collector = {Marian Klamer and Yunus Sulistyono and Fricke, Hanna},
    note = {Hewa has a labiodental fricative /ʋ/ & no bilabial fricative /w/.},
    year = {2013 and 2015},
    date = {2015-05-14},
    speaker = {Maria Ifoni Liwu [MIL] & Ferfin Lia Olon Liwu [FLOL]}
}

@misc{datasets_idtmk2002wordlistidate_tsv,
    location = {Kalohan (desa Bora Mane Lima, close to Laclubar, 3,5 hours from Dili)},
    title = {Field notes on Idate},
    author = {Klamer, Marian},
    year = {2002},
    collector = {Marian Klamer},
    date = {2002-05-12},   
    speaker = {Louis Soares [LS] – 24 years old, nurse}
}

@misc{datasets_jkamk2016latestkaerawordlistcheckedbymkandjiangjune2017_tsv,
    year = {2016},
    date = {2003-2016},
    title = {Field notes on Kaera-Abangiwang},
    author = {Klamer, Marian},
    note = {This word list has been checked, corrected & recorded in May 2016. The sounds /q/ & /x/ are allophones, they are transcribed variously. Sometimes a sequence /qx/ is heard. Vowel initial words are pronounced with an initial glottal stop which is not phonemic and not transcribed.},
    location = {Abangiwang},   
    collector = {Marian Klamer},
}

@misc{datasets_kedmk20150521wordlist_tsv,
    location = {Leubatang, Kedang, Lembata},
    title = {Field notes on Kedang},
    author = {Klamer, Marian},
    year = {2015},
    collector = {Marian Klamer and Yunus Sulistyono},
    note = {There is a phonemic distinction between initial syllables that have an onsetless vowel, and initial syllables that have a glottal stop onset.', "There is no phonemic distinction between e'ɛ & o'ɔ and i'ɪ."]},
    date = {2015-05-21},    
    speaker = {Manan Yusuf [MY]}
}

@misc{datasets_kemmk2002wordlist_tsv,
    location = {Atabai (2 hours from Dili)},
    title = {Field notes on Kemak},
    author = {Klamer, Marian},  
    year = {2002},
    collector = {Marian Klamer},
    date = {2002-05-09, Thursday},
    assistant = {Alfredo Tawares - student, 25 years old},
    speaker = {Alfredo Manuel Leite [AML] – 48 years old, also speaks Tetum and Indonesian}
}

@phdthesis{keraf1978,
    title = {Morfologi Dialek Lamalera},
    abstract = {Tujuan penelitian untuk disertasi ini adalah mencoba mengungkapkan morfologi Dialek Lamalera, sebuah dialek yang dipergunakan penduduk desa Lamalera, yang terletak di pantai Selatan pulau Lembata. Persiapan-persiapan berupa penelitian pendahuluan telah diadakan di Jakarta pada pertengahan tahun 1973 dengan mempergunakan informan penutur asli yang berada di Jakarta. Penelitian dilanjutkan dengan penelitian lapangan selama empat bulan dari bulan Desember 1974 hingga bulan Maret 1975.      Dialek Lamalera sebagai obyek penelitian hanya akan bisa dilihat lebih jelas, bila statusnya di antara dialek/bahasa sekitarnya sudah diungkapkan secara lebih pasti. Sebab itu sudah dilakukan pula pencatatan tambahan berupa pengumpulan kosa kata dasar (basic vocabulary) dari 36 desa di Flores Timur. Data-data tersebut menghasilkan suatu klasifikasi linguistis sebagai yang terlihat dalam Lampiran VI. Di sana dapat dilihat dengan jelas di mana tempat dialek Lamalera di antara bahasa-bahasa sekitarnya, yang lazimnya disebut sebagai bahasa Soler. Uraian singkat sebagai latar belakang mengenai bahasa di Flores Timur ini akan dikemukakan dalam no. 4 dan 5.      Mengambil sebuah aspek yang lebih sempit dari morfologi Dialek Lamalera kami hindari dengan suatu alasan bahwa literatur mengenai bahasa Solor sangat kurang, sehingga aspek yang lebih sempit ini akan ketiadaan landasan yang lebih kuat. Sebab itu sebagai suatu karya awal yang mencoba melihat aspek bahasa-bahasa ini secara linguistis, kami menganggap perlu mengambil suatu topik yang lebih luas yaitu morfologi. Dengan landasan ini diharapkan akan muncul karya karya baru yang mencoba menganalisa dan mengupas aspek-aspek yang lebih sempit atau lebih khusus pada masa-masa mendatang.      Mengapa justru dialek Lamalera? Sebagai alasan pertama dapat dikemukakan bahwa dialek ini merupakan salah satu dari bahasa Lamaholot (istilah yang sekarang dikenal adalah bahasa Solar) sebagai yang pernah diselidiki oleh P.A. Arndt SVD. Dengan demikian hasil penelitian yang dikemukakan dalam uraian ini dapat kiranya dibandingkan dengan kesimpulan-kesimpulan atau deskripsi yang pernah dilakukan itu.      Dari sekian banyak dialek/bahasa Lamaholot, dialek Lamalera memperlihatkan identitas sendiri berupa fonem – fonem tertentu (i./f/ dan /.f/) di samping struktur morfologis dan perbendaharaan kata yang khas, bila dibandingkan dengan dialek-dialek atau bahasa-bahasa yang ada di sekitarnya.      Ketiga, dalam sejarah Lamalera sudah disebut dalam berita mengenai perkembangan agama Katolik, yaitu mengenai pembunuhan dua orang pastor dalam tahun 1662. Sesudah itu Lamalera perlahan-lahan berkembang menjadi pusat pengembangan keagamaan di pulau Lembata, yang secara resmi ditetapkan sebagai satu paroki pada tahun 1921, dengan pusatnya di Lamalera. Penyampaian pengajaran agama, ibadahibadah keagamaan dilakukan dengan dialek Lamalera ke seluruh pulau ini. Dalam tahun 1937 disusunlah sebuah buku kebaktian Soedoe Horinat yang dipakai pula di semua gereja di seluruh Lembata, dengan mempergunakan dialek Lamalera. Semua kotbah dan injil juga disampaikan dengan dialek ini kepada penganut agama katolik di seluruh pulau Lembata. Sehingga dengan demikian, walaupun tidak menjadi bahasa standar untuk kabupaten Flores Timur, namun sekurang-kurangnya selama puluhan tahun dialek ini memegang peranan yang sangat penting sebagai bahasa ?resmi? dalam bidang keagamaan, termasuk daerah Kedang di ujung timur Lembata, yang secara linguistis sudah termasuk dalam keluarga bahasa yang lain.      Alasan lain adalah bahwa dalam waktu yang terbatas tidak akan dicapai hasil yang memuaskan bila peneliti tidak mengenal dan tidak mengetahui semua latar belakang masyarakat yang dapat mempengaruhi analisa bahasa ini. Penulis sendiri adalah seorang penutur asli dialek ini.},
    description = {Word lists from appendix},
    author = {Keraf, Gregorius},
    place = {Jakarta},
    year = {1978},
    school = {Universitas Indonesia},
    orthographic_profile = {american-j}
}

@misc{datasets_kvwhc20151026wlr1884retranscribedbymkjune2017checkedbyjiang_tsv,
    location = {Maritaing},
    title = {Field notes on Wersing-Maritaing},
    date_of_transcription = {June 2017},
    author = {Choi, Hannah},
    collector = {Hannah Choi},
    transcribed_by = {Marian Klamer},
    year = {2015},   
    speaker = {John Maubara [JM]}
}

@misc{datasets_kyohc20151021wlr1884retranscribedbymkandjiangjune2017_tsv,
    location = {Fanating},
    title = {Field notes on Klon-Hopter},
    year = {2015},
    date_of_transcription = {June 2017},
    author = {Choi, Hannah},
    collector = {Hannah Choi},
    transcribed_by = {Marian Klamer},
    date = {2015-10-21},  
    speaker = {Yunus Karel Klakik [YKK]}
}

@misc{datasets_lhhf2015clembatakalikasa2015511wordlist_tsv,
    year = {2015},
    location = {Kalikasa, Kecamatan Atadei, Lembata, NTT, Indonesia},
    title = {Field notes on Lamoholot-Kalikasa},
    author = {Fricke, Hanna},
    collector = {Hanna Fricke},
    date = {2015-05-11, 2015-05-15},    
    speaker = {Wilhelmus Weka [WW]}
}

@misc{datasets_lhhf2016lerek2016222wordlist_tsv,
    location = {Kalikasa, Kecamatan Atadei, Lembata, NTT, Indonesia},
    title = {Field notes on Lamoholot-Lerek}, 
    collector = {Fricke, Hanna},
    author = {Fricke, Hanna},
    year = {2015},
    date = {2015-05-16, 2015-05-17},    
    note = {FIXME: The original filename indicates 2016-02-22 as date of recording},
    speaker = {Bernardus Boli Koban [BBK] – from Lerek, Kecamatan Atadei, Lembata, NTT, Indonesia & Helena Helu Lajar [HHL] – from Lerek, Kecamatan Atadei, Lembata, NTT, Indonesia}
}

@misc{datasets_lkamk2002wordlist_tsv,
    location = {desa Fahinehan (close to Alas, 7.5 hours from Dili)},
    year = {2002},
    title = {Field notes on Lakalei},   
    author = {Klamer, Marian},
    collector = {Marian Klamer},
    date = {2002-05-13}, 
    speaker = {Domingus Pinto [DP] – 30 years, university graduate, teacher at Lyceu (‘SMA’), also speakers of Mambai}
}

@misc{datasets_lmhadmk20150518wordlist_tsv,
    location = {Lewat, Adonara},
    year = {2015},
    title = {Field notes on Lamaholot-Adonara},
    collector = {Marian Klamer and Yunus Sulistyono},
    author = {Klamer, Marian},
    date = {2015-05-18},
    note = {No phonemic use of glottal stop in word initial position. Glottal stop is phonemic in word final position.', 'No phonemic distinction between ɑ/a, ɔ/o, ɛ/e, ɪ/i; phonemic distinction between ɜ/schwa versus ɛ/e.', 'Nasal vowels are likely not phonemic but are a merger of word/syllable final nasal with preceding vowel.},
    speaker = {Elvis Albertus Bin Toni [EAT] & Gabriel Kerong Ama [GKA] & Thomas Sabon Luli [TSL]}
}

@misc{datasets_lmhlimk20150524wordlist_tsv,
    location = {Eputobi},
    title = {Field notes on Lamaholot-Lewoingu},
    year = {2015},
    author = {Klamer, Marian},
    collector = {Marian Klamer and Yunus Sulistyono},
    note = {Glottal stop in word initial position is not phonemic and has not been transcribed in that position. It is phonemic in word medial and final position.', 'There is a phonemic distinction between schwa and e/ɛ and a/ɑ. There is no phonemic distinction between the o-ɔ, e-ɛ and a-ɑ.},
    date = {2015-05-23},    
    speaker = {Bernardus Boli Manu [BBM] & Mariyati Manuk [MM] & Yohanes Ola Manuk [YOM] & Augustinus Riwu [AR]}
}

@misc{datasets_mgmmk2002wordlist_tsv,
    location = {Ainaro (4 hours from Dili)},
    title = {Field notes on Mambai},
    year = {2002},
    author = {Klamer, Marian},
    collector = {Marian Klamer},
    date = {2002-05-14, Tuesday},
    assistant = {Jorge de Orleans – student, 20+ years old},
    speaker = {Cesario Magno Sarmento [CMS] – 54 years old, director Presecondaria (SMP), speaks Indonesian and Portuguese fluently}
}

@misc{datasets_mkzmk20160112wordlist_tsv,
    location = {Nakroman, Los Palos},
    title = {Field notes on Makasae},
    year = {2016},
    author = {Klamer, Marian},
    collector = {Marian Klamer and Benny Delpada},
    date = {2016-01-12},   
    speaker = {Laurentino Tawares [LT] – born 1987, living in Trisula, Los Palos, -8.439363, 126.982125}
}

@misc{datasets_retajw2016wordlist2016checkedbyjiang_tsv,
    alternative_language_name = {Abang gahur (village language)},
    title = {Field notes on Reta},
    author = {Willemsen, Jeroen}, 
    year = {2016},
    latitude = {-8.22},
    longitude = {124.36},
    collector = {Jeroen Willemsen},
    transcribed_by = {Jeroen Willemsen},
    location = {Meng Abang (thatching village), Pura},    
    note = {list translated by Paulus Hinadonu, Joi Dakamoly, Aser Tododjahi, Jeroen Willemsen},
    date = {17-10-2016},
    speaker = {Paulus Hinadonu [PH] – male, born 12-07-1950}
}

@book{datasets_skihf2013wordlist_tsv,
    author = {Fricke, Hanna},
    title = {Topics in the grammar of Hewa: A variety of Sika in Eastern Flores, Indonesia},
    year = {2014},
    address = {Munchen},
    publisher = {Lincom Europa},
}

@book{said1977bugis,
    author = {Said, D. M. and Ide, M.},
    title = {Kamus Bahasa Bugis-Indonesia},
    year = {1977},
    address = {Jakarta},
    publisher = {Pusat Pembinaan dan Pengembangan Bahasa, Departemen Pendidikan dan Kebudayaan},
}

@book{samely2013kedang,
    author = {Samely, Ursula and Barnes, R. H.},
    title = {A dictionary of the Kedang language : Kedang-Indonesian-English},
    year = {2013},
    address = {Leiden},
    publisher = {Brill},
}

@book{pampus2010lewolema,
    author = {Pampus, Karl-Heinz},
    title = {Koda Kiwan: Kamus Bahasa Lamaholot, Dialek Lewolema, Flores Timur},
    year = {2010},
    address = {Frankfurt am Main},
    publisher = {Frobenius-Institut},
}

@book{arndt1933lio,
    author = {Arndt, Paul},
    title = {Li'onesisch-deutsches wörterbuch},
    year = {1933},
    address = {Ende-Flores},
    publisher = {Arnoldus Druckerei},
}

@book{hull1999tetum,
    author = {Hull, Geoffrey},
    title = {Standard Tetum-English dictionary},
    year = {1999},
    address = {Sydney},
    publisher = {Allen & Unwin in association with the University of Western Sydney},

}

@book{monteiro1985tetun,
    author = {Monteiro, Fransiskus},
    title = {Kamus Tetun-Indonesia},
    year = {1985},
    address = {Jakarta},
    publisher = {Pusat Pembinaan dan Pengembangan Bahasa Departemen Pendidikan dan Kebudayaan},
}

@book{arndt1961ngadha,
    author = {Arndt, Paul},
    title = {Wörterbuch der Ngadhasprache},
    year = {1961},
    address = {Posieux (Fribourg, Switzerland)},
    series = {Studia Instituti Anthropos},
    volume = {15},
    publisher = {Anthropos-Institut},
}

@book{anceaux1987wolio,
    author = {Anceaux, Johannes Cornelis},
    title = {Wolio dictionary (Wolio-English-Indonesian) = Kamus bahasa Wolio (Wolio-Inggeris-Indonesia)},
    year = {1987},
    address = {Dordrecht},
    publisher = {Foris},
}

@book{ismail1985bima,
    author = {Ismail, Mansyur},
    title = {Kamus Bima-Indonesia},
    year = {1985},
    address = {Jakarta},
    publisher = {Pusat Pembinaan dan Pengembangan Bahasa Departemen Pendidikan dan Kebudayaan},
}

@book{pikkert1994tidore,
    author = {Pikkert, Joost J.J. and Pikkert, Cheryl M. and Mahifa, Husain A.},
    title = {Kamus bahasa Tidore, Indonesia, Inggris},
    year = {1994},
    address = {Tidore},
    publisher = {Pemerintah Daerah Tingkat II Halmahera Tengah},
}

@book{verheijen1982komodo,
    author = {Verheijen, Jilis A.J.},
    title = {Komodo : het eiland, het volk en de taal},
    year = {1982},
    address = {Tha Hague},
    publisher = {Martinus Nijhoff},
}

@book{onvlee1984kambera,
    author = {Onvlee, Louis},
    title = {Kamberaas (Oost-Soembaas) - Nederlands woordenboek met Nederlands - Kamberaas register},
    year = {1984},
    address = {Dordrecht},
    publisher = {Foris},
}

@book{adriani1928baree,
    author = {Adriani, Nicolaus},
    title = {Bare'e-Nederlandsch woordenboek, met Nederlandsch-Bare'e register},
    year = {1928},
    address = {Leiden},
    publisher = {Koninklijk Bataviaasch Genootschap van Kunsten en Wetenschappe},
}

@book{nakagawa1993ende,
    author = {Nakagawa, Satoshi and Aoki, Eriko},
    title = {Endenese-English dictionary},
    year = {1993},
    address = {},
    publisher = {Unpublished manuscript},
}

@misc{datasets_swthc20151026sawilawordlistcheckedbymkandjiangjune2017_tsv,
    year = {2015},
    date = {2015-10-26},
    title = {Field notes on Sawila},
    date_of_transcription = {June 2017},
    author = {Choi, Hannah},  
    collector = {Hannah Choi},
    transcribed_by = {Marian Klamer},    
    speaker = {Oktofianus Banik [OB]}
}

@misc{datasets_tdtterikviquequemk20160105wordlist_tsv,
    year = {2016},
    location = {Dili, Timor Leste},
    title = {Field notes on Tetun Terik-Viqueque},
    author = {Klamer, Marian},
    collector = {Marian Klamer},
    date = {2016-01-05}, 
    speaker = {Pedro Suares Pintu [PSP] – born 1984, from Viqueque - Karau Balo, presently lives in Dili, studies Agriculture at the university' & Marselinus Soares [MS] – born 1983, from Viqueque-Uma Wain Kraik-Aldea Loho, previous education primary school class 5, presently lives in Dili and works as a labourer'}
}

@misc{datasets_tdttetundilimk2002wordlist_tsv,
    year = {2002},
    location = {Dili},
    title = {Field notes on Tetun Dili},
    author = {Klamer, Marian},
    collector = {Marian Klamer},
    date = {2002-05-16},
    speaker = {Erçilio Freitas da Costa [EFC] – 28 years old. Does not speak any local vernacular besides Tetun Dili. Speaks Indonesian, and a little English. Born in Viqueque, grew up in Dili. Lives in Dili, Santa Cruz. Highest education SMA, in training as policeman. Worked as driver and assisted in the interviews during the surveys.'}
}

@misc{datasets_tdttetunteriksuaimk20160105wordlist_tsv,
    year = {2016},
    location = {Dili, Timor Leste},
    title = {Field notes on Tetun Terik-Suai},
    author = {Klamer, Marian},
    collector = {Marian Klamer},
    date = {2016-01-05},
    speaker = {Aurelia Mendonca Soares [AMS] – born 1989, originally from Suai. Holds a BA in Oil and Gas (Perminyakaan), previously a teacher in Perminyakaan, now unemployed.}
}

@misc{datasets_tkdmk2002wordlist_tsv,
    year = {2002},
    location = {Mauboke (west of Liquica, 1 hour from Dili)},
    title = {Field notes on Tokodede},
    author = {Klamer, Marian},
    collector = {Marian Klamer},
    date = {2002-05-10},
    assistant = {Maria Pareira Lobato - student, 26 years old},
    speaker = {Mario Ataidi do Rego [MAR] – 70 years old, farmer, illiterate. Speaks Tetum, a little Indonesian and Portuguese}
}

@misc{datasets_tpghcfullwordlistkulatranscribedbymk2june2017_tsv,
    location = {Lantoka, Alor},
    title = {Field notes on Kula-Lantoka},
    date_of_transcription = {June 2017},
    year = {2015},
    author = {Choi, Hannah},
    collector = {Hannah Choi},
    transcribed_by = {Marian Klamer},
    date = {2015},   
    speaker = {Penipius Mosali [PM]}
}

@book{datasets_westernpantar_tsv,
    author = {Holton, Gary and Lamma Koly, Mahalalel},
    year = {2008},
    title = {Kamus Pengantar Bahasa Pantar Barat (Tubbe-Mauta-Lamma)},
    publisher = {Unit Bahasa dan Budaya, GMIT},
    address = {Kupang},
    date_of_transcription = {2017-01}
}

@misc{datasets_woi2016wordlistkamangatoitaafulllist_tsv,
    title = {Field notes and dictionary on Kamang-Atoitaa},
    author = {Schapper, Antoinette},
    collector = {Antoinette Schapper},    
    transcriber = {Emily Maas},   
    year = {2010},
    date_of_transcription = {2016-12},
    location = {Atoitaa},  
    date = {2010-2011}
}

@book{datasets_Kedang_Leuwayang_tsv,
  credit = {Bibentry from Glottolog 3.1 edited by Hammarström, Harald & Bank, Sebastian & Forkel, Robert & Haspelmath, Martin},
  address          = {Hamburg},
  author           = {Samely, Ursula},
  note             = {PhD from JWG U Frankfurt am Main 1989.},
  number           = {46},
  pages            = {xi+235},
  publisher        = {Helmut Buske},
  series           = {Forum phoneticum},
  title            = {Kedang (Eastern Indonesia): some aspects of its grammar},
  volume           = {46},
  year             = {1991},
  fn               = {papua\samely_kedang1991.pdf, papua\samely_kedang1991pages.pdf},
  hhtype           = {grammar},
  inlg             = {English [eng]},
  isbn             = {9783875480160},
  lgcode           = {Kedang [ksx]},
  location         = {Hamburg},
  macro_area       = {Papunesia},
  oclc             = {28722472},
  owner            = {langsci},
  src              = {hh, langsci, wals},
  subject_headings = {Kedang language-Grammar, Indonesia-Languages-Grammar},
  timestamp        = {2015-11-18 15:17:28},
  uselessnote      = {PhD from JWG U Frankfurt am Main 1989.}
}

@misc{W1a,
    title = {W1a}
}

@misc{NB,
    title = {NB}
}

@misc{W1aC1,
    title = {W1aC1}
}

@misc{F1,
    title = { F1}
}

@misc{W1b,
    title = {W1b}
}

@misc{N1,
    title = {N1}
}

@misc{W1C1,
    title = {W1C1}
}

@misc{L2,
    title = {L2}
}

@book{datasets_greenbook,
    author = {Klamer, Marian},
    year = {2014},
    address = {Berlin},
    publisher = {Language Science Press},
    title = {The Alor-Pantar languages: History and typology},
}

@incollection{datasets_greenbook_proto_AP_tsv,
    author = {Holton, Gary and Robinson, Laura C.},
    title = {The internal history of the Alor-Pantar language family},
    booktitle = {The Alor-Pantar languages: History and typology},
    publisher = {Language Science Press},
    year = {2014},
    editor = {Klamer, Marian},
    series = {3},
    chapter = {2},
    pages = {55–98},
    address = {Berlin},
    edition = {1}
}

@incollection{datasets_greenbook_proto_TAP_tsv,
    author = {Schapper, Antoinette and Huber, Juliette and van Engelhoven, Aone},
    title = {The relatedness of Timor-Kisar and Alor-Pantar languages},
    booktitle = {The Alor-Pantar languages: History and typology},
    publisher = {Language Science Press},
    year = {2014},
    editor = {Klamer, Marian},
    series = {3},
    chapter = {3},
    pages = {99-154},
    address = {Berlin},
    edition = {1}
}

@misc{LexStat,
    title = {Automatic cognate codes using LexStat},
    year = {2017}
}

@misc{edictor,
    year = {2017}
}
