# Supplementary material for: LexiRumah: An online lexical database of the Lesser Sunda Islands
Source: PLoS One. 2018 Oct 17;13(10):e0205250. doi: 10.1371/journal.pone.0205250 (PMC6192618; doi:10.1371/journal.pone.0205250)
Supplement: S1 File — ZIP-Archive containing CLDF dataset and pylexirumah software package. (ZIP) [file pone.0205250.s001.zip › lexirumah-data-1.0.0-rc4/noncldf/keraf/Belang.tsv]

language	lang_id	gloss	transcription	translation	comment
Belang		1. Tangan	limak	hand
Belang		2. Kiri	seki	left
Belang		3. Kanan	wana	right
Belang		4. Kaki	leik	foot
Belang		5. Kaki	əpa	footprint
Belang		6. Berjalan	pana	walk
Belang		7. Jalan	lara	road
Belang		8. Datang	bəsol	come
Belang		9. Balik	tue	return
Belang		10. Berenang	naŋe	swim
Belang		11. Mencuci	səsa	wash
Belang		12. Hapus	bəjak	wipe
Belang		13. Gosok	doru	rub
Belang		14. Kotor	wala	dirty
Belang		15. Debu	əmut	dust
Belang		16. Kulit	kama	skin
Belang		17. Punggung	usuk	back
Belang		18. Perut	luwuk	belly
Belang		19. Tulang	riuk	bone
Belang		20. Isi perut	taik kaluŋ	stomach
Belang		21. Hati	onək	liver
Belang		22. Jantung	puo	heart
Belang		23. Tahu	toi	know
Belang		24. Pikir	pet	think
Belang		25. Takut	kərui	scared
Belang		26. Darah	mei	blood
Belang		27. Kepala	kotək	head
Belang		28. Leher	wulik	neck
Belang		29. Rambut	ratak	hair
Belang		30. Hidung	niruŋ	nose
Belang		31. Bernapas	hea naik	breathe
Belang		32. Membaui	hodam	smell
Belang		33. Mulut	nūk	mouth
Belang		34. Gigi	ipək	tooth
Belang		35. Lidah	ewel	tongue
Belang		36. Tertawa	gekaj	laugh
Belang		37. Menangis	tani	cry
Belang		38. Muntah	lua	vomit
Belang		39. Meludah	təmijo	spit
Belang		40. Makan	ka	eat
Belang		41. Masak	bio	cook
Belang		42. Minum	tenu	drink
Belang		43. Gigit	gike	bite
Belang		44. Menetek	tuo	suck
Belang		45. Telinga	tiluk	ear
Belang		46. Dengar	dəŋ	listen
Belang		47. Mata	matak	eye
Belang		48. Melihat	koi	see
Belang		49. Tidur	turu	sleep
Belang		50. Rebah	pawaŋ	lie down
Belang		51. Duduk	tobo	sit
Belang		52. Berdiri	dei	stand
Belang		53. Orang	atadik	person
Belang		54. Laki-laki	kəbailake	man
Belang		55. Wanita	kəbarawae	woman
Belang		56. Anak	ana	child
Belang		57. Suami	ha	husband
Belang		58. Isteri	ha	wife
Belang		59. Ibu	ina	mother
Belang		60. Bapak	ama	father
Belang		61. Kakak	kaka	older sibling
Belang		62. Adik	ari	younger sibling
Belang		63. Nama	naraŋ	name
Belang		64. Bilang	mari	say
Belang		65. Tali	tale	rope
Belang		66. Mengikat	pui	tie
Belang		67. Menjahit	haur	sew
Belang		68. Pakaian	alelolo	clothing
Belang		69. Berburu	bati	hunt
Belang		70. Menembak	pasak	shoot
Belang		71. Menikam	tubak	stab
Belang		72. Bertinju	tubuk	fist
Belang		73. berkelahi	uno	fight
Belang		74. Membunuh	təbajak	kill
Belang		75. Mati	mate	dead
Belang		76. Hidup	morip	alive
Belang		77. Menggaruk	ragu	scratch
Belang		78. Memotong	belo	cut
Belang		79. Batang	tawa	stem
Belang		80. Membelah	ləka	split
Belang		81. Tajam	rəkət	sharp
Belang		82. Tumpul	moso	blunt
Belang		83. Bekerja	kərja	work
Belang		84. Bermain	gəla	play
Belang		85. Menyanyi	kantar	sing
Belang		86. Menari	soka	dance
Belang		87. Bengkak	hobaj	swollen
Belang		88. Memeras	piuk	squeeze
Belang		89. Memegang	soga	hold
Belang		90. Menggali	gəli	dig
Belang		91. Memberi	soro	give
Belang		92. Menarik	tubo	pull
Belang		93. Mendorong	uduk	push
Belang		94. Melempar	geba	throw
Belang		95. Jatuh	ləŋat	fall
Belang		96. Anjing	ao	dog
Belang		97. Burung	kolo	bird
Belang		98. Telur	təlu	egg
Belang		99. Bulu	rawuk	feather
Belang		100. Sayap	kəpi	wing
Belang		101. Terbang	bəka	fly
Belang		102. Binatang	əwan nawu	animal
Belang		103. Daging	bənək	meat
Belang		104. Lemak	wora	fat
Belang		105. Ekor	iku	tale
Belang		106. Ular	ula	snake
Belang		107. Cacing	eko	worm
Belang		108. Kutu	kuto	louse
Belang		109. Ikan	ika	fish
Belang		110. Pohon	kajo	tree
Belang		111. Busuk	wau	rotten
Belang		112. Daun	lolo	leaf
Belang		113. Kulit kayu	k. kama	bark	I think the k. is kajo
Belang		114. Akar	ramut	root
Belang		115. Biji	kulu	seed
Belang		116. Bunga	puŋa	flower
Belang		117. Buah	wua	fruit
Belang		118. Rumput	kərəkak	grass
Belang		119. Tanah	tana	earth
Belang		120. Batu	wato	stone
Belang		121. Pasir	wəra	sand
Belang		122. Air	wai	water
Belang		123. Membeku	—	freeze
Belang		124. Es	—	ice
Belang		125. Mengalir	golo	flow
Belang		126. Terapung	bao	float
Belang		127. Laut	ojok	sea
Belang		128. Garam	sia	salt
Belang		129. Danau	liwo	lake
Belang		130. Sungai	luŋu	river
Belang		131. Gunung	ile	mountain
Belang		132. Hutan	eka maŋan	forest
Belang		133. Langit	kələm	sky
Belang		134. Matahari	ləra	sun
Belang		135. Bintang	təmala	star
Belang		136. Awan	kowa	cloud
Belang		137. Embun	apu	dew
Belang		138. Hujan	ura	rain
Belang		139. Salju	—	snow
Belang		140. Angin	aŋi	wind
Belang		141. Bertiup	didi	blow
Belang		142. Panas	pəlate	hot
Belang		143. Dingin	lətəs	cold
Belang		144. Kering	mara	dry
Belang		145. Basah	səba	wet
Belang		146. Rata	lere	flat, smooth
Belang		147. Berat	bāt	heavy
Belang		148. Api	ape	fire
Belang		149. Membakar	səru	burn
Belang		150. Asap	sənəgur	smoke
Belang		151. Abu	kawuk	dust
Belang		152. Hitam	mitəm	black
Belang		153. Putih	bura	white
Belang		154. Merah	mea	red
Belang		155. Kuning	kuma	yellow
Belang		156. Hijau	pəntaŋəs	green
Belang		157. Kecil	ana	small
Belang		158. Besar	bel (duaŋ)	big
Belang		159. Pendek	kəru	short
Belang		160. Panjang	bəlawi	long
Belang		161. Tipis	nipi	thin
Belang		162. Tebal	pəŋe	thick
Belang		163. Sempit	hipet	narrow
Belang		164. Luas	pəlagaj	wide
Belang		165. Lurus	mulu	straight
Belang		166. Tua	magu	old
Belang		167. Baru	wu	new
Belang		168. Baik	məla	good
Belang		169. Jelek	kədatək	bad
Belang		170. Betul	mur	right, correct
Belang		171. Malam	rəma	night
Belang		172. Tahun	tuŋ	year
Belang		173. Hari	ləro	day
Belang		174. Bilamana	arapira	when
Belang		175. Di	di	in
Belang		176. Dalam	on	inside
Belang		177. Di sini	nəpi	here
Belang		178. Di situ	nəpe	there
Belang		179. Ini	nəpi	this
Belang		180. Itu	pəpe	that
Belang		181. Dekat	dac	near
Belang		182. Jauh	doa	far
Belang		183. Di mana	nəga	where
Belang		184. Saya	goe	1SG
Belang		185. Engkau/ kamu	moe	2SG;2PL
Belang		186. Dia	nae	3SG
Belang		187. Kita	tite	1PL.INC
Belang		188. Kami	kame	1PL.EXC
Belang		189. Mereka	rae	3PL
Belang		190. Apa	alaku	what
Belang		191. Siapa	heku	who
Belang		192. Lain	geak	other
Belang		193. Beberapa	bopira	some
Belang		194. Banyak	aja	many
Belang		195. Sedikit	ue	few
Belang		196. Semua	pua	all
Belang		197. Dan	no	and
Belang		198. Dengan	no	with
Belang		199. Sebab	puk	because
Belang		200. Jikalau	kalu	if
