# Supplementary material for: LexiRumah: An online lexical database of the Lesser Sunda Islands
Source: PLoS One. 2018 Oct 17;13(10):e0205250. doi: 10.1371/journal.pone.0205250 (PMC6192618; doi:10.1371/journal.pone.0205250)
Supplement: S1 File — ZIP-Archive containing CLDF dataset and pylexirumah software package. (ZIP) [file pone.0205250.s001.zip › lexirumah-data-1.0.0-rc4/noncldf/keraf/Ile Ape.tsv]

language	lang_id	gloss	transcription	translation	comment
Ile Ape	ilea1237	1. Tangan	limak	hand
Ile Ape	ilea1237	2. Kiri	mekin	left
Ile Ape	ilea1237	3. Kanan	wanan	right
Ile Ape	ilea1237	4. Kaki	leik	foot
Ile Ape	ilea1237	5. Kaki	əpakən	footprint
Ile Ape	ilea1237	6. Berjalan	pana	walk
Ile Ape	ilea1237	7. Jalan	laran	road
Ile Ape	ilea1237	8. Datang	beto	come
Ile Ape	ilea1237	9. Balik	balik	return
Ile Ape	ilea1237	10. Berenang	naŋe	swim
Ile Ape	ilea1237	11. Mencuci	baha	wash
Ile Ape	ilea1237	12. Hapus	boho	wipe
Ile Ape	ilea1237	13. Gosok	doru	rub
Ile Ape	ilea1237	14. Kotor	milan	dirty
Ile Ape	ilea1237	15. Debu	əmut	dust
Ile Ape	ilea1237	16. Kulit	kamak	skin
Ile Ape	ilea1237	17. Punggung	uhuk	back
Ile Ape	ilea1237	18. Perut	taik	belly
Ile Ape	ilea1237	19. Tulang	riuk	bone
Ile Ape	ilea1237	20. Isi perut	tain onən	stomach
Ile Ape	ilea1237	21. Hati	ate	liver
Ile Ape	ilea1237	22. Jantung	puho	heart
Ile Ape	ilea1237	23. Tahu	toi	know
Ile Ape	ilea1237	24. Pikir	petən	think
Ile Ape	ilea1237	25. Takut	soʔot	scared	according to Hanna ' is a glottal stop
Ile Ape	ilea1237	26. Darah	mei	blood
Ile Ape	ilea1237	27. Kepala	kotɤ	head
Ile Ape	ilea1237	28. Leher	wuli	neck
Ile Ape	ilea1237	29. Rambut	rata	hair
Ile Ape	ilea1237	30. Hidung	iruŋ	nose
Ile Ape	ilea1237	31. Bernapas	həŋə naikə	breathe
Ile Ape	ilea1237	32. Membaui	nuhuk	smell
Ile Ape	ilea1237	33. Mulut	wəwak	mouth
Ile Ape	ilea1237	34. Gigi	ipək	tooth
Ile Ape	ilea1237	35. Lidah	ewel	tongue
Ile Ape	ilea1237	36. Tertawa	gekat	laugh
Ile Ape	ilea1237	37. Menangis	tani	cry
Ile Ape	ilea1237	38. Muntah	muta	vomit
Ile Ape	ilea1237	39. Meludah	pino	spit
Ile Ape	ilea1237	40. Makan	ka, go	eat
Ile Ape	ilea1237	41. Masak	biho	cook
Ile Ape	ilea1237	42. Minum	tenu	drink
Ile Ape	ilea1237	43. Gigit	gike	bite
Ile Ape	ilea1237	44. Menetek	tuho	suck
Ile Ape	ilea1237	45. Telinga	tiluk	ear
Ile Ape	ilea1237	46. Dengar	dəŋa	listen
Ile Ape	ilea1237	47. Mata	matak	eye
Ile Ape	ilea1237	48. Melihat	niku	see
Ile Ape	ilea1237	49. Tidur	turu	sleep
Ile Ape	ilea1237	50. Rebah	ewan	lie down
Ile Ape	ilea1237	51. Duduk	tobo	sit
Ile Ape	ilea1237	52. Berdiri	dei	stand
Ile Ape	ilea1237	53. Orang	atadikən	person
Ile Ape	ilea1237	54. Laki-laki	amalake	man
Ile Ape	ilea1237	55. Wanita	inawae	woman
Ile Ape	ilea1237	56. Anak	ana	child
Ile Ape	ilea1237	57. Suami	hān	husband
Ile Ape	ilea1237	58. Isteri	hān	wife
Ile Ape	ilea1237	59. Ibu	ina	mother
Ile Ape	ilea1237	60. Bapak	ama	father
Ile Ape	ilea1237	61. Kakak	kaka	older sibling
Ile Ape	ilea1237	62. Adik	ari	younger sibling
Ile Ape	ilea1237	63. Nama	naran	name
Ile Ape	ilea1237	64. Bilang	koda	say
Ile Ape	ilea1237	65. Tali	tale	rope
Ile Ape	ilea1237	66. Mengikat	pui	tie
Ile Ape	ilea1237	67. Menjahit	hau	sew
Ile Ape	ilea1237	68. Pakaian	alelolo	clothing
Ile Ape	ilea1237	69. Berburu	batiŋən	hunt
Ile Ape	ilea1237	70. Menembak	pasak	shoot
Ile Ape	ilea1237	71. Menikam	tuba	stab
Ile Ape	ilea1237	72. Bertinju	tubuk	fist
Ile Ape	ilea1237	73. berkelahi	uno	fight
Ile Ape	ilea1237	74. Membunuh	belo	kill
Ile Ape	ilea1237	75. Mati	mataj	dead
Ile Ape	ilea1237	76. Hidup	moriw	alive
Ile Ape	ilea1237	77. Menggaruk	gau	scratch
Ile Ape	ilea1237	78. Memotong	belo	cut
Ile Ape	ilea1237	79. Batang	pukən	stem
Ile Ape	ilea1237	80. Membelah	bəta	split
Ile Ape	ilea1237	81. Tajam	dəkət	sharp
Ile Ape	ilea1237	82. Tumpul	dəkət hala	blunt
Ile Ape	ilea1237	83. Bekerja	kərja	work
Ile Ape	ilea1237	84. Bermain	irek	play
Ile Ape	ilea1237	85. Menyanyi	kantar	sing
Ile Ape	ilea1237	86. Menari	soka	dance
Ile Ape	ilea1237	87. Bengkak	bā	swollen
Ile Ape	ilea1237	88. Memeras	piuk	squeeze
Ile Ape	ilea1237	89. Memegang	pehe	hold
Ile Ape	ilea1237	90. Menggali	doka	dig
Ile Ape	ilea1237	91. Memberi	soro	give
Ile Ape	ilea1237	92. Menarik	tubo	pull
Ile Ape	ilea1237	93. Mendorong	sokol	push
Ile Ape	ilea1237	94. Melempar	gaha	throw
Ile Ape	ilea1237	95. Jatuh	dəka	fall
Ile Ape	ilea1237	96. Anjing	aho	dog
Ile Ape	ilea1237	97. Burung	kukak	bird
Ile Ape	ilea1237	98. Telur	təluk	egg
Ile Ape	ilea1237	99. Bulu	rawuk	feather
Ile Ape	ilea1237	100. Sayap	kəpikən	wing
Ile Ape	ilea1237	101. Terbang	bəka	fly
Ile Ape	ilea1237	102. Binatang	əwaŋnawun	animal
Ile Ape	ilea1237	103. Daging	ihin	meat
Ile Ape	ilea1237	104. Lemak	worak	fat
Ile Ape	ilea1237	105. Ekor	ikuk	tale
Ile Ape	ilea1237	106. Ular	ula	snake
Ile Ape	ilea1237	107. Cacing	keləwalo	worm
Ile Ape	ilea1237	108. Kutu	kuto	louse
Ile Ape	ilea1237	109. Ikan	ikan	fish
Ile Ape	ilea1237	110. Pohon	kayo	tree
Ile Ape	ilea1237	111. Busuk	waun	rotten
Ile Ape	ilea1237	112. Daun	lolon	leaf
Ile Ape	ilea1237	113. Kulit kayu	kayo kamakən	bark
Ile Ape	ilea1237	114. Akar	ramut	root
Ile Ape	ilea1237	115. Biji	kuluk	seed
Ile Ape	ilea1237	116. Bunga	puhun	flower
Ile Ape	ilea1237	117. Buah	wuan	fruit
Ile Ape	ilea1237	118. Rumput	kərəmət	grass
Ile Ape	ilea1237	119. Tanah	tana	earth
Ile Ape	ilea1237	120. Batu	wato	stone
Ile Ape	ilea1237	121. Pasir	wəra	sand
Ile Ape	ilea1237	122. Air	wai	water
Ile Ape	ilea1237	123. Membeku	—	freeze
Ile Ape	ilea1237	124. Es	—	ice
Ile Ape	ilea1237	125. Mengalir	baŋ	flow
Ile Ape	ilea1237	126. Terapung	bao	float
Ile Ape	ilea1237	127. Laut	tahi	sea
Ile Ape	ilea1237	128. Garam	sia	salt
Ile Ape	ilea1237	129. Danau	bərebot	lake
Ile Ape	ilea1237	130. Sungai	wai nahan	river
Ile Ape	ilea1237	131. Gunung	ile	mountain
Ile Ape	ilea1237	132. Hutan	məgən	forest
Ile Ape	ilea1237	133. Langit	kələm	sky
Ile Ape	ilea1237	134. Matahari	ləra	sun
Ile Ape	ilea1237	135. Bintang	təmala	star
Ile Ape	ilea1237	136. Awan	kowa	cloud
Ile Ape	ilea1237	137. Embun	ujuk	dew
Ile Ape	ilea1237	138. Hujan	uran	rain
Ile Ape	ilea1237	139. Salju	—	snow
Ile Ape	ilea1237	140. Angin	aŋin	wind
Ile Ape	ilea1237	141. Bertiup	puit	blow
Ile Ape	ilea1237	142. Panas	pəlate	hot
Ile Ape	ilea1237	143. Dingin	(gə)lətən	cold
Ile Ape	ilea1237	144. Kering	mara	dry
Ile Ape	ilea1237	145. Basah	nəmaŋ	wet
Ile Ape	ilea1237	146. Rata	nəpa	flat, smooth
Ile Ape	ilea1237	147. Berat	baat	heavy
Ile Ape	ilea1237	148. Api	ape	fire
Ile Ape	ilea1237	149. Membakar	səru	burn
Ile Ape	ilea1237	150. Asap	bənu	smoke
Ile Ape	ilea1237	151. Abu	awo	dust
Ile Ape	ilea1237	152. Hitam	mitəm	black
Ile Ape	ilea1237	153. Putih	burakən	white
Ile Ape	ilea1237	154. Merah	mean	red
Ile Ape	ilea1237	155. Kuning	kuma	yellow
Ile Ape	ilea1237	156. Hijau	məritən	green
Ile Ape	ilea1237	157. Kecil	uwekən	small
Ile Ape	ilea1237	158. Besar	belən	big
Ile Ape	ilea1237	159. Pendek	kərukən	short
Ile Ape	ilea1237	160. Panjang	bəlahakən	long
Ile Ape	ilea1237	161. Tipis	nipi	thin
Ile Ape	ilea1237	162. Tebal	fəran	thick
Ile Ape	ilea1237	163. Sempit	təkəl	narrow
Ile Ape	ilea1237	164. Luas	pəloen	wide
Ile Ape	ilea1237	165. Lurus	mūr	straight
Ile Ape	ilea1237	166. Tua	nuhen	old
Ile Ape	ilea1237	167. Baru	wun	new
Ile Ape	ilea1237	168. Baik	sare	good
Ile Ape	ilea1237	169. Jelek	fedatən	bad
Ile Ape	ilea1237	170. Betul	apadikən	right, correct
Ile Ape	ilea1237	171. Malam	rəma	night
Ile Ape	ilea1237	172. Tahun	tun	year
Ile Ape	ilea1237	173. Hari	ləron	day
Ile Ape	ilea1237	174. Bilamana	arampira	when
Ile Ape	ilea1237	175. Di	tɤ	in
Ile Ape	ilea1237	176. Dalam	lomək	inside
Ile Ape	ilea1237	177. Di sini	təpi	here
Ile Ape	ilea1237	178. Di situ	təpe	there
Ile Ape	ilea1237	179. Ini	pi	this
Ile Ape	ilea1237	180. Itu	pe	that
Ile Ape	ilea1237	181. Dekat	dahe	near
Ile Ape	ilea1237	182. Jauh	doa(n)	far
Ile Ape	ilea1237	183. Di mana	təga	where
Ile Ape	ilea1237	184. Saya	go	1SG
Ile Ape	ilea1237	185. Engkau/ kamu	mo	2SG;2PL
Ile Ape	ilea1237	186. Dia	na	3SG
Ile Ape	ilea1237	187. Kita	tite	1PL.INC
Ile Ape	ilea1237	188. Kami	kame	1PL.EXC
Ile Ape	ilea1237	189. Mereka	ra	3PL
Ile Ape	ilea1237	190. Apa	aku	what
Ile Ape	ilea1237	191. Siapa	heku	who
Ile Ape	ilea1237	192. Lain	ahan	other
Ile Ape	ilea1237	193. Beberapa	pira-pira	some
Ile Ape	ilea1237	194. Banyak	aja	many
Ile Ape	ilea1237	195. Sedikit	buhe	few
Ile Ape	ilea1237	196. Semua	wəkae	all
Ile Ape	ilea1237	197. Dan	no	and
Ile Ape	ilea1237	198. Dengan	no	with
Ile Ape	ilea1237	199. Sebab	pukən	because
Ile Ape	ilea1237	200. Jikalau	—	if
