# Supplementary material for: LexiRumah: An online lexical database of the Lesser Sunda Islands
Source: PLoS One. 2018 Oct 17;13(10):e0205250. doi: 10.1371/journal.pone.0205250 (PMC6192618; doi:10.1371/journal.pone.0205250)
Supplement: S1 File — ZIP-Archive containing CLDF dataset and pylexirumah software package. (ZIP) [file pone.0205250.s001.zip › lexirumah-data-1.0.0-rc4/noncldf/keraf/Imulolo.tsv]

language	lang_id	gloss	transcription	translation	comment
Imulolo		1. Tangan	limasa	hand
Imulolo		2. Kiri	səmekiŋən	left
Imulolo		3. Kanan	fanan	right
Imulolo		4. Kaki	linəsa	foot
Imulolo		5. Kaki	l. or	footprint	not sure of long for l.
Imulolo		6. Berjalan	labi	walk
Imulolo		7. Jalan	lala	road
Imulolo		8. Datang	bəsol	come
Imulolo		9. Balik	tue	return
Imulolo		10. Berenang	naŋ	swim
Imulolo		11. Mencuci	basa	wash
Imulolo		12. Hapus	hapus	wipe
Imulolo		13. Gosok	odo	rub
Imulolo		14. Kotor	milana	dirty
Imulolo		15. Debu	əmut	dust
Imulolo		16. Kulit	kamakəs	skin
Imulolo		17. Punggung	kətubəŋəs	back
Imulolo		18. Perut	tukasa	belly
Imulolo		19. Tulang	riukəs	bone
Imulolo		20. Isi perut	tukasa usər	stomach
Imulolo		21. Hati	orasa	liver
Imulolo		22. Jantung	puosa	heart
Imulolo		23. Tahu	kin, min	know
Imulolo		24. Pikir	petən	think
Imulolo		25. Takut	kəruitəs	scared
Imulolo		26. Darah	səmeisa	blood
Imulolo		27. Kepala	ulusa	head
Imulolo		28. Leher	fulesa	neck
Imulolo		29. Rambut	latarəs	hair
Imulolo		30. Hidung	nijuŋəs	nose
Imulolo		31. Bernapas	ər naisa	breathe
Imulolo		32. Membaui	sodam	smell
Imulolo		33. Mulut	fəfasa	mouth
Imulolo		34. Gigi	kiakəs	tooth
Imulolo		35. Lidah	efeləs	tongue
Imulolo		36. Tertawa	gekay	laugh
Imulolo		37. Menangis	əra	cry
Imulolo		38. Muntah	luaŋa	vomit
Imulolo		39. Meludah	təmi	spit
Imulolo		40. Makan	ka, ga	eat
Imulolo		41. Masak	giu	cook
Imulolo		42. Minum	men, ten	drink
Imulolo		43. Gigit	gik	bite
Imulolo		44. Menetek	tus	suck
Imulolo		45. Telinga	kiŋasa	ear
Imulolo		46. Dengar	dəŋ	listen
Imulolo		47. Mata	kulukəs	eye
Imulolo		48. Melihat	sure	see
Imulolo		49. Tidur	gəle	sleep
Imulolo		50. Rebah	pafaŋa	lie down
Imulolo		51. Duduk	tobe	sit
Imulolo		52. Berdiri	dir	stand
Imulolo		53. Orang	atadikəja	person
Imulolo		54. Laki-laki	lamen	man
Imulolo		55. Wanita	gərapor	woman
Imulolo		56. Anak	ana	child
Imulolo		57. Suami	kəlake	husband
Imulolo		58. Isteri	kəfae	wife
Imulolo		59. Ibu	ina	mother
Imulolo		60. Bapak	ama	father
Imulolo		61. Kakak	tata	older sibling
Imulolo		62. Adik	waji	younger sibling
Imulolo		63. Nama	najanəs	name
Imulolo		64. Bilang	gas	say
Imulolo		65. Tali	fədək	rope
Imulolo		66. Mengikat	pui	tie
Imulolo		67. Menjahit	saur	sew
Imulolo		68. Pakaian	alolo	clothing
Imulolo		69. Berburu	bati	hunt
Imulolo		70. Menembak	pasak	shoot
Imulolo		71. Menikam	tubak	stab
Imulolo		72. Bertinju	tad	fist
Imulolo		73. berkelahi	puno	fight
Imulolo		74. Membunuh	bel	kill
Imulolo		75. Mati	mataja	dead
Imulolo		76. Hidup	mojipa	alive
Imulolo		77. Menggaruk	rag	scratch
Imulolo		78. Memotong	bel	cut
Imulolo		79. Batang	puka	stem
Imulolo		80. Membelah	legata	split
Imulolo		81. Tajam	bərək	sharp
Imulolo		82. Tumpul	motəl	blunt
Imulolo		83. Bekerja	kəria	work
Imulolo		84. Bermain	gəlaŋ	play
Imulolo		85. Menyanyi	kantar	sing
Imulolo		86. Menari	soka	dance
Imulolo		87. Bengkak	kəbarasa	swollen
Imulolo		88. Memeras	piuka	squeeze
Imulolo		89. Memegang	pida	hold
Imulolo		90. Menggali	gali	dig
Imulolo		91. Memberi	beŋa	give
Imulolo		92. Menarik	fido	pull
Imulolo		93. Mendorong	uduka	push
Imulolo		94. Melempar	ped	throw
Imulolo		95. Jatuh	ləŋata	fall
Imulolo		96. Anjing	aor	dog
Imulolo		97. Burung	koloŋ	bird
Imulolo		98. Telur	təluk	egg
Imulolo		99. Bulu	rafukəy	feather
Imulolo		100. Sayap	kəpik	wing
Imulolo		101. Terbang	bək	fly
Imulolo		102. Binatang	əfaŋ	animal
Imulolo		103. Daging	elam	meat
Imulolo		104. Lemak	fojakən	fat
Imulolo		105. Ekor	ikur	tale
Imulolo		106. Ular	ular	snake
Imulolo		107. Cacing	salafalak	worm
Imulolo		108. Kutu	kutor	louse
Imulolo		109. Ikan	ikan	fish
Imulolo		110. Pohon	kajor	tree
Imulolo		111. Busuk	fuk	rotten
Imulolo		112. Daun	lolo	leaf
Imulolo		113. Kulit kayu	kajokamak	bark
Imulolo		114. Akar	ramut	root
Imulolo		115. Biji	kuluk	seed
Imulolo		116. Bunga	puŋan	flower
Imulolo		117. Buah	fuak	fruit
Imulolo		118. Rumput	kərəkasa	grass
Imulolo		119. Tanah	ənay	earth
Imulolo		120. Batu	fator	stone
Imulolo		121. Pasir	fərar	sand
Imulolo		122. Air	faer	water
Imulolo		123. Membeku	—	freeze
Imulolo		124. Es	—	ice
Imulolo		125. Mengalir	baŋ	flow
Imulolo		126. Terapung	baoŋa	float
Imulolo		127. Laut	lefar	sea
Imulolo		128. Garam	irar	salt
Imulolo		129. Danau	lifor	lake
Imulolo		130. Sungai	fai	river
Imulolo		131. Gunung	iler	mountain
Imulolo		132. Hutan	ekamaŋan	forest
Imulolo		133. Langit	kələm	sky
Imulolo		134. Matahari	ləjaf	sun
Imulolo		135. Bintang	tonar	star
Imulolo		136. Awan	kofar	cloud
Imulolo		137. Embun	apu	dew
Imulolo		138. Hujan	ujan	rain
Imulolo		139. Salju	—	snow
Imulolo		140. Angin	aŋi	wind
Imulolo		141. Bertiup	die	blow
Imulolo		142. Panas	kat	hot
Imulolo		143. Dingin	lətəs	cold
Imulolo		144. Kering	majakən	dry
Imulolo		145. Basah	sənəbar	wet
Imulolo		146. Rata	lerekən	flat, smooth
Imulolo		147. Berat	bəra	heavy
Imulolo		148. Api	aper	fire
Imulolo		149. Membakar	papi	burn
Imulolo		150. Asap	sənəgurən	smoke
Imulolo		151. Abu	kafok	dust
Imulolo		152. Hitam	mitəm	black
Imulolo		153. Putih	bijakən	white
Imulolo		154. Merah	meraŋən	red
Imulolo		155. Kuning	kumasən	yellow
Imulolo		156. Hijau	keorən	green
Imulolo		157. Kecil	anakən	small
Imulolo		158. Besar	rajan	big
Imulolo		159. Pendek	pəjokən	short
Imulolo		160. Panjang	lafakən	long
Imulolo		161. Tipis	mipi	thin
Imulolo		162. Tebal	pənəŋenən	thick
Imulolo		163. Sempit	kənipotən	narrow
Imulolo		164. Luas	pəlafat	wide
Imulolo		165. Lurus	mulurən	straight
Imulolo		166. Tua	magun	old
Imulolo		167. Baru	wərun	new
Imulolo		168. Baik	sənarekən	good
Imulolo		169. Jelek	kədatekən	bad
Imulolo		170. Betul	na moi	right, correct
Imulolo		171. Malam	buk	night
Imulolo		172. Tahun	tunən	year
Imulolo		173. Hari	ləjo	day
Imulolo		174. Bilamana	jəm pira	when
Imulolo		175. Di	di	in
Imulolo		176. Dalam	goməkən	inside
Imulolo		177. Di sini	kətəri	here
Imulolo		178. Di situ	kətəre	there
Imulolo		179. Ini	nakri	this
Imulolo		180. Itu	nakre	that
Imulolo		181. Dekat	daekən	near
Imulolo		182. Jauh	doa	far
Imulolo		183. Di mana	kətəga	where
Imulolo		184. Saya	go	1SG
Imulolo		185. Engkau/ kamu	mo/mio	2SG;2PL
Imulolo		186. Dia	na	3SG
Imulolo		187. Kita	tite	1PL.INC
Imulolo		188. Kami	kame	1PL.EXC
Imulolo		189. Mereka	daro	3PL
Imulolo		190. Apa	kapa	what
Imulolo		191. Siapa	kena	who
Imulolo		192. Lain	geakən	other
Imulolo		193. Beberapa	bopira	some
Imulolo		194. Banyak	raiŋa	many
Imulolo		195. Sedikit	kənakofai	few
Imulolo		196. Semua	pua	all
Imulolo		197. Dan	na	and
Imulolo		198. Dengan	na	with
Imulolo		199. Sebab	puka	because
Imulolo		200. Jikalau	kalu	if
