# Supplementary material for: LexiRumah: An online lexical database of the Lesser Sunda Islands
Source: PLoS One. 2018 Oct 17;13(10):e0205250. doi: 10.1371/journal.pone.0205250 (PMC6192618; doi:10.1371/journal.pone.0205250)
Supplement: S1 File — ZIP-Archive containing CLDF dataset and pylexirumah software package. (ZIP) [file pone.0205250.s001.zip › lexirumah-data-1.0.0-rc4/noncldf/keraf/Kalikasa.tsv]

language	lang_id	gloss	transcription	translation	comment
Kalikasa	kali1300	1. Tangan	limaga	hand
Kalikasa	kali1300	2. Kiri	seke	left
Kalikasa	kali1300	3. Kanan	wana	right
Kalikasa	kali1300	4. Kaki	liga	foot
Kalikasa	kali1300	5. Kaki	l. əpak	footprint	liga?
Kalikasa	kali1300	6. Berjalan	pana	walk
Kalikasa	kali1300	7. Jalan	lalan	road
Kalikasa	kali1300	8. Datang	oli	come
Kalikasa	kali1300	9. Balik	tue	return
Kalikasa	kali1300	10. Berenang	naŋe	swim
Kalikasa	kali1300	11. Mencuci	basa	wash
Kalikasa	kali1300	12. Hapus	soka	wipe
Kalikasa	kali1300	13. Gosok	doru	rub
Kalikasa	kali1300	14. Kotor	milan	dirty
Kalikasa	kali1300	15. Debu	əmut	dust
Kalikasa	kali1300	16. Kulit	kudan	skin
Kalikasa	kali1300	17. Punggung	kənarun	back
Kalikasa	kali1300	18. Perut	tai	belly
Kalikasa	kali1300	19. Tulang	riuk	bone
Kalikasa	kali1300	20. Isi perut	tai kəbotin	stomach
Kalikasa	kali1300	21. Hati	oren	liver
Kalikasa	kali1300	22. Jantung	puo	heart
Kalikasa	kali1300	23. Tahu	ketən	know
Kalikasa	kali1300	24. Pikir	petən	think
Kalikasa	kali1300	25. Takut	takut	scared
Kalikasa	kali1300	26. Darah	səmei	blood
Kalikasa	kali1300	27. Kepala	ulun	head
Kalikasa	kali1300	28. Leher	wulen	neck
Kalikasa	kali1300	29. Rambut	latar	hair
Kalikasa	kali1300	30. Hidung	nijuga	nose
Kalikasa	kali1300	31. Bernapas	esa nain	breathe
Kalikasa	kali1300	32. Membaui	sodam	smell
Kalikasa	kali1300	33. Mulut	nusən	mouth
Kalikasa	kali1300	34. Gigi	pai	tooth
Kalikasa	kali1300	35. Lidah	ewel	tongue
Kalikasa	kali1300	36. Tertawa	gekaj	laugh
Kalikasa	kali1300	37. Menangis	əraw	cry
Kalikasa	kali1300	38. Muntah	luaŋ	vomit
Kalikasa	kali1300	39. Meludah	təmiju	spit
Kalikasa	kali1300	40. Makan	ka, ga	eat
Kalikasa	kali1300	41. Masak	loluŋ	cook
Kalikasa	kali1300	42. Minum	menu	drink
Kalikasa	kali1300	43. Gigit	giki	bite
Kalikasa	kali1300	44. Menetek	tusu	suck
Kalikasa	kali1300	45. Telinga	kiŋan	ear
Kalikasa	kali1300	46. Dengar	daŋar	listen
Kalikasa	kali1300	47. Mata	matan	eye
Kalikasa	kali1300	48. Melihat	du	see
Kalikasa	kali1300	49. Tidur	gəle	sleep
Kalikasa	kali1300	50. Rebah	pawan	lie down
Kalikasa	kali1300	51. Duduk	tobe	sit
Kalikasa	kali1300	52. Berdiri	diri	stand
Kalikasa	kali1300	53. Orang	atadikən	person
Kalikasa	kali1300	54. Laki-laki	lamen	man
Kalikasa	kali1300	55. Wanita	binen	woman
Kalikasa	kali1300	56. Anak	kopoŋ	child
Kalikasa	kali1300	57. Suami	awan	husband
Kalikasa	kali1300	58. Isteri	awan	wife
Kalikasa	kali1300	59. Ibu	ina	mother
Kalikasa	kali1300	60. Bapak	ama	father
Kalikasa	kali1300	61. Kakak	kaka	older sibling
Kalikasa	kali1300	62. Adik	waji	younger sibling
Kalikasa	kali1300	63. Nama	najan	name
Kalikasa	kali1300	64. Bilang	tədək	say
Kalikasa	kali1300	65. Tali	tale	rope
Kalikasa	kali1300	66. Mengikat	soŋ	tie
Kalikasa	kali1300	67. Menjahit	saur	sew
Kalikasa	kali1300	68. Pakaian	alelolo	clothing
Kalikasa	kali1300	69. Berburu	batin	hunt
Kalikasa	kali1300	70. Menembak	pasak	shoot
Kalikasa	kali1300	71. Menikam	tubak	stab
Kalikasa	kali1300	72. Bertinju	sadok	fist
Kalikasa	kali1300	73. berkelahi	puno	fight
Kalikasa	kali1300	74. Membunuh	belu	kill
Kalikasa	kali1300	75. Mati	mataj	dead
Kalikasa	kali1300	76. Hidup	mojip	alive
Kalikasa	kali1300	77. Menggaruk	kəragu	scratch
Kalikasa	kali1300	78. Memotong	belu	cut
Kalikasa	kali1300	79. Batang	puk	stem
Kalikasa	kali1300	80. Membelah	ləga	split
Kalikasa	kali1300	81. Tajam	rəkət	sharp
Kalikasa	kali1300	82. Tumpul	kəmoson	blunt
Kalikasa	kali1300	83. Bekerja	kərja	work
Kalikasa	kali1300	84. Bermain	gəlasa	play
Kalikasa	kali1300	85. Menyanyi	kantar	sing
Kalikasa	kali1300	86. Menari	soka	dance
Kalikasa	kali1300	87. Bengkak	sənobaj	swollen
Kalikasa	kali1300	88. Memeras	piuk	squeeze
Kalikasa	kali1300	89. Memegang	sogan	hold
Kalikasa	kali1300	90. Menggali	galiŋ	dig
Kalikasa	kali1300	91. Memberi	be	give
Kalikasa	kali1300	92. Menarik	tugu	pull
Kalikasa	kali1300	93. Mendorong	uduk	push
Kalikasa	kali1300	94. Melempar	batu	throw
Kalikasa	kali1300	95. Jatuh	gokal	fall
Kalikasa	kali1300	96. Anjing	au	dog
Kalikasa	kali1300	97. Burung	kəlieŋ	bird
Kalikasa	kali1300	98. Telur	təluk	egg
Kalikasa	kali1300	99. Bulu	rawuk	feather
Kalikasa	kali1300	100. Sayap	kəpik	wing
Kalikasa	kali1300	101. Terbang	bəka	fly
Kalikasa	kali1300	102. Binatang	əwaŋ	animal
Kalikasa	kali1300	103. Daging	elam	meat
Kalikasa	kali1300	104. Lemak	wojak	fat
Kalikasa	kali1300	105. Ekor	ikur	tale
Kalikasa	kali1300	106. Ular	ula	snake
Kalikasa	kali1300	107. Cacing	ekoj	worm
Kalikasa	kali1300	108. Kutu	kutu	louse
Kalikasa	kali1300	109. Ikan	ika	fish
Kalikasa	kali1300	110. Pohon	kaju	tree
Kalikasa	kali1300	111. Busuk	wauk	rotten
Kalikasa	kali1300	112. Daun	lolon	leaf
Kalikasa	kali1300	113. Kulit kayu	kajukamak	bark
Kalikasa	kali1300	114. Akar	ramut	root
Kalikasa	kali1300	115. Biji	kuluk	seed
Kalikasa	kali1300	116. Bunga	puŋan	flower
Kalikasa	kali1300	117. Buah	wuak	fruit
Kalikasa	kali1300	118. Rumput	kərəkak	grass
Kalikasa	kali1300	119. Tanah	ənaj	earth
Kalikasa	kali1300	120. Batu	watu	stone
Kalikasa	kali1300	121. Pasir	botan	sand
Kalikasa	kali1300	122. Air	waer	water
Kalikasa	kali1300	123. Membeku	—	freeze
Kalikasa	kali1300	124. Es	—	ice
Kalikasa	kali1300	125. Mengalir	baŋak	flow
Kalikasa	kali1300	126. Terapung	teda	float
Kalikasa	kali1300	127. Laut	lojor	sea
Kalikasa	kali1300	128. Garam	irar	salt
Kalikasa	kali1300	129. Danau	liwu	lake
Kalikasa	kali1300	130. Sungai	waer	river
Kalikasa	kali1300	131. Gunung	ile	mountain
Kalikasa	kali1300	132. Hutan	maŋak	forest
Kalikasa	kali1300	133. Langit	kələm	sky
Kalikasa	kali1300	134. Matahari	luwak	sun
Kalikasa	kali1300	135. Bintang	tona	star
Kalikasa	kali1300	136. Awan	kowa	cloud
Kalikasa	kali1300	137. Embun	apun	dew
Kalikasa	kali1300	138. Hujan	ujan	rain
Kalikasa	kali1300	139. Salju	—	snow
Kalikasa	kali1300	140. Angin	aŋin	wind
Kalikasa	kali1300	141. Bertiup	diji	blow
Kalikasa	kali1300	142. Panas	katiŋ	hot
Kalikasa	kali1300	143. Dingin	bələtəs	cold
Kalikasa	kali1300	144. Kering	majak	dry
Kalikasa	kali1300	145. Basah	sənəbar	wet
Kalikasa	kali1300	146. Rata	lerek	flat, smooth
Kalikasa	kali1300	147. Berat	bərat	heavy
Kalikasa	kali1300	148. Api	ape	fire
Kalikasa	kali1300	149. Membakar	papi	burn
Kalikasa	kali1300	150. Asap	sənəgur	smoke
Kalikasa	kali1300	151. Abu	kawok	dust
Kalikasa	kali1300	152. Hitam	mitəm	black
Kalikasa	kali1300	153. Putih	bujak	white
Kalikasa	kali1300	154. Merah	meran	red
Kalikasa	kali1300	155. Kuning	kumas	yellow
Kalikasa	kali1300	156. Hijau	pətaŋəs	green
Kalikasa	kali1300	157. Kecil	anak	small
Kalikasa	kali1300	158. Besar	kedak	big
Kalikasa	kali1300	159. Pendek	məgok	short
Kalikasa	kali1300	160. Panjang	doak	long
Kalikasa	kali1300	161. Tipis	mipiw	thin
Kalikasa	kali1300	162. Tebal	pərəwak	thick
Kalikasa	kali1300	163. Sempit	kənipot	narrow
Kalikasa	kali1300	164. Luas	kedak	wide
Kalikasa	kali1300	165. Lurus	mulur	straight
Kalikasa	kali1300	166. Tua	magun	old
Kalikasa	kali1300	167. Baru	wərun	new
Kalikasa	kali1300	168. Baik	alus	good
Kalikasa	kali1300	169. Jelek	kədatək	bad
Kalikasa	kali1300	170. Betul	nər moi	right, correct
Kalikasa	kali1300	171. Malam	bukən	night
Kalikasa	kali1300	172. Tahun	tunən	year
Kalikasa	kali1300	173. Hari	ləjon	day
Kalikasa	kali1300	174. Bilamana	jəm pira	when
Kalikasa	kali1300	175. Di	je	in
Kalikasa	kali1300	176. Dalam	gomək	inside
Kalikasa	kali1300	177. Di sini	rene	here
Kalikasa	kali1300	178. Di situ	bete	there
Kalikasa	kali1300	179. Ini	rene	this
Kalikasa	kali1300	180. Itu	bete	that
Kalikasa	kali1300	181. Dekat	daek	near
Kalikasa	kali1300	182. Jauh	doak	far
Kalikasa	kali1300	183. Di mana	nagane	where
Kalikasa	kali1300	184. Saya	gone	1SG
Kalikasa	kali1300	185. Engkau/ kamu	mone	2SG;2PL
Kalikasa	kali1300	186. Dia	nane	3SG
Kalikasa	kali1300	187. Kita	tite	1PL.INC
Kalikasa	kali1300	188. Kami	kame	1PL.EXC
Kalikasa	kali1300	189. Mereka	dane	3PL
Kalikasa	kali1300	190. Apa	naoga	what
Kalikasa	kali1300	191. Siapa	naku	who
Kalikasa	kali1300	192. Lain	gesak	other
Kalikasa	kali1300	193. Beberapa	uapira	some
Kalikasa	kali1300	194. Banyak	raik	many
Kalikasa	kali1300	195. Sedikit	kənako	few
Kalikasa	kali1300	196. Semua	dərwaki	all
Kalikasa	kali1300	197. Dan	ko, mo	and
Kalikasa	kali1300	198. Dengan	ko, mo	with
Kalikasa	kali1300	199. Sebab	pukən	because
Kalikasa	kali1300	200. Jikalau	kalu ma	if
