# Supplementary material for: LexiRumah: An online lexical database of the Lesser Sunda Islands
Source: PLoS One. 2018 Oct 17;13(10):e0205250. doi: 10.1371/journal.pone.0205250 (PMC6192618; doi:10.1371/journal.pone.0205250)
Supplement: S1 File — ZIP-Archive containing CLDF dataset and pylexirumah software package. (ZIP) [file pone.0205250.s001.zip › lexirumah-data-1.0.0-rc4/noncldf/keraf/Lamahora.tsv]

language	lang_id	gloss	transcription	translation	comment
Lamahora		1. Tangan	limak	hand
Lamahora		2. Kiri	meki	left
Lamahora		3. Kanan	wana	right
Lamahora		4. Kaki	leik	foot
Lamahora		5. Kaki	əpaŋ	footprint
Lamahora		6. Berjalan	pana	walk
Lamahora		7. Jalan	laran	road
Lamahora		8. Datang	lohe	come
Lamahora		9. Balik	tue	return
Lamahora		10. Berenang	naŋe	swim
Lamahora		11. Mencuci	baha	wash
Lamahora		12. Hapus	hapu	wipe
Lamahora		13. Gosok	doru	rub
Lamahora		14. Kotor	milã	dirty
Lamahora		15. Debu	əmut	dust
Lamahora		16. Kulit	kulit	skin
Lamahora		17. Punggung	kənaruk	back
Lamahora		18. Perut	taik	belly
Lamahora		19. Tulang	riɁu	bone
Lamahora		20. Isi perut	taikət onã	stomach
Lamahora		21. Hati	onəkə	liver
Lamahora		22. Jantung	puhokə	heart
Lamahora		23. Tahu	koi	know
Lamahora		24. Pikir	petən	think
Lamahora		25. Takut	takut	scared
Lamahora		26. Darah	mei	blood
Lamahora		27. Kepala	kotəkə	head
Lamahora		28. Leher	wulikə	neck
Lamahora		29. Rambut	rata	hair
Lamahora		30. Hidung	irunə	nose
Lamahora		31. Bernapas	eha naikə	breathe
Lamahora		32. Membaui	hodã	smell
Lamahora		33. Mulut	nuhukə	mouth
Lamahora		34. Gigi	ipəkə	tooth
Lamahora		35. Lidah	ewel	tongue
Lamahora		36. Tertawa	gekay	laugh
Lamahora		37. Menangis	tani	cry
Lamahora		38. Muntah	mutakə	vomit
Lamahora		39. Meludah	prino	spit
Lamahora		40. Makan	kã	eat
Lamahora		41. Masak	biho	cook
Lamahora		42. Minum	kenu	drink
Lamahora		43. Gigit	gike	bite
Lamahora		44. Menetek	tuho	suck
Lamahora		45. Telinga	tilukə	ear
Lamahora		46. Dengar	dəŋa	listen
Lamahora		47. Mata	matakə	eye
Lamahora		48. Melihat	hulã	see
Lamahora		49. Tidur	turu	sleep
Lamahora		50. Rebah	ewa	lie down
Lamahora		51. Duduk	tobo	sit
Lamahora		52. Berdiri	deɁi	stand
Lamahora		53. Orang	dikã	person
Lamahora		54. Laki-laki	bəlake	man
Lamahora		55. Wanita	bərwae	woman
Lamahora		56. Anak	ana	child
Lamahora		57. Suami	hakã	husband
Lamahora		58. Isteri	hakã	wife
Lamahora		59. Ibu	inakə	mother
Lamahora		60. Bapak	amakə	father
Lamahora		61. Kakak	kakakə	older sibling
Lamahora		62. Adik	arikə	younger sibling
Lamahora		63. Nama	narã	name
Lamahora		64. Bilang	mari	say
Lamahora		65. Tali	tale	rope
Lamahora		66. Mengikat	pui	tie
Lamahora		67. Menjahit	haur	sew
Lamahora		68. Pakaian	alelolo	clothing
Lamahora		69. Berburu	batĩ	hunt
Lamahora		70. Menembak	pasa	shoot
Lamahora		71. Menikam	tubak	stab
Lamahora		72. Bertinju	tubuk	fist
Lamahora		73. berkelahi	uno	fight
Lamahora		74. Membunuh	belo	kill
Lamahora		75. Mati	mataj	dead
Lamahora		76. Hidup	morip	alive
Lamahora		77. Menggaruk	ragu	scratch
Lamahora		78. Memotong	belo	cut
Lamahora		79. Batang	pukã	stem
Lamahora		80. Membelah	gika	split
Lamahora		81. Tajam	rəkətə	sharp
Lamahora		82. Tumpul	moŋo	blunt
Lamahora		83. Bekerja	kərja	work
Lamahora		84. Bermain	gəlaha	play
Lamahora		85. Menyanyi	kantar	sing
Lamahora		86. Menari	soka	dance
Lamahora		87. Bengkak	hogor	swollen
Lamahora		88. Memeras	piuk	squeeze
Lamahora		89. Memegang	pehe	hold
Lamahora		90. Menggali	gali	dig
Lamahora		91. Memberi	soro	give
Lamahora		92. Menarik	tubo	pull
Lamahora		93. Mendorong	uduk	push
Lamahora		94. Melempar	geba	throw
Lamahora		95. Jatuh	ləŋa	fall
Lamahora		96. Anjing	aho	dog
Lamahora		97. Burung	kolo	bird
Lamahora		98. Telur	təlʔu	egg
Lamahora		99. Bulu	rawukə	feather
Lamahora		100. Sayap	kəpi	wing
Lamahora		101. Terbang	bəka	fly
Lamahora		102. Binatang	əwã	animal
Lamahora		103. Daging	ela	meat
Lamahora		104. Lemak	worʔã	fat
Lamahora		105. Ekor	ikũ	tale
Lamahora		106. Ular	ula	snake
Lamahora		107. Cacing	kodəl	worm
Lamahora		108. Kutu	kuto	louse
Lamahora		109. Ikan	ikã	fish
Lamahora		110. Pohon	kayo	tree
Lamahora		111. Busuk	waũ	rotten
Lamahora		112. Daun	lolõ	leaf
Lamahora		113. Kulit kayu	kayo kamʔã	bark
Lamahora		114. Akar	amutə	root
Lamahora		115. Biji	kulũ	seed
Lamahora		116. Bunga	puhũ	flower
Lamahora		117. Buah	wuã	fruit
Lamahora		118. Rumput	kərəmət	grass
Lamahora		119. Tanah	tana	earth
Lamahora		120. Batu	wato	stone
Lamahora		121. Pasir	wəra	sand
Lamahora		122. Air	waʔi	water
Lamahora		123. Membeku	—	freeze
Lamahora		124. Es	—	ice
Lamahora		125. Mengalir	golo	flow
Lamahora		126. Terapung	baʔo	float
Lamahora		127. Laut	tahi	sea
Lamahora		128. Garam	sia	salt
Lamahora		129. Danau	liwo	lake
Lamahora		130. Sungai	luŋu	river
Lamahora		131. Gunung	ile	mountain
Lamahora		132. Hutan	bənewa	forest
Lamahora		133. Langit	kələm	sky
Lamahora		134. Matahari	ləra	sun
Lamahora		135. Bintang	tona	star
Lamahora		136. Awan	kowa	cloud
Lamahora		137. Embun	apũ	dew
Lamahora		138. Hujan	urã	rain
Lamahora		139. Salju	—	snow
Lamahora		140. Angin	aŋi	wind
Lamahora		141. Bertiup	dihe	blow
Lamahora		142. Panas	pəlate	hot
Lamahora		143. Dingin	ləta	cold
Lamahora		144. Kering	mara	dry
Lamahora		145. Basah	nəme	wet
Lamahora		146. Rata	lerʔe	flat, smooth
Lamahora		147. Berat	baʔat	heavy
Lamahora		148. Api	ape	fire
Lamahora		149. Membakar	səru	burn
Lamahora		150. Asap	nuhu	smoke
Lamahora		151. Abu	kawu	dust
Lamahora		152. Hitam	mitəm	black
Lamahora		153. Putih	burʔã	white
Lamahora		154. Merah	meʔa	red
Lamahora		155. Kuning	kuma	yellow
Lamahora		156. Hijau	kəpəri	green
Lamahora		157. Kecil	kesi	small
Lamahora		158. Besar	belã	big
Lamahora		159. Pendek	kərʔu	short
Lamahora		160. Panjang	bəlahã	long
Lamahora		161. Tipis	bənipi	thin
Lamahora		162. Tebal	pəwərã	thick
Lamahora		163. Sempit	tudak	narrow
Lamahora		164. Luas	kəlarã	wide
Lamahora		165. Lurus	murã	straight
Lamahora		166. Tua	magũ	old
Lamahora		167. Baru	mureŋ	new
Lamahora		168. Baik	alus	good
Lamahora		169. Jelek	daʔa	bad
Lamahora		170. Betul	nã murã	right, correct
Lamahora		171. Malam	rəma	night
Lamahora		172. Tahun	tunə	year
Lamahora		173. Hari	lərõ	day
Lamahora		174. Bilamana	arapira	when
Lamahora		175. Di	di	in
Lamahora		176. Dalam	onã	inside
Lamahora		177. Di sini	təpi	here
Lamahora		178. Di situ	na wəli	there
Lamahora		179. Ini	napi	this
Lamahora		180. Itu	nəpe	that
Lamahora		181. Dekat	dahe	near
Lamahora		182. Jauh	doa	far
Lamahora		183. Di mana	təga	where
Lamahora		184. Saya	goʔe	1SG
Lamahora		185. Engkau/ kamu	moʔe	2SG;2PL
Lamahora		186. Dia	nae	3SG
Lamahora		187. Kita	tite	1PL.INC
Lamahora		188. Kami	kame	1PL.EXC
Lamahora		189. Mereka	raʔe	3PL
Lamahora		190. Apa	a	what
Lamahora		191. Siapa	heku	who
Lamahora		192. Lain	geha	other
Lamahora		193. Beberapa	pira	some
Lamahora		194. Banyak	ayʔã	many
Lamahora		195. Sedikit	uhe	few
Lamahora		196. Semua	waol	all
Lamahora		197. Dan	kã, mã	and
Lamahora		198. Dengan	kã, mã	with
Lamahora		199. Sebab	pukã	because
Lamahora		200. Jikalau	kalu	if
