# Supplementary material for: LexiRumah: An online lexical database of the Lesser Sunda Islands
Source: PLoS One. 2018 Oct 17;13(10):e0205250. doi: 10.1371/journal.pone.0205250 (PMC6192618; doi:10.1371/journal.pone.0205250)
Supplement: S1 File — ZIP-Archive containing CLDF dataset and pylexirumah software package. (ZIP) [file pone.0205250.s001.zip › lexirumah-data-1.0.0-rc4/noncldf/keraf/Lamalera.tsv]

language	lang_id	gloss	transcription	translation	comment
Lamalera	lama1278	1. Tangan	limate	hand
Lamalera	lama1278	2. Kiri	meki	left
Lamalera	lama1278	3. Kanan	fana	right
Lamalera	lama1278	4. Kaki	leite	foot
Lamalera	lama1278	5. Kaki	səmədã tana	footprint
Lamalera	lama1278	6. Berjalan	pana	walk
Lamalera	lama1278	7. Jalan	larã	road
Lamalera	lama1278	8. Datang	bəso	come
Lamalera	lama1278	9. Balik	tue	return
Lamalera	lama1278	10. Berenang	naŋe	swim
Lamalera	lama1278	11. Mencuci	ba/pu	wash
Lamalera	lama1278	12. Hapus	hapu	wipe
Lamalera	lama1278	13. Gosok	doru	rub
Lamalera	lama1278	14. Kotor	milã	dirty
Lamalera	lama1278	15. Debu	əmut	dust
Lamalera	lama1278	16. Kulit	kãmã	skin
Lamalera	lama1278	17. Punggung	kətubəŋ	back
Lamalera	lama1278	18. Perut	lufu	belly
Lamalera	lama1278	19. Tulang	riuk	bone
Lamalera	lama1278	20. Isi perut	kəboti	stomach
Lamalera	lama1278	21. Hati	onã	liver
Lamalera	lama1278	22. Jantung	puo	heart
Lamalera	lama1278	23. Tahu	toi	know
Lamalera	lama1278	24. Pikir	petã	think
Lamalera	lama1278	25. Takut	kəruit	scared
Lamalera	lama1278	26. Darah	mei	blood
Lamalera	lama1278	27. Kepala	kotãte	head
Lamalera	lama1278	28. Leher	fuli	neck
Lamalera	lama1278	29. Rambut	rata	hair
Lamalera	lama1278	30. Hidung	niruŋ	nose
Lamalera	lama1278	31. Bernapas	ərã nãi	breathe
Lamalera	lama1278	32. Membaui	penukã	smell
Lamalera	lama1278	33. Mulut	fəfã	mouth
Lamalera	lama1278	34. Gigi	ipã	tooth
Lamalera	lama1278	35. Lidah	efel	tongue
Lamalera	lama1278	36. Tertawa	geka	laugh
Lamalera	lama1278	37. Menangis	tani	cry
Lamalera	lama1278	38. Muntah	muta	vomit
Lamalera	lama1278	39. Meludah	təmiro	spit
Lamalera	lama1278	40. Makan	kã, go	eat
Lamalera	lama1278	41. Masak	denã	cook
Lamalera	lama1278	42. Minum	tenu	drink
Lamalera	lama1278	43. Gigit	goki	bite
Lamalera	lama1278	44. Menetek	tu (ana)	suck
Lamalera	lama1278	45. Telinga	tilu	ear
Lamalera	lama1278	46. Dengar	dəŋa	listen
Lamalera	lama1278	47. Mata	matã	eye
Lamalera	lama1278	48. Melihat	təgəl	see
Lamalera	lama1278	49. Tidur	turu	sleep
Lamalera	lama1278	50. Rebah	pafã	lie down
Lamalera	lama1278	51. Duduk	tobo	sit
Lamalera	lama1278	52. Berdiri	dei	stand
Lamalera	lama1278	53. Orang	atadikã	person
Lamalera	lama1278	54. Laki-laki	kəbaelake	man
Lamalera	lama1278	55. Wanita	kəbarafae	woman
Lamalera	lama1278	56. Anak	ana	child
Lamalera	lama1278	57. Suami	kəlake	husband
Lamalera	lama1278	58. Isteri	kəfae	wife
Lamalera	lama1278	59. Ibu	əma	mother
Lamalera	lama1278	60. Bapak	bapa	father
Lamalera	lama1278	61. Kakak	tata	older sibling
Lamalera	lama1278	62. Adik	arik	younger sibling
Lamalera	lama1278	63. Nama	naraŋ	name
Lamalera	lama1278	64. Bilang	mari	say
Lamalera	lama1278	65. Tali	tale	rope
Lamalera	lama1278	66. Mengikat	hoŋã	tie
Lamalera	lama1278	67. Menjahit	hau	sew
Lamalera	lama1278	68. Pakaian	alelolo	clothing
Lamalera	lama1278	69. Berburu	bati	hunt
Lamalera	lama1278	70. Menembak	pasa	shoot
Lamalera	lama1278	71. Menikam	tuba	stab
Lamalera	lama1278	72. Bertinju	tado	fist
Lamalera	lama1278	73. berkelahi	uno	fight
Lamalera	lama1278	74. Membunuh	təbajak	kill
Lamalera	lama1278	75. Mati	mata	dead
Lamalera	lama1278	76. Hidup	mori	alive
Lamalera	lama1278	77. Menggaruk	rago	scratch
Lamalera	lama1278	78. Memotong	belo	cut
Lamalera	lama1278	79. Batang	pukã	stem
Lamalera	lama1278	80. Membelah	ləka	split
Lamalera	lama1278	81. Tajam	bərəkət	sharp
Lamalera	lama1278	82. Tumpul	moso	blunt
Lamalera	lama1278	83. Bekerja	kariã	work
Lamalera	lama1278	84. Bermain	gəla	play
Lamalera	lama1278	85. Menyanyi	kantar	sing
Lamalera	lama1278	86. Menari	soka	dance
Lamalera	lama1278	87. Bengkak	kəbaras	swollen
Lamalera	lama1278	88. Memeras	piuk	squeeze
Lamalera	lama1278	89. Memegang	pe	hold
Lamalera	lama1278	90. Menggali	gui	dig
Lamalera	lama1278	91. Memberi	soro	give
Lamalera	lama1278	92. Menarik	gəfea	pull
Lamalera	lama1278	93. Mendorong	odo/uruk	push
Lamalera	lama1278	94. Melempar	geba	throw
Lamalera	lama1278	95. Jatuh	goka	fall
Lamalera	lama1278	96. Anjing	ao	dog
Lamalera	lama1278	97. Burung	kolo	bird
Lamalera	lama1278	98. Telur	təlu	egg
Lamalera	lama1278	99. Bulu	rafuk	feather
Lamalera	lama1278	100. Sayap	kəpik	wing
Lamalera	lama1278	101. Terbang	bəka	fly
Lamalera	lama1278	102. Binatang	əfã	animal
Lamalera	lama1278	103. Daging	hik/elã	meat
Lamalera	lama1278	104. Lemak	forã	fat
Lamalera	lama1278	105. Ekor	iku	tale
Lamalera	lama1278	106. Ular	ula	snake
Lamalera	lama1278	107. Cacing	salafalã	worm
Lamalera	lama1278	108. Kutu	kuto	louse
Lamalera	lama1278	109. Ikan	ikã	fish
Lamalera	lama1278	110. Pohon	kajo	tree
Lamalera	lama1278	111. Busuk	fãu	rotten
Lamalera	lama1278	112. Daun	lolo	leaf
Lamalera	lama1278	113. Kulit kayu	kajo kãmã	bark
Lamalera	lama1278	114. Akar	ramut	root
Lamalera	lama1278	115. Biji	upu	seed
Lamalera	lama1278	116. Bunga	pu	flower
Lamalera	lama1278	117. Buah	fuã	fruit
Lamalera	lama1278	118. Rumput	kərəmet	grass
Lamalera	lama1278	119. Tanah	tana	earth
Lamalera	lama1278	120. Batu	fato	stone
Lamalera	lama1278	121. Pasir	botã	sand
Lamalera	lama1278	122. Air	fai	water
Lamalera	lama1278	123. Membeku	—	freeze
Lamalera	lama1278	124. Es	—	ice
Lamalera	lama1278	125. Mengalir	bã	flow
Lamalera	lama1278	126. Terapung	bao	float
Lamalera	lama1278	127. Laut	lefa	sea
Lamalera	lama1278	128. Garam	sia	salt
Lamalera	lama1278	129. Danau	lifo	lake
Lamalera	lama1278	130. Sungai	suŋe	river
Lamalera	lama1278	131. Gunung	ile	mountain
Lamalera	lama1278	132. Hutan	eka pənət	forest
Lamalera	lama1278	133. Langit	kelã	sky
Lamalera	lama1278	134. Matahari	ləra	sun
Lamalera	lama1278	135. Bintang	tona	star
Lamalera	lama1278	136. Awan	kofa	cloud
Lamalera	lama1278	137. Embun	apu	dew
Lamalera	lama1278	138. Hujan	urã	rain
Lamalera	lama1278	139. Salju	—	snow
Lamalera	lama1278	140. Angin	aŋi	wind
Lamalera	lama1278	141. Bertiup	die	blow
Lamalera	lama1278	142. Panas	pəlate	hot
Lamalera	lama1278	143. Dingin	gələtã	cold
Lamalera	lama1278	144. Kering	marã	dry
Lamalera	lama1278	145. Basah	sənəbe	wet
Lamalera	lama1278	146. Rata	lere	flat, smooth
Lamalera	lama1278	147. Berat	batã	heavy
Lamalera	lama1278	148. Api	ape	fire
Lamalera	lama1278	149. Membakar	papi	burn
Lamalera	lama1278	150. Asap	sənəgur	smoke
Lamalera	lama1278	151. Abu	kafu	dust
Lamalera	lama1278	152. Hitam	mitãŋ	black
Lamalera	lama1278	153. Putih	burã	white
Lamalera	lama1278	154. Merah	meã	red
Lamalera	lama1278	155. Kuning	kumã	yellow
Lamalera	lama1278	156. Hijau	keor	green
Lamalera	lama1278	157. Kecil	keni	small
Lamalera	lama1278	158. Besar	belã	big
Lamalera	lama1278	159. Pendek	kəru	short
Lamalera	lama1278	160. Panjang	blã	long
Lamalera	lama1278	161. Tipis	mənipi	thin
Lamalera	lama1278	162. Tebal	pəfəre	thick
Lamalera	lama1278	163. Sempit	hipet	narrow
Lamalera	lama1278	164. Luas	pelafat	wide
Lamalera	lama1278	165. Lurus	mūlu	straight
Lamalera	lama1278	166. Tua	magu	old
Lamalera	lama1278	167. Baru	fu	new
Lamalera	lama1278	168. Baik	sənareŋ	good
Lamalera	lama1278	169. Jelek	afadatəŋ	bad
Lamalera	lama1278	170. Betul	murã	right, correct
Lamalera	lama1278	171. Malam	remã	night
Lamalera	lama1278	172. Tahun	tuŋ	year
Lamalera	lama1278	173. Hari	ləro	day
Lamalera	lama1278	174. Bilamana	arapira	when
Lamalera	lama1278	175. Di	lau, rae	in
Lamalera	lama1278	176. Dalam	belomã	inside
Lamalera	lama1278	177. Di sini	dipi	here
Lamalera	lama1278	178. Di situ	depe	there
Lamalera	lama1278	179. Ini	pi	this
Lamalera	lama1278	180. Itu	pe	that
Lamalera	lama1278	181. Dekat	dae	near
Lamalera	lama1278	182. Jauh	doe	far
Lamalera	lama1278	183. Di mana	diga	where
Lamalera	lama1278	184. Saya	goe	1SG
Lamalera	lama1278	185. Engkau/ kamu	moe/mio	2SG;2PL
Lamalera	lama1278	186. Dia	nae	3SG
Lamalera	lama1278	187. Kita	tite	1PL.INC
Lamalera	lama1278	188. Kami	kame	1PL.EXC
Lamalera	lama1278	189. Mereka	rae	3PL
Lamalera	lama1278	190. Apa	alaka	what
Lamalera	lama1278	191. Siapa	heku	who
Lamalera	lama1278	192. Lain	geak	other
Lamalera	lama1278	193. Beberapa	bopira	some
Lamalera	lama1278	194. Banyak	ajã	many
Lamalera	lama1278	195. Sedikit	usi	few
Lamalera	lama1278	196. Semua	fakahae	all
Lamalera	lama1278	197. Dan	nã	and
Lamalera	lama1278	198. Dengan	nã	with
Lamalera	lama1278	199. Sebab	pukãŋ	because
Lamalera	lama1278	200. Jikalau	kalu	if
