# Supplementary material for: LexiRumah: An online lexical database of the Lesser Sunda Islands
Source: PLoS One. 2018 Oct 17;13(10):e0205250. doi: 10.1371/journal.pone.0205250 (PMC6192618; doi:10.1371/journal.pone.0205250)
Supplement: S1 File — ZIP-Archive containing CLDF dataset and pylexirumah software package. (ZIP) [file pone.0205250.s001.zip › lexirumah-data-1.0.0-rc4/noncldf/keraf/Lamatuka.tsv]

language	lang_id	gloss	transcription	translation	comment
Lamatuka	lama1279	1. Tangan	lima	hand
Lamatuka	lama1279	2. Kiri	wiri	left
Lamatuka	lama1279	3. Kanan	wana	right
Lamatuka	lama1279	4. Kaki	lei	foot
Lamatuka	lama1279	5. Kaki	l. əpaʔãŋ	footprint
Lamatuka	lama1279	6. Berjalan	pana	walk
Lamatuka	lama1279	7. Jalan	larã	road
Lamatuka	lama1279	8. Datang	bəso	come
Lamatuka	lama1279	9. Balik	tue	return
Lamatuka	lama1279	10. Berenang	naŋi	swim
Lamatuka	lama1279	11. Mencuci	baha	wash
Lamatuka	lama1279	12. Hapus	hapu	wipe
Lamatuka	lama1279	13. Gosok	doru	rub
Lamatuka	lama1279	14. Kotor	prita	dirty
Lamatuka	lama1279	15. Debu	əmu	dust
Lamatuka	lama1279	16. Kulit	ulitã	skin
Lamatuka	lama1279	17. Punggung	punuʔu	back
Lamatuka	lama1279	18. Perut	boti	belly
Lamatuka	lama1279	19. Tulang	riʔũ	bone
Lamatuka	lama1279	20. Isi perut	lau boti	stomach
Lamatuka	lama1279	21. Hati	huʔa	liver
Lamatuka	lama1279	22. Jantung	puho	heart
Lamatuka	lama1279	23. Tahu	ʔoi, moi	know
Lamatuka	lama1279	24. Pikir	huʔə	think
Lamatuka	lama1279	25. Takut	taʔu	scared
Lamatuka	lama1279	26. Darah	meʔi	blood
Lamatuka	lama1279	27. Kepala	əte	head
Lamatuka	lama1279	28. Leher	wuli	neck
Lamatuka	lama1279	29. Rambut	ratã	hair
Lamatuka	lama1279	30. Hidung	iru	nose
Lamatuka	lama1279	31. Bernapas	ha nei	breathe
Lamatuka	lama1279	32. Membaui	are	smell
Lamatuka	lama1279	33. Mulut	nuhe	mouth
Lamatuka	lama1279	34. Gigi	ipe	tooth
Lamatuka	lama1279	35. Lidah	eblə	tongue
Lamatuka	lama1279	36. Tertawa	geʔa	laugh
Lamatuka	lama1279	37. Menangis	tani	cry
Lamatuka	lama1279	38. Muntah	luã	vomit
Lamatuka	lama1279	39. Meludah	piru	spit
Lamatuka	lama1279	40. Makan	a, ga	eat
Lamatuka	lama1279	41. Masak	bihu	cook
Lamatuka	lama1279	42. Minum	enu, menu	drink
Lamatuka	lama1279	43. Gigit	giʔi	bite
Lamatuka	lama1279	44. Menetek	tuhu	suck
Lamatuka	lama1279	45. Telinga	tilu	ear
Lamatuka	lama1279	46. Dengar	dəŋe	listen
Lamatuka	lama1279	47. Mata	ulʔũ	eye
Lamatuka	lama1279	48. Melihat	bəlele	see
Lamatuka	lama1279	49. Tidur	turʔo	sleep
Lamatuka	lama1279	50. Rebah	ewã	lie down
Lamatuka	lama1279	51. Duduk	tobo	sit
Lamatuka	lama1279	52. Berdiri	diri	stand
Lamatuka	lama1279	53. Orang	ədiʔã	person
Lamatuka	lama1279	54. Laki-laki	reba	man
Lamatuka	lama1279	55. Wanita	bare	woman
Lamatuka	lama1279	56. Anak	ana ranã	child
Lamatuka	lama1279	57. Suami	hawã	husband
Lamatuka	lama1279	58. Isteri	hawã	wife
Lamatuka	lama1279	59. Ibu	ina	mother
Lamatuka	lama1279	60. Bapak	ama	father
Lamatuka	lama1279	61. Kakak	ʔaʔã	older sibling
Lamatuka	lama1279	62. Adik	ari	younger sibling
Lamatuka	lama1279	63. Nama	narã	name
Lamatuka	lama1279	64. Bilang	təde	say
Lamatuka	lama1279	65. Tali	tale	rope
Lamatuka	lama1279	66. Mengikat	hoŋe	tie
Lamatuka	lama1279	67. Menjahit	heu	sew
Lamatuka	lama1279	68. Pakaian	alalolo	clothing
Lamatuka	lama1279	69. Berburu	welo	hunt
Lamatuka	lama1279	70. Menembak	pasa	shoot
Lamatuka	lama1279	71. Menikam	tuba	stab
Lamatuka	lama1279	72. Bertinju	sado	fist
Lamatuka	lama1279	73. berkelahi	gəni('waʔi)	fight
Lamatuka	lama1279	74. Membunuh	belu	kill
Lamatuka	lama1279	75. Mati	mata	dead
Lamatuka	lama1279	76. Hidup	mori	alive
Lamatuka	lama1279	77. Menggaruk	ragu	scratch
Lamatuka	lama1279	78. Memotong	belo	cut
Lamatuka	lama1279	79. Batang	nawã	stem
Lamatuka	lama1279	80. Membelah	ləgə	split
Lamatuka	lama1279	81. Tajam	raʔe	sharp
Lamatuka	lama1279	82. Tumpul	milu	blunt
Lamatuka	lama1279	83. Bekerja	kəria	work
Lamatuka	lama1279	84. Bermain	urã	play
Lamatuka	lama1279	85. Menyanyi	katərã	sing
Lamatuka	lama1279	86. Menari	sokə	dance
Lamatuka	lama1279	87. Bengkak	hogo	swollen
Lamatuka	lama1279	88. Memeras	piuʔ	squeeze
Lamatuka	lama1279	89. Memegang	pehe	hold
Lamatuka	lama1279	90. Menggali	gali	dig
Lamatuka	lama1279	91. Memberi	sorõ	give
Lamatuka	lama1279	92. Menarik	gidə	pull
Lamatuka	lama1279	93. Mendorong	udũ	push
Lamatuka	lama1279	94. Melempar	gebə	throw
Lamatuka	lama1279	95. Jatuh	goli	fall
Lamatuka	lama1279	96. Anjing	aho	dog
Lamatuka	lama1279	97. Burung	olõ	bird
Lamatuka	lama1279	98. Telur	təluʔũ	egg
Lamatuka	lama1279	99. Bulu	rawuʔũ	feather
Lamatuka	lama1279	100. Sayap	əpiʔĩ	wing	looks like I with tilde. Check
Lamatuka	lama1279	101. Terbang	baʔã	fly
Lamatuka	lama1279	102. Binatang	əwã(nawu)	animal
Lamatuka	lama1279	103. Daging	elã	meat
Lamatuka	lama1279	104. Lemak	woraʔã	fat
Lamatuka	lama1279	105. Ekor	iʔũ	tale
Lamatuka	lama1279	106. Ular	ula	snake
Lamatuka	lama1279	107. Cacing	səwalo	worm
Lamatuka	lama1279	108. Kutu	uto	louse
Lamatuka	lama1279	109. Ikan	iʔã	fish
Lamatuka	lama1279	110. Pohon	əso	tree
Lamatuka	lama1279	111. Busuk	weʔu	rotten
Lamatuka	lama1279	112. Daun	lolõ	leaf
Lamatuka	lama1279	113. Kulit kayu	əso ulitã	bark
Lamatuka	lama1279	114. Akar	ramutã	root
Lamatuka	lama1279	115. Biji	upu	seed
Lamatuka	lama1279	116. Bunga	puhũ	flower
Lamatuka	lama1279	117. Buah	wuʔã	fruit
Lamatuka	lama1279	118. Rumput	gəpe	grass
Lamatuka	lama1279	119. Tanah	tana	earth
Lamatuka	lama1279	120. Batu	wato	stone
Lamatuka	lama1279	121. Pasir	botã	sand
Lamatuka	lama1279	122. Air	wae	water
Lamatuka	lama1279	123. Membeku	—	freeze
Lamatuka	lama1279	124. Es	—	ice
Lamatuka	lama1279	125. Mengalir	bã	flow
Lamatuka	lama1279	126. Terapung	bao	float
Lamatuka	lama1279	127. Laut	tahi	sea
Lamatuka	lama1279	128. Garam	hira	salt
Lamatuka	lama1279	129. Danau	opa	lake
Lamatuka	lama1279	130. Sungai	luŋu	river
Lamatuka	lama1279	131. Gunung	ile	mountain
Lamatuka	lama1279	132. Hutan	musʔã	forest
Lamatuka	lama1279	133. Langit	əle	sky
Lamatuka	lama1279	134. Matahari	luwa	sun
Lamatuka	lama1279	135. Bintang	malã	star
Lamatuka	lama1279	136. Awan	ʔowa	cloud
Lamatuka	lama1279	137. Embun	apũ	dew
Lamatuka	lama1279	138. Hujan	urã	rain
Lamatuka	lama1279	139. Salju	—	snow
Lamatuka	lama1279	140. Angin	aŋi	wind
Lamatuka	lama1279	141. Bertiup	pu	blow
Lamatuka	lama1279	142. Panas	pati	hot
Lamatuka	lama1279	143. Dingin	lətha	cold
Lamatuka	lama1279	144. Kering	marʔã	dry
Lamatuka	lama1279	145. Basah	weĩ	wet
Lamatuka	lama1279	146. Rata	lerʔẽ	flat, smooth
Lamatuka	lama1279	147. Berat	bəra	heavy
Lamatuka	lama1279	148. Api	ape	fire
Lamatuka	lama1279	149. Membakar	daʔe	burn
Lamatuka	lama1279	150. Asap	nuhẽ	smoke
Lamatuka	lama1279	151. Abu	oʔɔ	dust
Lamatuka	lama1279	152. Hitam	mitəwã	black
Lamatuka	lama1279	153. Putih	burʔã	white
Lamatuka	lama1279	154. Merah	meã	red
Lamatuka	lama1279	155. Kuning	uməhã	yellow
Lamatuka	lama1279	156. Hijau	taŋenə	green
Lamatuka	lama1279	157. Kecil	kanaʔã	small
Lamatuka	lama1279	158. Besar	bəlaʔã	big
Lamatuka	lama1279	159. Pendek	waʔã	short
Lamatuka	lama1279	160. Panjang	doʔã	long
Lamatuka	lama1279	161. Tipis	mipihi	thin
Lamatuka	lama1279	162. Tebal	prəwa	thick
Lamatuka	lama1279	163. Sempit	uhu	narrow
Lamatuka	lama1279	164. Luas	pəloʔe	wide
Lamatuka	lama1279	165. Lurus	mulũlũ	straight
Lamatuka	lama1279	166. Tua	magũ	old
Lamatuka	lama1279	167. Baru	wərũ	new
Lamatuka	lama1279	168. Baik	bəliʔa	good
Lamatuka	lama1279	169. Jelek	datʔẽ	bad
Lamatuka	lama1279	170. Betul	toʔa	right, correct
Lamatuka	lama1279	171. Malam	rəma	night
Lamatuka	lama1279	172. Tahun	tũ	year
Lamatuka	lama1279	173. Hari	ləro	day
Lamatuka	lama1279	174. Bilamana	arapirə	when
Lamatuka	lama1279	175. Di	tubə	in
Lamatuka	lama1279	176. Dalam	huʔa	inside
Lamatuka	lama1279	177. Di sini	dabi	here
Lamatuka	lama1279	178. Di situ	dabe	there
Lamatuka	lama1279	179. Ini	noni	this
Lamatuka	lama1279	180. Itu	nəbe	that
Lamatuka	lama1279	181. Dekat	dahe	near
Lamatuka	lama1279	182. Jauh	doə	far
Lamatuka	lama1279	183. Di mana	nəgaʔe	where
Lamatuka	lama1279	184. Saya	goʔe	1SG
Lamatuka	lama1279	185. Engkau/ kamu	moʔe	2SG;2PL
Lamatuka	lama1279	186. Dia	noʔe	3SG
Lamatuka	lama1279	187. Kita	gite	1PL.INC
Lamatuka	lama1279	188. Kami	ame	1PL.EXC
Lamatuka	lama1279	189. Mereka	roʔe	3PL
Lamatuka	lama1279	190. Apa	naʔa	what
Lamatuka	lama1279	191. Siapa	he	who
Lamatuka	lama1279	192. Lain	gehʔã	other
Lamatuka	lama1279	193. Beberapa	pirəpirə	some
Lamatuka	lama1279	194. Banyak	wəda	many
Lamatuka	lama1279	195. Sedikit	ərahue	few
Lamatuka	lama1279	196. Semua	rowao	all
Lamatuka	lama1279	197. Dan	ʔo, mo	and
Lamatuka	lama1279	198. Dengan	ʔo, mo	with
Lamatuka	lama1279	199. Sebab	puʔẽ	because
Lamatuka	lama1279	200. Jikalau	kalu	if
