# Supplementary material for: LexiRumah: An online lexical database of the Lesser Sunda Islands
Source: PLoS One. 2018 Oct 17;13(10):e0205250. doi: 10.1371/journal.pone.0205250 (PMC6192618; doi:10.1371/journal.pone.0205250)
Supplement: S1 File — ZIP-Archive containing CLDF dataset and pylexirumah software package. (ZIP) [file pone.0205250.s001.zip › lexirumah-data-1.0.0-rc4/noncldf/keraf/Lewoeleng.tsv]

language	lang_id	gloss	transcription	translation	comment
Lewoeleng		1. Tangan	lima	hand
Lewoeleng		2. Kiri	wirĩ	left
Lewoeleng		3. Kanan	wana	right
Lewoeleng		4. Kaki	lei	foot
Lewoeleng		5. Kaki	l. pã	footprint
Lewoeleng		6. Berjalan	pã	walk
Lewoeleng		7. Jalan	laran	road
Lewoeleng		8. Datang	hoʔe	come
Lewoeleng		9. Balik	peko	return
Lewoeleng		10. Berenang	naŋi	swim
Lewoeleng		11. Mencuci	baha	wash
Lewoeleng		12. Hapus	hapu	wipe
Lewoeleng		13. Gosok	doru	rub
Lewoeleng		14. Kotor	raʔe	dirty
Lewoeleng		15. Debu	awo	dust
Lewoeleng		16. Kulit	uli	skin
Lewoeleng		17. Punggung	woho	back
Lewoeleng		18. Perut	botih	belly
Lewoeleng		19. Tulang	riʔũ	bone
Lewoeleng		20. Isi perut	ũhãlau	stomach
Lewoeleng		21. Hati	ũhã	liver
Lewoeleng		22. Jantung	pũhũ	heart
Lewoeleng		23. Tahu	təgo	know
Lewoeleng		24. Pikir	huã	think
Lewoeleng		25. Takut	goʔə	scared
Lewoeleng		26. Darah	meʔi	blood
Lewoeleng		27. Kepala	əte	head
Lewoeleng		28. Leher	wull̃	neck
Lewoeleng		29. Rambut	əte ratã	hair
Lewoeleng		30. Hidung	nirũ	nose
Lewoeleng		31. Bernapas	hədu	breathe
Lewoeleng		32. Membaui	hodã	smell
Lewoeleng		33. Mulut	nuhe	mouth
Lewoeleng		34. Gigi	ihpe	tooth
Lewoeleng		35. Lidah	ebe	tongue
Lewoeleng		36. Tertawa	geʔa	laugh
Lewoeleng		37. Menangis	tani	cry
Lewoeleng		38. Muntah	mu	vomit
Lewoeleng		39. Meludah	piru	spit
Lewoeleng		40. Makan	a, ga	eat
Lewoeleng		41. Masak	bihu	cook
Lewoeleng		42. Minum	enu, menu	drink
Lewoeleng		43. Gigit	giʔi	bite
Lewoeleng		44. Menetek	tuhu	suck
Lewoeleng		45. Telinga	tilũ	ear
Lewoeleng		46. Dengar	dəŋe	listen
Lewoeleng		47. Mata	ulu	eye
Lewoeleng		48. Melihat	todo	see
Lewoeleng		49. Tidur	turu	sleep
Lewoeleng		50. Rebah	ewa	lie down
Lewoeleng		51. Duduk	tobo	sit
Lewoeleng		52. Berdiri	diri	stand
Lewoeleng		53. Orang	atadiyã	person
Lewoeleng		54. Laki-laki	rəbã	man
Lewoeleng		55. Wanita	bare	woman
Lewoeleng		56. Anak	ana	child
Lewoeleng		57. Suami	təlaʔe	husband
Lewoeleng		58. Isteri	bare	wife
Lewoeleng		59. Ibu	ina	mother
Lewoeleng		60. Bapak	ama	father
Lewoeleng		61. Kakak	ʔaʔa	older sibling
Lewoeleng		62. Adik	wari	younger sibling
Lewoeleng		63. Nama	nara	name
Lewoeleng		64. Bilang	təde	say
Lewoeleng		65. Tali	tale	rope
Lewoeleng		66. Mengikat	gui	tie
Lewoeleng		67. Menjahit	heu	sew
Lewoeleng		68. Pakaian	uluale	clothing
Lewoeleng		69. Berburu	deru	hunt
Lewoeleng		70. Menembak	pasa	shoot
Lewoeleng		71. Menikam	tuba	stab
Lewoeleng		72. Bertinju	sado	fist
Lewoeleng		73. berkelahi	ladu(woʔi)	fight
Lewoeleng		74. Membunuh	belu	kill
Lewoeleng		75. Mati	mata	dead
Lewoeleng		76. Hidup	mori	alive
Lewoeleng		77. Menggaruk	ragu	scratch
Lewoeleng		78. Memotong	belu	cut
Lewoeleng		79. Batang	nawa	stem
Lewoeleng		80. Membelah	ləgo	split
Lewoeleng		81. Tajam	reʔõ	sharp
Lewoeleng		82. Tumpul	milu	blunt
Lewoeleng		83. Bekerja	ewo eʔo	work
Lewoeleng		84. Bermain	pule	play
Lewoeleng		85. Menyanyi	kata	sing
Lewoeleng		86. Menari	sokə	dance
Lewoeleng		87. Bengkak	mawa	swollen
Lewoeleng		88. Memeras	piu	squeeze
Lewoeleng		89. Memegang	pehe	hold
Lewoeleng		90. Menggali	gɔli	dig
Lewoeleng		91. Memberi	sorõ	give
Lewoeleng		92. Menarik	idɔ	pull
Lewoeleng		93. Mendorong	udu	push
Lewoeleng		94. Melempar	geba	throw
Lewoeleng		95. Jatuh	moru	fall
Lewoeleng		96. Anjing	aho	dog
Lewoeleng		97. Burung	manuʔotõ	bird
Lewoeleng		98. Telur	təlũ	egg
Lewoeleng		99. Bulu	rawũ	feather
Lewoeleng		100. Sayap	api	wing
Lewoeleng		101. Terbang	bɔʔɔ̃	fly	on the scan it looks like there is a vague tilde above the last ɔ; check if misprint
Lewoeleng		102. Binatang	əwã(nawu)	animal
Lewoeleng		103. Daging	əlã	meat
Lewoeleng		104. Lemak	worõ	fat
Lewoeleng		105. Ekor	ʔiʔu	tale
Lewoeleng		106. Ular	ula	snake
Lewoeleng		107. Cacing	səwalo	worm
Lewoeleng		108. Kutu	uto	louse
Lewoeleng		109. Ikan	ʔiʔã	fish
Lewoeleng		110. Pohon	əso	tree
Lewoeleng		111. Busuk	weu	rotten
Lewoeleng		112. Daun	lolõ	leaf
Lewoeleng		113. Kulit kayu	əso ʔamã	bark
Lewoeleng		114. Akar	ramu	root
Lewoeleng		115. Biji	ʔulũ	seed
Lewoeleng		116. Bunga	puhũ	flower
Lewoeleng		117. Buah	wuʔɔ̃	fruit
Lewoeleng		118. Rumput	gəpe	grass
Lewoeleng		119. Tanah	tana	earth
Lewoeleng		120. Batu	wato	stone
Lewoeleng		121. Pasir	botã	sand
Lewoeleng		122. Air	wae	water
Lewoeleng		123. Membeku	—	freeze
Lewoeleng		124. Es	—	ice
Lewoeleng		125. Mengalir	bã	flow
Lewoeleng		126. Terapung	bɔo	float
Lewoeleng		127. Laut	tahi	sea
Lewoeleng		128. Garam	taʔo	salt
Lewoeleng		129. Danau	opa	lake
Lewoeleng		130. Sungai	luŋu	river
Lewoeleng		131. Gunung	ile	mountain
Lewoeleng		132. Hutan	əso ʔuho	forest
Lewoeleng		133. Langit	əlẽ	sky
Lewoeleng		134. Matahari	ləra	sun
Lewoeleng		135. Bintang	malã	star
Lewoeleng		136. Awan	ʔowa	cloud
Lewoeleng		137. Embun	apũ	dew
Lewoeleng		138. Hujan	urã	rain
Lewoeleng		139. Salju	—	snow
Lewoeleng		140. Angin	aŋin	wind
Lewoeleng		141. Bertiup	pui	blow
Lewoeleng		142. Panas	pati	hot
Lewoeleng		143. Dingin	lətɔ	cold
Lewoeleng		144. Kering	mɔrɔ	dry
Lewoeleng		145. Basah	ilo	wet
Lewoeleng		146. Rata	mənete	flat, smooth
Lewoeleng		147. Berat	bəra	heavy
Lewoeleng		148. Api	a̤pe	fire	breathy vowel
Lewoeleng		149. Membakar	deʔe	burn
Lewoeleng		150. Asap	nuhẽ	smoke
Lewoeleng		151. Abu	ʔawɔ	dust
Lewoeleng		152. Hitam	mistã	black
Lewoeleng		153. Putih	burɔ̃	white
Lewoeleng		154. Merah	mera	red
Lewoeleng		155. Kuning	umɔ	yellow
Lewoeleng		156. Hijau	taŋe	green
Lewoeleng		157. Kecil	kana	small
Lewoeleng		158. Besar	bəle	big
Lewoeleng		159. Pendek	boʔõ	short
Lewoeleng		160. Panjang	bawã	long
Lewoeleng		161. Tipis	mipi	thin
Lewoeleng		162. Tebal	wəra	thick
Lewoeleng		163. Sempit	ʔuhu	narrow
Lewoeleng		164. Luas	bəle	wide
Lewoeleng		165. Lurus	mohpa	straight
Lewoeleng		166. Tua	magũ	old
Lewoeleng		167. Baru	wərũ	new
Lewoeleng		168. Baik	diʔe	good
Lewoeleng		169. Jelek	datẽ	bad
Lewoeleng		170. Betul	na toʔõ	right, correct
Lewoeleng		171. Malam	ṳgũ	night
Lewoeleng		172. Tahun	tuŋ	year
Lewoeleng		173. Hari	ləro	day
Lewoeleng		174. Bilamana	erepirə	when
Lewoeleng		175. Di	wəli	in
Lewoeleng		176. Dalam	ləmə	inside
Lewoeleng		177. Di sini	noʔo	here
Lewoeleng		178. Di situ	weli	there
Lewoeleng		179. Ini	bobo	this
Lewoeleng		180. Itu	nene	that
Lewoeleng		181. Dekat	dahe	near
Lewoeleng		182. Jauh	doa	far
Lewoeleng		183. Di mana	deʔea	where
Lewoeleng		184. Saya	goe	1SG
Lewoeleng		185. Engkau/ kamu	moʔe/mio	2SG;2PL
Lewoeleng		186. Dia	noʔe	3SG
Lewoeleng		187. Kita	gite	1PL.INC
Lewoeleng		188. Kami	ome	1PL.EXC
Lewoeleng		189. Mereka	roʔe	3PL
Lewoeleng		190. Apa	ape	what
Lewoeleng		191. Siapa	heʔe	who
Lewoeleng		192. Lain	pehã	other
Lewoeleng		193. Beberapa	pirəpirə	some
Lewoeleng		194. Banyak	boʔu	many
Lewoeleng		195. Sedikit	kana	few
Lewoeleng		196. Semua	rowao	all
Lewoeleng		197. Dan	nu	and
Lewoeleng		198. Dengan	rua	with
Lewoeleng		199. Sebab	ʔele	because
Lewoeleng		200. Jikalau	—	if
