# Supplementary material for: LexiRumah: An online lexical database of the Lesser Sunda Islands
Source: PLoS One. 2018 Oct 17;13(10):e0205250. doi: 10.1371/journal.pone.0205250 (PMC6192618; doi:10.1371/journal.pone.0205250)
Supplement: S1 File — ZIP-Archive containing CLDF dataset and pylexirumah software package. (ZIP) [file pone.0205250.s001.zip › lexirumah-data-1.0.0-rc4/noncldf/keraf/Lewokukun.tsv]

language	lang_id	gloss	transcription	translation	comment
Lewokukun		1. Tangan	limaga	hand
Lewokukun		2. Kiri	seke	left
Lewokukun		3. Kanan	wanã	right
Lewokukun		4. Kaki	liga	foot
Lewokukun		5. Kaki	l. əpak	footprint	liga?
Lewokukun		6. Berjalan	pana	walk
Lewokukun		7. Jalan	lalanu	road
Lewokukun		8. Datang	haka	come
Lewokukun		9. Balik	tue	return
Lewokukun		10. Berenang	naŋe	swim
Lewokukun		11. Mencuci	basa	wash
Lewokukun		12. Hapus	apus	wipe
Lewokukun		13. Gosok	doru	rub
Lewokukun		14. Kotor	milan	dirty
Lewokukun		15. Debu	amutu	dust
Lewokukun		16. Kulit	kuda	skin
Lewokukun		17. Punggung	kənaruga	back
Lewokukun		18. Perut	taiga	belly
Lewokukun		19. Tulang	riuk	bone
Lewokukun		20. Isi perut	taik	stomach
Lewokukun		21. Hati	kəbotik ate	liver
Lewokukun		22. Jantung	puo	heart
Lewokukun		23. Tahu	ketən	know
Lewokukun		24. Pikir	petən	think
Lewokukun		25. Takut	takutga	scared
Lewokukun		26. Darah	səmei	blood
Lewokukun		27. Kepala	uluga	head
Lewokukun		28. Leher	wule	neck
Lewokukun		29. Rambut	rata	hair
Lewokukun		30. Hidung	nijuga	nose
Lewokukun		31. Bernapas	sənaiga	breathe
Lewokukun		32. Membaui	sodam	smell
Lewokukun		33. Mulut	nusəga	mouth
Lewokukun		34. Gigi	paiga	tooth
Lewokukun		35. Lidah	ewel	tongue
Lewokukun		36. Tertawa	geka	laugh
Lewokukun		37. Menangis	giar	cry
Lewokukun		38. Muntah	lua	vomit
Lewokukun		39. Meludah	təmiju	spit
Lewokukun		40. Makan	ka, ga	eat
Lewokukun		41. Masak	giu	cook
Lewokukun		42. Minum	menu	drink
Lewokukun		43. Gigit	giki	bite
Lewokukun		44. Menetek	tusu	suck
Lewokukun		45. Telinga	kiŋa	ear
Lewokukun		46. Dengar	dəŋər	listen
Lewokukun		47. Mata	mata	eye
Lewokukun		48. Melihat	bele	see
Lewokukun		49. Tidur	gəle	sleep
Lewokukun		50. Rebah	gəle	lie down
Lewokukun		51. Duduk	tobe	sit
Lewokukun		52. Berdiri	diri	stand
Lewokukun		53. Orang	səlik	person
Lewokukun		54. Laki-laki	lame	man
Lewokukun		55. Wanita	bine	woman
Lewokukun		56. Anak	nuya	child
Lewokukun		57. Suami	awaga lame	husband
Lewokukun		58. Isteri	awaga bine	wife
Lewokukun		59. Ibu	ina	mother
Lewokukun		60. Bapak	ama	father
Lewokukun		61. Kakak	kaka	older sibling
Lewokukun		62. Adik	wajiga	younger sibling
Lewokukun		63. Nama	nayan	name
Lewokukun		64. Bilang	maik	say
Lewokukun		65. Tali	tali	rope
Lewokukun		66. Mengikat	pui	tie
Lewokukun		67. Menjahit	saur	sew
Lewokukun		68. Pakaian	anampunak	clothing
Lewokukun		69. Berburu	bati	hunt
Lewokukun		70. Menembak	pasak	shoot
Lewokukun		71. Menikam	tubak	stab
Lewokukun		72. Bertinju	tubuk	fist
Lewokukun		73. berkelahi	puno	fight
Lewokukun		74. Membunuh	belu	kill
Lewokukun		75. Mati	belu	dead
Lewokukun		76. Hidup	mojip	alive
Lewokukun		77. Menggaruk	kəragum	scratch
Lewokukun		78. Memotong	belu	cut
Lewokukun		79. Batang	puk	stem
Lewokukun		80. Membelah	ləga	split
Lewokukun		81. Tajam	rəkət	sharp
Lewokukun		82. Tumpul	kəmoso	blunt
Lewokukun		83. Bekerja	kərja	work
Lewokukun		84. Bermain	gəlasa	play
Lewokukun		85. Menyanyi	kantar	sing
Lewokukun		86. Menari	soka	dance
Lewokukun		87. Bengkak	sobaj	swollen
Lewokukun		88. Memeras	piuk	squeeze
Lewokukun		89. Memegang	soga	hold
Lewokukun		90. Menggali	gali	dig
Lewokukun		91. Memberi	ne	give
Lewokukun		92. Menarik	tugu	pull
Lewokukun		93. Mendorong	uduk	push
Lewokukun		94. Melempar	dəka	throw
Lewokukun		95. Jatuh	ləŋat	fall
Lewokukun		96. Anjing	aoru	dog
Lewokukun		97. Burung	koloŋ	bird
Lewokukun		98. Telur	təluk	egg
Lewokukun		99. Bulu	rawuk	feather
Lewokukun		100. Sayap	kəpik	wing
Lewokukun		101. Terbang	bəka	fly
Lewokukun		102. Binatang	binataŋ	animal
Lewokukun		103. Daging	elaŋ	meat
Lewokukun		104. Lemak	wojak	fat
Lewokukun		105. Ekor	ikur	tale
Lewokukun		106. Ular	ularu	snake
Lewokukun		107. Cacing	səwalaku	worm
Lewokukun		108. Kutu	kutoru	louse
Lewokukun		109. Ikan	ikan	fish
Lewokukun		110. Pohon	kayoru	tree
Lewokukun		111. Busuk	wauk	rotten
Lewokukun		112. Daun	lolo	leaf
Lewokukun		113. Kulit kayu	kamak	bark
Lewokukun		114. Akar	kamak	root
Lewokukun		115. Biji	kuluk	seed
Lewokukun		116. Bunga	buŋaru	flower
Lewokukun		117. Buah	wuak	fruit
Lewokukun		118. Rumput	mewak	grass
Lewokukun		119. Tanah	ənaj	earth
Lewokukun		120. Batu	watoru	stone
Lewokukun		121. Pasir	wəraru	sand
Lewokukun		122. Air	waeru	water
Lewokukun		123. Membeku	—	freeze
Lewokukun		124. Es	—	ice
Lewokukun		125. Mengalir	baŋak	flow
Lewokukun		126. Terapung	nebon	float
Lewokukun		127. Laut	loyoru	sea
Lewokukun		128. Garam	iraru	salt
Lewokukun		129. Danau	liworu	lake
Lewokukun		130. Sungai	baku	river
Lewokukun		131. Gunung	ileru	mountain
Lewokukun		132. Hutan	maŋak	forest
Lewokukun		133. Langit	kələm	sky
Lewokukun		134. Matahari	ləjawu	sun
Lewokukun		135. Bintang	tonaru	star
Lewokukun		136. Awan	kowaru	cloud
Lewokukun		137. Embun	apunu	dew
Lewokukun		138. Hujan	apunu	rain
Lewokukun		139. Salju	—	snow
Lewokukun		140. Angin	aŋinu	wind
Lewokukun		141. Bertiup	pur	blow
Lewokukun		142. Panas	kati	hot
Lewokukun		143. Dingin	lətəs	cold
Lewokukun		144. Kering	majak	dry
Lewokukun		145. Basah	sənəbar	wet
Lewokukun		146. Rata	lerek	flat, smooth
Lewokukun		147. Berat	bərat	heavy
Lewokukun		148. Api	aperu	fire
Lewokukun		149. Membakar	papi	burn
Lewokukun		150. Asap	sənəgur	smoke
Lewokukun		151. Abu	kawok	dust
Lewokukun		152. Hitam	mitəm	black
Lewokukun		153. Putih	bujak	white
Lewokukun		154. Merah	mera	red
Lewokukun		155. Kuning	kumas	yellow
Lewokukun		156. Hijau	pəris	green
Lewokukun		157. Kecil	anak	small
Lewokukun		158. Besar	kedak	big
Lewokukun		159. Pendek	məgok	short
Lewokukun		160. Panjang	doak	long
Lewokukun		161. Tipis	mipiwu	thin
Lewokukun		162. Tebal	təbalɤ	thick
Lewokukun		163. Sempit	kənipot	narrow
Lewokukun		164. Luas	loŋgar	wide
Lewokukun		165. Lurus	mulur	straight
Lewokukun		166. Tua	magu	old
Lewokukun		167. Baru	wəru	new
Lewokukun		168. Baik	alus	good
Lewokukun		169. Jelek	kədatək	bad
Lewokukun		170. Betul	na moi	right, correct
Lewokukun		171. Malam	rəma	night
Lewokukun		172. Tahun	tunən	year
Lewokukun		173. Hari	ləyon	day
Lewokukun		174. Bilamana	jəm pira	when
Lewokukun		175. Di	je	in
Lewokukun		176. Dalam	or	inside
Lewokukun		177. Di sini	bədi	here
Lewokukun		178. Di situ	wəli	there
Lewokukun		179. Ini	bədi	this
Lewokukun		180. Itu	dede	that
Lewokukun		181. Dekat	dae	near
Lewokukun		182. Jauh	doa	far
Lewokukun		183. Di mana	maga	where
Lewokukun		184. Saya	gone	1SG
Lewokukun		185. Engkau/ kamu	mone	2SG;2PL
Lewokukun		186. Dia	nane	3SG
Lewokukun		187. Kita	tite	1PL.INC
Lewokukun		188. Kami	kame	1PL.EXC
Lewokukun		189. Mereka	yane	3PL
Lewokukun		190. Apa	lane	what
Lewokukun		191. Siapa	enaku	who
Lewokukun		192. Lain	gesak	other
Lewokukun		193. Beberapa	pira	some
Lewokukun		194. Banyak	rai	many
Lewokukun		195. Sedikit	kənəko	few
Lewokukun		196. Semua	səmua	all
Lewokukun		197. Dan	no	and
Lewokukun		198. Dengan	no	with
Lewokukun		199. Sebab	puk	because
Lewokukun		200. Jikalau	—	if
