# Supplementary material for: LexiRumah: An online lexical database of the Lesser Sunda Islands
Source: PLoS One. 2018 Oct 17;13(10):e0205250. doi: 10.1371/journal.pone.0205250 (PMC6192618; doi:10.1371/journal.pone.0205250)
Supplement: S1 File — ZIP-Archive containing CLDF dataset and pylexirumah software package. (ZIP) [file pone.0205250.s001.zip › lexirumah-data-1.0.0-rc4/noncldf/keraf/Lewopenutu.tsv]

language	lang_id	gloss	transcription	translation	comment
Lewopenutu		1. Tangan	limaha	hand
Lewopenutu		2. Kiri	heke	left
Lewopenutu		3. Kanan	fanan	right
Lewopenutu		4. Kaki	leiha	foot
Lewopenutu		5. Kaki	l. əpak	footprint
Lewopenutu		6. Berjalan	pana	walk
Lewopenutu		7. Jalan	lalan	road
Lewopenutu		8. Datang	kəfi, məfi	come
Lewopenutu		9. Balik	tue	return
Lewopenutu		10. Berenang	naŋi	swim
Lewopenutu		11. Mencuci	baha	wash
Lewopenutu		12. Hapus	hok	wipe
Lewopenutu		13. Gosok	godoŋ	rub
Lewopenutu		14. Kotor	milan	dirty
Lewopenutu		15. Debu	əmut	dust
Lewopenutu		16. Kulit	kama	skin
Lewopenutu		17. Punggung	kətubəŋ	back
Lewopenutu		18. Perut	tuka	belly	there is a tiny ' in the book; not sure whether glottal stop or misprint
Lewopenutu		19. Tulang	riuk	bone
Lewopenutu		20. Isi perut	tai kəboti	stomach
Lewopenutu		21. Hati	oraha	liver
Lewopenutu		22. Jantung	puoha	heart
Lewopenutu		23. Tahu	min, kin	know
Lewopenutu		24. Pikir	hedəp	think
Lewopenutu		25. Takut	keruit	scared
Lewopenutu		26. Darah	səmei	blood
Lewopenutu		27. Kepala	ulu	head
Lewopenutu		28. Leher	fule	neck
Lewopenutu		29. Rambut	latar	hair
Lewopenutu		30. Hidung	nijuŋ	nose
Lewopenutu		31. Bernapas	ernaj	breathe
Lewopenutu		32. Membaui	hodam	smell
Lewopenutu		33. Mulut	nuha	mouth
Lewopenutu		34. Gigi	kiak	tooth
Lewopenutu		35. Lidah	efel	tongue
Lewopenutu		36. Tertawa	gekay	laugh
Lewopenutu		37. Menangis	giləŋ	cry
Lewopenutu		38. Muntah	lua	vomit
Lewopenutu		39. Meludah	təmiju	spit
Lewopenutu		40. Makan	ka, ga	eat
Lewopenutu		41. Masak	giu	cook
Lewopenutu		42. Minum	tenu, menu	drink
Lewopenutu		43. Gigit	giki	bite
Lewopenutu		44. Menetek	tuhu	suck
Lewopenutu		45. Telinga	kiŋa	ear
Lewopenutu		46. Dengar	dəŋ	listen
Lewopenutu		47. Mata	kuluka	eye
Lewopenutu		48. Melihat	tene	see
Lewopenutu		49. Tidur	gəle	sleep
Lewopenutu		50. Rebah	toba	lie down
Lewopenutu		51. Duduk	tobo	sit
Lewopenutu		52. Berdiri	diri	stand
Lewopenutu		53. Orang	atadikəj	person
Lewopenutu		54. Laki-laki	analame	man
Lewopenutu		55. Wanita	gərapoja	woman
Lewopenutu		56. Anak	ana	child
Lewopenutu		57. Suami	afan	husband
Lewopenutu		58. Isteri	gərapu	wife
Lewopenutu		59. Ibu	ina	mother
Lewopenutu		60. Bapak	ma	father
Lewopenutu		61. Kakak	kaka	older sibling
Lewopenutu		62. Adik	wajin	younger sibling
Lewopenutu		63. Nama	najan	name
Lewopenutu		64. Bilang	tədək	say
Lewopenutu		65. Tali	fədek	rope
Lewopenutu		66. Mengikat	hoŋ	tie
Lewopenutu		67. Menjahit	haur	sew
Lewopenutu		68. Pakaian	alelol	clothing
Lewopenutu		69. Berburu	bati	hunt
Lewopenutu		70. Menembak	pasak	shoot
Lewopenutu		71. Menikam	tubak	stab
Lewopenutu		72. Bertinju	sadok	fist
Lewopenutu		73. berkelahi	pun	fight
Lewopenutu		74. Membunuh	belu	kill
Lewopenutu		75. Mati	mataj	dead
Lewopenutu		76. Hidup	mojip	alive
Lewopenutu		77. Menggaruk	ragu	scratch
Lewopenutu		78. Memotong	belu	cut
Lewopenutu		79. Batang	tafa	stem
Lewopenutu		80. Membelah	ləgat	split
Lewopenutu		81. Tajam	bərəkət	sharp
Lewopenutu		82. Tumpul	motəl	blunt
Lewopenutu		83. Bekerja	kərian	work
Lewopenutu		84. Bermain	gəlahaŋ	play
Lewopenutu		85. Menyanyi	kantar	sing
Lewopenutu		86. Menari	soka	dance
Lewopenutu		87. Bengkak	kəbaraha	swollen
Lewopenutu		88. Memeras	ikut	squeeze
Lewopenutu		89. Memegang	pida	hold
Lewopenutu		90. Menggali	gali	dig
Lewopenutu		91. Memberi	soro	give
Lewopenutu		92. Menarik	fidu	pull
Lewopenutu		93. Mendorong	ogor	push
Lewopenutu		94. Melempar	pədi	throw
Lewopenutu		95. Jatuh	gəpu	fall
Lewopenutu		96. Anjing	aoru	dog
Lewopenutu		97. Burung	koloŋ	bird
Lewopenutu		98. Telur	təluk	egg
Lewopenutu		99. Bulu	rafuk	feather
Lewopenutu		100. Sayap	kəpik	wing
Lewopenutu		101. Terbang	bəkə	fly
Lewopenutu		102. Binatang	əfaŋ	animal
Lewopenutu		103. Daging	elam	meat
Lewopenutu		104. Lemak	fojak	fat
Lewopenutu		105. Ekor	ikur	tale
Lewopenutu		106. Ular	ularu	snake
Lewopenutu		107. Cacing	ekoj	worm
Lewopenutu		108. Kutu	kutoji	louse
Lewopenutu		109. Ikan	ikan	fish
Lewopenutu		110. Pohon	kaju	tree
Lewopenutu		111. Busuk	fuk	rotten
Lewopenutu		112. Daun	lolo	leaf
Lewopenutu		113. Kulit kayu	kajukamak	bark
Lewopenutu		114. Akar	ramut	root
Lewopenutu		115. Biji	kuluk	seed
Lewopenutu		116. Bunga	puŋa	flower
Lewopenutu		117. Buah	fuak	fruit
Lewopenutu		118. Rumput	kərəka	grass
Lewopenutu		119. Tanah	enaj	earth
Lewopenutu		120. Batu	fatoru	stone
Lewopenutu		121. Pasir	bota	sand
Lewopenutu		122. Air	faer	water
Lewopenutu		123. Membeku	—	freeze
Lewopenutu		124. Es	—	ice
Lewopenutu		125. Mengalir	baŋ	flow
Lewopenutu		126. Terapung	baoŋa	float
Lewopenutu		127. Laut	lefar	sea
Lewopenutu		128. Garam	irar	salt
Lewopenutu		129. Danau	lifor	lake
Lewopenutu		130. Sungai	fai	river
Lewopenutu		131. Gunung	ile	mountain
Lewopenutu		132. Hutan	ekamaŋan	forest
Lewopenutu		133. Langit	kələm	sky
Lewopenutu		134. Matahari	ləja	sun
Lewopenutu		135. Bintang	tonaru	star
Lewopenutu		136. Awan	kofaru	cloud
Lewopenutu		137. Embun	apu	dew
Lewopenutu		138. Hujan	ujan	rain
Lewopenutu		139. Salju	—	snow
Lewopenutu		140. Angin	aŋin	wind
Lewopenutu		141. Bertiup	təkə	blow
Lewopenutu		142. Panas	kati	hot
Lewopenutu		143. Dingin	ləkə	cold
Lewopenutu		144. Kering	maja	dry
Lewopenutu		145. Basah	həba	wet
Lewopenutu		146. Rata	lereken	flat, smooth
Lewopenutu		147. Berat	bəra	heavy
Lewopenutu		148. Api	aperu	fire
Lewopenutu		149. Membakar	papi	burn
Lewopenutu		150. Asap	negur	smoke
Lewopenutu		151. Abu	kafoku	dust
Lewopenutu		152. Hitam	mitəm	black
Lewopenutu		153. Putih	buja	white
Lewopenutu		154. Merah	meranu	red
Lewopenutu		155. Kuning	kənumahan	yellow
Lewopenutu		156. Hijau	pətaŋən	green
Lewopenutu		157. Kecil	kəlurkən	small
Lewopenutu		158. Besar	duaŋən	big
Lewopenutu		159. Pendek	pəjokən	short
Lewopenutu		160. Panjang	lafa	long
Lewopenutu		161. Tipis	mipi	thin
Lewopenutu		162. Tebal	pəŋe	thick
Lewopenutu		163. Sempit	hipe	narrow
Lewopenutu		164. Luas	pelafatən	wide
Lewopenutu		165. Lurus	mulurən	straight
Lewopenutu		166. Tua	tənərahən	old
Lewopenutu		167. Baru	fərun	new
Lewopenutu		168. Baik	məla	good
Lewopenutu		169. Jelek	məkənən	bad
Lewopenutu		170. Betul	nara moi	right, correct
Lewopenutu		171. Malam	buk	night
Lewopenutu		172. Tahun	tun	year
Lewopenutu		173. Hari	ləjonən	day
Lewopenutu		174. Bilamana	jəmpira	when
Lewopenutu		175. Di	je	in
Lewopenutu		176. Dalam	gom	inside
Lewopenutu		177. Di sini	kətəri	here
Lewopenutu		178. Di situ	kətəre	there
Lewopenutu		179. Ini	nakri	this
Lewopenutu		180. Itu	nakre	that
Lewopenutu		181. Dekat	dae	near
Lewopenutu		182. Jauh	doa	far
Lewopenutu		183. Di mana	kətega	where
Lewopenutu		184. Saya	go	1SG
Lewopenutu		185. Engkau/ kamu	mo/mio	2SG;2PL
Lewopenutu		186. Dia	na	3SG
Lewopenutu		187. Kita	tite	1PL.INC
Lewopenutu		188. Kami	kame	1PL.EXC
Lewopenutu		189. Mereka	daro	3PL
Lewopenutu		190. Apa	kapa	what
Lewopenutu		191. Siapa	kena	who
Lewopenutu		192. Lain	gehak	other
Lewopenutu		193. Beberapa	bopira	some
Lewopenutu		194. Banyak	rai	many
Lewopenutu		195. Sedikit	kənakofai	few
Lewopenutu		196. Semua	pua	all
Lewopenutu		197. Dan	no	and
Lewopenutu		198. Dengan	no	with
Lewopenutu		199. Sebab	pukã	because
Lewopenutu		200. Jikalau	kalu	if
