# Supplementary material for: LexiRumah: An online lexical database of the Lesser Sunda Islands
Source: PLoS One. 2018 Oct 17;13(10):e0205250. doi: 10.1371/journal.pone.0205250 (PMC6192618; doi:10.1371/journal.pone.0205250)
Supplement: S1 File — ZIP-Archive containing CLDF dataset and pylexirumah software package. (ZIP) [file pone.0205250.s001.zip › lexirumah-data-1.0.0-rc4/noncldf/keraf/Lewotala.tsv]

language	lang_id	gloss	transcription	translation	comment
Lewotala		1. Tangan	limaha	hand
Lewotala		2. Kiri	həmekiŋən	left
Lewotala		3. Kanan	fanan	right
Lewotala		4. Kaki	linaha	foot
Lewotala		5. Kaki	linaha əpak	footprint
Lewotala		6. Berjalan	pana	walk
Lewotala		7. Jalan	lalanu	road
Lewotala		8. Datang	bəsol	come
Lewotala		9. Balik	tuel	return
Lewotala		10. Berenang	naŋi	swim
Lewotala		11. Mencuci	baha	wash
Lewotala		12. Hapus	apuja	wipe
Lewotala		13. Gosok	odo	rub
Lewotala		14. Kotor	mila	dirty
Lewotala		15. Debu	əmutu	dust
Lewotala		16. Kulit	kamakha	skin
Lewotala		17. Punggung	kətubəŋha	back
Lewotala		18. Perut	tukaha	belly
Lewotala		19. Tulang	riuk	bone
Lewotala		20. Isi perut	t. kebotiha	stomach	not sure what t. refers to belly is tukana. But t. could refer to taik, for example
Lewotala		21. Hati	oraha	liver
Lewotala		22. Jantung	puoha	heart
Lewotala		23. Tahu	toi	know
Lewotala		24. Pikir	petən	think
Lewotala		25. Takut	kəruit	scared
Lewotala		26. Darah	həmeiha	blood
Lewotala		27. Kepala	uluha	head
Lewotala		28. Leher	fuleha	neck
Lewotala		29. Rambut	latarha	hair
Lewotala		30. Hidung	nijuŋ	nose
Lewotala		31. Bernapas	ər naiha	breathe
Lewotala		32. Membaui	hodam	smell
Lewotala		33. Mulut	fəfaha	mouth
Lewotala		34. Gigi	kiakha	tooth
Lewotala		35. Lidah	efel	tongue
Lewotala		36. Tertawa	gekaj	laugh
Lewotala		37. Menangis	əra	cry
Lewotala		38. Muntah	luaŋa	vomit
Lewotala		39. Meludah	təmiju	spit
Lewotala		40. Makan	pa, ga	eat
Lewotala		41. Masak	giu	cook
Lewotala		42. Minum	tenu	drink
Lewotala		43. Gigit	gike	bite
Lewotala		44. Menetek	tuho	suck
Lewotala		45. Telinga	kinaha	ear
Lewotala		46. Dengar	dəŋ	listen
Lewotala		47. Mata	kuluk	eye
Lewotala		48. Melihat	tene	see
Lewotala		49. Tidur	gəle	sleep
Lewotala		50. Rebah	pafaŋa	lie down
Lewotala		51. Duduk	tobe	sit
Lewotala		52. Berdiri	diri	stand
Lewotala		53. Orang	atadikəja	person
Lewotala		54. Laki-laki	ata lamen	man
Lewotala		55. Wanita	gərapoja	woman
Lewotala		56. Anak	anakja	child
Lewotala		57. Suami	atan lame	husband
Lewotala		58. Isteri	gerapu	wife
Lewotala		59. Ibu	ina	mother
Lewotala		60. Bapak	ama	father
Lewotala		61. Kakak	kaka	older sibling
Lewotala		62. Adik	fajin	younger sibling
Lewotala		63. Nama	najan	name
Lewotala		64. Bilang	maji	say
Lewotala		65. Tali	fədəku	rope
Lewotala		66. Mengikat	hoŋ	tie
Lewotala		67. Menjahit	haur	sew
Lewotala		68. Pakaian	aleloloja	clothing
Lewotala		69. Berburu	bati	hunt
Lewotala		70. Menembak	pasak	shoot
Lewotala		71. Menikam	tubak	stab
Lewotala		72. Bertinju	tado	fist
Lewotala		73. berkelahi	punoj	fight
Lewotala		74. Membunuh	təbajak	kill
Lewotala		75. Mati	mataj	dead
Lewotala		76. Hidup	mojip	alive
Lewotala		77. Menggaruk	ragu	scratch
Lewotala		78. Memotong	belu	cut
Lewotala		79. Batang	puk	stem
Lewotala		80. Membelah	ləgat	split
Lewotala		81. Tajam	bərəkət	sharp
Lewotala		82. Tumpul	motəl	blunt
Lewotala		83. Bekerja	kəria	work
Lewotala		84. Bermain	gəlah	play
Lewotala		85. Menyanyi	kantar	sing
Lewotala		86. Menari	soka	dance
Lewotala		87. Bengkak	kəbarah	swollen
Lewotala		88. Memeras	piuk	squeeze
Lewotala		89. Memegang	pid	hold
Lewotala		90. Menggali	gali	dig
Lewotala		91. Memberi	soro	give
Lewotala		92. Menarik	gəfea	pull
Lewotala		93. Mendorong	bogor	push
Lewotala		94. Melempar	pədi	throw
Lewotala		95. Jatuh	gokala	fall
Lewotala		96. Anjing	aoru	dog
Lewotala		97. Burung	koloŋu	bird
Lewotala		98. Telur	təluk	egg
Lewotala		99. Bulu	rafuk	feather
Lewotala		100. Sayap	kəpik	wing
Lewotala		101. Terbang	bək	fly
Lewotala		102. Binatang	əfanŋ	animal
Lewotala		103. Daging	elam	meat
Lewotala		104. Lemak	fojak	fat
Lewotala		105. Ekor	ikur	tale
Lewotala		106. Ular	ularu	snake
Lewotala		107. Cacing	salafalaku	worm
Lewotala		108. Kutu	kutoja	louse
Lewotala		109. Ikan	ikanu	fish
Lewotala		110. Pohon	kajoru	tree
Lewotala		111. Busuk	buru	rotten
Lewotala		112. Daun	lolo	leaf
Lewotala		113. Kulit kayu	kaju kamakən	bark
Lewotala		114. Akar	ramut	root
Lewotala		115. Biji	riuk	seed
Lewotala		116. Bunga	puŋa	flower
Lewotala		117. Buah	uak	fruit
Lewotala		118. Rumput	kərəka	grass
Lewotala		119. Tanah	enaj	earth
Lewotala		120. Batu	enaj	stone
Lewotala		121. Pasir	fəraja	sand
Lewotala		122. Air	faeru	water
Lewotala		123. Membeku	—	freeze
Lewotala		124. Es	—	ice
Lewotala		125. Mengalir	baŋ	flow
Lewotala		126. Terapung	baoŋa	float
Lewotala		127. Laut	lefa	sea
Lewotala		128. Garam	iraru	salt
Lewotala		129. Danau	liforu	lake
Lewotala		130. Sungai	fai mənaŋaken	river
Lewotala		131. Gunung	ileru	mountain
Lewotala		132. Hutan	eka maŋan	forest
Lewotala		133. Langit	kələmu	sky
Lewotala		134. Matahari	ləjaf	sun
Lewotala		135. Bintang	tonaja	star
Lewotala		136. Awan	kofaru	cloud
Lewotala		137. Embun	apun	dew
Lewotala		138. Hujan	ujan	rain
Lewotala		139. Salju	—	snow
Lewotala		140. Angin	aŋinu	wind
Lewotala		141. Bertiup	dihe	blow
Lewotala		142. Panas	kati	hot
Lewotala		143. Dingin	lətəh	cold
Lewotala		144. Kering	majakən	dry
Lewotala		145. Basah	həba	wet
Lewotala		146. Rata	lerekən	flat, smooth
Lewotala		147. Berat	bera	heavy
Lewotala		148. Api	aperu	fire
Lewotala		149. Membakar	papi	burn
Lewotala		150. Asap	hənəgur	smoke
Lewotala		151. Abu	kafoku	dust
Lewotala		152. Hitam	mitəm	black
Lewotala		153. Putih	buja	white
Lewotala		154. Merah	meran	red
Lewotala		155. Kuning	kuma	yellow
Lewotala		156. Hijau	keorən	green
Lewotala		157. Kecil	anak	small
Lewotala		158. Besar	keda	big
Lewotala		159. Pendek	pəjokan	short
Lewotala		160. Panjang	belamikən	long
Lewotala		161. Tipis	mənipifən	thin
Lewotala		162. Tebal	pəŋe	thick
Lewotala		163. Sempit	hipet	narrow
Lewotala		164. Luas	pəlafa	wide
Lewotala		165. Lurus	mulu	straight
Lewotala		166. Tua	maguja	old
Lewotala		167. Baru	fəruja	new
Lewotala		168. Baik	məla	good
Lewotala		169. Jelek	kədatək	bad
Lewotala		170. Betul	mui	right, correct
Lewotala		171. Malam	buk	night
Lewotala		172. Tahun	tun	year
Lewotala		173. Hari	ləjon	day
Lewotala		174. Bilamana	jəmapira	when
Lewotala		175. Di	ju, lau	in
Lewotala		176. Dalam	goməkən	inside
Lewotala		177. Di sini	keteri	here
Lewotala		178. Di situ	ketere	there
Lewotala		179. Ini	nakuri	this
Lewotala		180. Itu	nakure	that
Lewotala		181. Dekat	dae	near
Lewotala		182. Jauh	doa	far
Lewotala		183. Di mana	ketega	where
Lewotala		184. Saya	go	1SG
Lewotala		185. Engkau/ kamu	mo/mio	2SG;2PL	/ is a synonym
Lewotala		186. Dia	na	3SG
Lewotala		187. Kita	tite	1PL.INC
Lewotala		188. Kami	kame	1PL.EXC
Lewotala		189. Mereka	da	3PL
Lewotala		190. Apa	alaka	what
Lewotala		191. Siapa	kena	who
Lewotala		192. Lain	gehakən	other
Lewotala		193. Beberapa	bopira	some
Lewotala		194. Banyak	rai	many
Lewotala		195. Sedikit	kənako	few
Lewotala		196. Semua	pua	all
Lewotala		197. Dan	fe	and
Lewotala		198. Dengan	fe	with
Lewotala		199. Sebab	puk	because
Lewotala		200. Jikalau	kalu	if
