# Supplementary material for: LexiRumah: An online lexical database of the Lesser Sunda Islands
Source: PLoS One. 2018 Oct 17;13(10):e0205250. doi: 10.1371/journal.pone.0205250 (PMC6192618; doi:10.1371/journal.pone.0205250)
Supplement: S1 File — ZIP-Archive containing CLDF dataset and pylexirumah software package. (ZIP) [file pone.0205250.s001.zip › lexirumah-data-1.0.0-rc4/noncldf/keraf/Lewuka.tsv]

language	lang_id	gloss	transcription	translation	comment
Lewuka		1. Tangan	limaga	hand
Lewuka		2. Kiri	seke	left
Lewuka		3. Kanan	wana	right
Lewuka		4. Kaki	linəga	foot
Lewuka		5. Kaki	liga əpak	footprint
Lewuka		6. Berjalan	labi	walk
Lewuka		7. Jalan	lalan	road
Lewuka		8. Datang	mene	come
Lewuka		9. Balik	tue	return
Lewuka		10. Berenang	dulo	swim
Lewuka		11. Mencuci	basa	wash
Lewuka		12. Hapus	apus	wipe
Lewuka		13. Gosok	doru	rub
Lewuka		14. Kotor	mila	dirty
Lewuka		15. Debu	əmut	dust
Lewuka		16. Kulit	kudan	skin
Lewuka		17. Punggung	wurəsa	back
Lewuka		18. Perut	taisa	belly
Lewuka		19. Tulang	riuksa	bone
Lewuka		20. Isi perut	taisa orasa	stomach
Lewuka		21. Hati	or	liver
Lewuka		22. Jantung	puo	heart
Lewuka		23. Tahu	metəna	know
Lewuka		24. Pikir	petən	think
Lewuka		25. Takut	takut	scared
Lewuka		26. Darah	smei	blood
Lewuka		27. Kepala	ulu	head
Lewuka		28. Leher	wule	neck
Lewuka		29. Rambut	latar	hair
Lewuka		30. Hidung	niju	nose
Lewuka		31. Bernapas	esa nai	breathe
Lewuka		32. Membaui	sodam	smell
Lewuka		33. Mulut	nus	mouth
Lewuka		34. Gigi	paisa	tooth
Lewuka		35. Lidah	ewel	tongue
Lewuka		36. Tertawa	geka	laugh
Lewuka		37. Menangis	əra	cry
Lewuka		38. Muntah	lua	vomit
Lewuka		39. Meludah	təmiju	spit
Lewuka		40. Makan	ka, ga	eat
Lewuka		41. Masak	giu	cook
Lewuka		42. Minum	menu	drink
Lewuka		43. Gigit	giki	bite
Lewuka		44. Menetek	tusu	suck
Lewuka		45. Telinga	kiŋa	ear
Lewuka		46. Dengar	dəŋ	listen
Lewuka		47. Mata	mata	eye
Lewuka		48. Melihat	du	see
Lewuka		49. Tidur	gəle	sleep
Lewuka		50. Rebah	pawa	lie down
Lewuka		51. Duduk	tobe	sit
Lewuka		52. Berdiri	diri	stand
Lewuka		53. Orang	ate	person
Lewuka		54. Laki-laki	lameja	man
Lewuka		55. Wanita	bineja	woman
Lewuka		56. Anak	kopoŋ	child
Lewuka		57. Suami	awan	husband
Lewuka		58. Isteri	awan	wife
Lewuka		59. Ibu	əma	mother
Lewuka		60. Bapak	bapa	father
Lewuka		61. Kakak	tata	older sibling
Lewuka		62. Adik	adik	younger sibling
Lewuka		63. Nama	najan	name
Lewuka		64. Bilang	maik	say
Lewuka		65. Tali	wəkat	rope
Lewuka		66. Mengikat	soŋ	tie
Lewuka		67. Menjahit	saur	sew
Lewuka		68. Pakaian	alelolo	clothing
Lewuka		69. Berburu	bati	hunt
Lewuka		70. Menembak	pasak	shoot
Lewuka		71. Menikam	rəgu	stab
Lewuka		72. Bertinju	sadok	fist
Lewuka		73. berkelahi	punu	fight
Lewuka		74. Membunuh	təbajak	kill
Lewuka		75. Mati	mataj	dead
Lewuka		76. Hidup	mojip	alive
Lewuka		77. Menggaruk	ragu	scratch
Lewuka		78. Memotong	belu	cut
Lewuka		79. Batang	punak	stem
Lewuka		80. Membelah	ləga	split
Lewuka		81. Tajam	bərəkət	sharp
Lewuka		82. Tumpul	mosok	blunt
Lewuka		83. Bekerja	kəria	work
Lewuka		84. Bermain	gəlasa	play
Lewuka		85. Menyanyi	kantar	sing
Lewuka		86. Menari	soka	dance
Lewuka		87. Bengkak	sobaj	swollen
Lewuka		88. Memeras	piuk	squeeze
Lewuka		89. Memegang	soga(ŋ)	hold
Lewuka		90. Menggali	gali	dig
Lewuka		91. Memberi	ne	give
Lewuka		92. Menarik	tugu	pull
Lewuka		93. Mendorong	uduk	push
Lewuka		94. Melempar	batu	throw
Lewuka		95. Jatuh	ləŋat	fall
Lewuka		96. Anjing	aor	dog
Lewuka		97. Burung	kəlieŋ	bird
Lewuka		98. Telur	təluk	egg
Lewuka		99. Bulu	rawuk	feather
Lewuka		100. Sayap	kəpik	wing
Lewuka		101. Terbang	bəka	fly
Lewuka		102. Binatang	əwaŋ	animal
Lewuka		103. Daging	elam	meat
Lewuka		104. Lemak	wojak	fat
Lewuka		105. Ekor	ikur	tale
Lewuka		106. Ular	ular	snake
Lewuka		107. Cacing	salwaja	worm
Lewuka		108. Kutu	kutu	louse
Lewuka		109. Ikan	ikan	fish
Lewuka		110. Pohon	kajor	tree
Lewuka		111. Busuk	suŋaw	rotten
Lewuka		112. Daun	lolon	leaf
Lewuka		113. Kulit kayu	kajukamak	bark
Lewuka		114. Akar	ramut	root
Lewuka		115. Biji	kuluk	seed
Lewuka		116. Bunga	puŋa	flower
Lewuka		117. Buah	wuak	fruit
Lewuka		118. Rumput	kərəkak	grass
Lewuka		119. Tanah	ənaj	earth
Lewuka		120. Batu	wator	stone
Lewuka		121. Pasir	botan	sand
Lewuka		122. Air	waer	water
Lewuka		123. Membeku	—	freeze
Lewuka		124. Es	—	ice
Lewuka		125. Mengalir	baŋak	flow
Lewuka		126. Terapung	bao	float
Lewuka		127. Laut	lojor	sea
Lewuka		128. Garam	irar	salt
Lewuka		129. Danau	liwuŋ	lake
Lewuka		130. Sungai	waer	river
Lewuka		131. Gunung	iler	mountain
Lewuka		132. Hutan	maŋak	forest
Lewuka		133. Langit	kələm	sky
Lewuka		134. Matahari	luwak	sun
Lewuka		135. Bintang	tonar	star
Lewuka		136. Awan	kowar	cloud
Lewuka		137. Embun	apun	dew
Lewuka		138. Hujan	ujan	rain
Lewuka		139. Salju	—	snow
Lewuka		140. Angin	aŋin	wind
Lewuka		141. Bertiup	diji	blow
Lewuka		142. Panas	kati	hot
Lewuka		143. Dingin	lətəs	cold
Lewuka		144. Kering	maj	dry
Lewuka		145. Basah	səbar	wet
Lewuka		146. Rata	lerek	flat, smooth
Lewuka		147. Berat	bərat	heavy
Lewuka		148. Api	aper	fire
Lewuka		149. Membakar	papi	burn
Lewuka		150. Asap	sənəgur	smoke
Lewuka		151. Abu	kawok	dust
Lewuka		152. Hitam	mitəm	black
Lewuka		153. Putih	bujak	white
Lewuka		154. Merah	meran	red
Lewuka		155. Kuning	kumas	yellow
Lewuka		156. Hijau	kəbəris	green
Lewuka		157. Kecil	bənut	small
Lewuka		158. Besar	keda	big
Lewuka		159. Pendek	məgok	short
Lewuka		160. Panjang	doak	long
Lewuka		161. Tipis	mipi	thin
Lewuka		162. Tebal	pəfərak	thick
Lewuka		163. Sempit	kənipot	narrow
Lewuka		164. Luas	kedak	wide
Lewuka		165. Lurus	lurus	straight
Lewuka		166. Tua	magun	old
Lewuka		167. Baru	wərun	new
Lewuka		168. Baik	alus	good
Lewuka		169. Jelek	kədatək	bad
Lewuka		170. Betul	nər moi	right, correct
Lewuka		171. Malam	buk	night
Lewuka		172. Tahun	tunən	year
Lewuka		173. Hari	ləjon	day
Lewuka		174. Bilamana	jəm pira	when
Lewuka		175. Di	wəli	in
Lewuka		176. Dalam	gom	inside
Lewuka		177. Di sini	bene	here
Lewuka		178. Di situ	bete	there
Lewuka		179. Ini	me	this
Lewuka		180. Itu	məre	that
Lewuka		181. Dekat	daek	near
Lewuka		182. Jauh	doak	far
Lewuka		183. Di mana	nanaga	where
Lewuka		184. Saya	go	1SG
Lewuka		185. Engkau/ kamu	mo/mio	2SG;2PL
Lewuka		186. Dia		3SG
Lewuka		187. Kita	tite	1PL.INC
Lewuka		188. Kami	kam	1PL.EXC
Lewuka		189. Mereka	dan	3PL
Lewuka		190. Apa	aleka	what
Lewuka		191. Siapa	enak	who
Lewuka		192. Lain	gesak	other
Lewuka		193. Beberapa	uapira	some
Lewuka		194. Banyak	rai	many
Lewuka		195. Sedikit	kənako	few
Lewuka		196. Semua	səwaol	all
Lewuka		197. Dan	tal	and
Lewuka		198. Dengan	no	with
Lewuka		199. Sebab	pukən	because
Lewuka		200. Jikalau	kalu ma	if
