# Supplementary material for: LexiRumah: An online lexical database of the Lesser Sunda Islands
Source: PLoS One. 2018 Oct 17;13(10):e0205250. doi: 10.1371/journal.pone.0205250 (PMC6192618; doi:10.1371/journal.pone.0205250)
Supplement: S1 File — ZIP-Archive containing CLDF dataset and pylexirumah software package. (ZIP) [file pone.0205250.s001.zip › lexirumah-data-1.0.0-rc4/noncldf/keraf/Merdeka.tsv]

language	lang_id	gloss	transcription	translation	comment
Merdeka		1. Tangan	limak	hand
Merdeka		2. Kiri	meki	left
Merdeka		3. Kanan	wanã	right
Merdeka		4. Kaki	leik	foot
Merdeka		5. Kaki	l. əpã	footprint
Merdeka		6. Berjalan	pana	walk
Merdeka		7. Jalan	larã	road
Merdeka		8. Datang	lohe	come
Merdeka		9. Balik	tue	return
Merdeka		10. Berenang	naŋe	swim
Merdeka		11. Mencuci	baha	wash
Merdeka		12. Hapus	tohok	wipe
Merdeka		13. Gosok	doru	rub
Merdeka		14. Kotor	milã	dirty
Merdeka		15. Debu	əmut	dust
Merdeka		16. Kulit	kama	skin
Merdeka		17. Punggung	uhukət	back
Merdeka		18. Perut	taik	belly
Merdeka		19. Tulang	riuk	bone
Merdeka		20. Isi perut	t. kalunã	stomach
Merdeka		21. Hati	onəkət	liver
Merdeka		22. Jantung	puho	heart
Merdeka		23. Tahu	koi	know
Merdeka		24. Pikir	petã	think
Merdeka		25. Takut	takut	scared
Merdeka		26. Darah	mei	blood
Merdeka		27. Kepala	kotəkət	head
Merdeka		28. Leher	wulik	neck
Merdeka		29. Rambut	rata	hair
Merdeka		30. Hidung	iru	nose
Merdeka		31. Bernapas	eha naikə	breathe
Merdeka		32. Membaui	hodã	smell
Merdeka		33. Mulut	nuhu	mouth
Merdeka		34. Gigi	ipək	tooth
Merdeka		35. Lidah	ewelə	tongue
Merdeka		36. Tertawa	geka	laugh
Merdeka		37. Menangis	tani	cry
Merdeka		38. Muntah	luã	vomit
Merdeka		39. Meludah	pərino	spit
Merdeka		40. Makan	kã, go	eat
Merdeka		41. Masak	biho	cook
Merdeka		42. Minum	kenu, menu	drink
Merdeka		43. Gigit	gike	bite
Merdeka		44. Menetek	tuho	suck
Merdeka		45. Telinga	tiluk	ear
Merdeka		46. Dengar	dəŋa	listen
Merdeka		47. Mata	matakə	eye
Merdeka		48. Melihat	bəlele	see
Merdeka		49. Tidur	turu	sleep
Merdeka		50. Rebah	turu	lie down
Merdeka		51. Duduk	tobo	sit
Merdeka		52. Berdiri	deʔi	stand
Merdeka		53. Orang	ədikã	person
Merdeka		54. Laki-laki	kəbəlake	man
Merdeka		55. Wanita	bərwae	woman
Merdeka		56. Anak	ana	child
Merdeka		57. Suami	kəbəlake	husband
Merdeka		58. Isteri	kəwae	wife
Merdeka		59. Ibu	ina	mother
Merdeka		60. Bapak	ama	father
Merdeka		61. Kakak	kaka	older sibling
Merdeka		62. Adik	ari	younger sibling
Merdeka		63. Nama	narã	name
Merdeka		64. Bilang	gasip	say
Merdeka		65. Tali	tale	rope
Merdeka		66. Mengikat	hoŋã	tie
Merdeka		67. Menjahit	haur	sew
Merdeka		68. Pakaian	alelolo	clothing
Merdeka		69. Berburu	welok	hunt
Merdeka		70. Menembak	pasak	shoot
Merdeka		71. Menikam	tubak	stab
Merdeka		72. Bertinju	sadok	fist
Merdeka		73. berkelahi	uno(geni)	fight
Merdeka		74. Membunuh	—	kill
Merdeka		75. Mati	mataya	dead
Merdeka		76. Hidup	mori	alive
Merdeka		77. Menggaruk	ragu	scratch
Merdeka		78. Memotong	belo	cut
Merdeka		79. Batang	pukã	stem
Merdeka		80. Membelah	ləga	split
Merdeka		81. Tajam	bərəkət	sharp
Merdeka		82. Tumpul	kəmoŋo	blunt
Merdeka		83. Bekerja	kərja	work
Merdeka		84. Bermain	raʔa	play
Merdeka		85. Menyanyi	ñañi	sing
Merdeka		86. Menari	soka	dance
Merdeka		87. Bengkak	nogor	swollen
Merdeka		88. Memeras	piuk	squeeze
Merdeka		89. Memegang	wetet	hold
Merdeka		90. Menggali	gali	dig
Merdeka		91. Memberi	sorõ	give
Merdeka		92. Menarik	gihã	pull
Merdeka		93. Mendorong	uduk	push
Merdeka		94. Melempar	geba	throw
Merdeka		95. Jatuh	ləŋat	fall
Merdeka		96. Anjing	aho	dog
Merdeka		97. Burung	kolo	bird
Merdeka		98. Telur	təlʔũ	egg
Merdeka		99. Bulu	rawuk	feather
Merdeka		100. Sayap	kəpi	wing
Merdeka		101. Terbang	bəka	fly
Merdeka		102. Binatang	əwã(nawu)	animal
Merdeka		103. Daging	elã	meat
Merdeka		104. Lemak	worã	fat
Merdeka		105. Ekor	iku	tale
Merdeka		106. Ular	ula	snake
Merdeka		107. Cacing	kodəl	worm
Merdeka		108. Kutu	kuto	louse
Merdeka		109. Ikan	ikã	fish
Merdeka		110. Pohon	kayo	tree
Merdeka		111. Busuk	wãu	rotten
Merdeka		112. Daun	lolõ	leaf
Merdeka		113. Kulit kayu	k. kamʔã	bark
Merdeka		114. Akar	amut	root
Merdeka		115. Biji	kulʔũ	seed
Merdeka		116. Bunga	puhũ	flower
Merdeka		117. Buah	wuã	fruit
Merdeka		118. Rumput	kərəmət	grass
Merdeka		119. Tanah	tana	earth
Merdeka		120. Batu	wato	stone
Merdeka		121. Pasir	wəra	sand
Merdeka		122. Air	waʔi	water
Merdeka		123. Membeku	—	freeze
Merdeka		124. Es	—	ice
Merdeka		125. Mengalir	golo	flow
Merdeka		126. Terapung	bao	float
Merdeka		127. Laut	tahi	sea
Merdeka		128. Garam	siʔa	salt
Merdeka		129. Danau	walã	lake
Merdeka		130. Sungai	luŋu	river
Merdeka		131. Gunung	ile	mountain
Merdeka		132. Hutan	bənewa	forest
Merdeka		133. Langit	kəlã	sky
Merdeka		134. Matahari	ləra	sun
Merdeka		135. Bintang	etəp	star
Merdeka		136. Awan	kowa	cloud
Merdeka		137. Embun	apũ	dew
Merdeka		138. Hujan	urã	rain
Merdeka		139. Salju	—	snow
Merdeka		140. Angin	aŋi	wind
Merdeka		141. Bertiup	puit	blow
Merdeka		142. Panas	pəlate	hot
Merdeka		143. Dingin	lətã	cold
Merdeka		144. Kering	marʔã	dry
Merdeka		145. Basah	nəmʔe	wet
Merdeka		146. Rata	lere	flat, smooth
Merdeka		147. Berat	bənaʔat	heavy
Merdeka		148. Api	ape	fire
Merdeka		149. Membakar	tuno	burn
Merdeka		150. Asap	nuhu	smoke
Merdeka		151. Abu	kawu	dust
Merdeka		152. Hitam	mitəm	black
Merdeka		153. Putih	burʔa	white
Merdeka		154. Merah	meʔã	red
Merdeka		155. Kuning	kumhã	yellow
Merdeka		156. Hijau	pətaŋənə	green
Merdeka		157. Kecil	kesi	small
Merdeka		158. Besar	belã	big
Merdeka		159. Pendek	kəsʔu	short
Merdeka		160. Panjang	bəlahã	long
Merdeka		161. Tipis	bənipi	thin
Merdeka		162. Tebal	pənəŋe	thick
Merdeka		163. Sempit	kənipo	narrow
Merdeka		164. Luas	belã	wide
Merdeka		165. Lurus	murã	straight
Merdeka		166. Tua	magũ	old
Merdeka		167. Baru	wuʔũ	new
Merdeka		168. Baik	alusã	good
Merdeka		169. Jelek	datã	bad
Merdeka		170. Betul	murã	right, correct
Merdeka		171. Malam	rəma	night
Merdeka		172. Tahun	tuŋ	year
Merdeka		173. Hari	ləro	day
Merdeka		174. Bilamana	ar-apira	when
Merdeka		175. Di	tə	in
Merdeka		176. Dalam	bəlomã	inside
Merdeka		177. Di sini	təpi	here
Merdeka		178. Di situ	na wəli	there
Merdeka		179. Ini	niʔi	this
Merdeka		180. Itu	nəpe	that
Merdeka		181. Dekat	dahe	near
Merdeka		182. Jauh	doe	far
Merdeka		183. Di mana	təga	where
Merdeka		184. Saya	goʔe	1SG
Merdeka		185. Engkau/ kamu	moʔe	2SG;2PL
Merdeka		186. Dia	naʔe	3SG
Merdeka		187. Kita	tite	1PL.INC
Merdeka		188. Kami	kame	1PL.EXC
Merdeka		189. Mereka	raʔe	3PL
Merdeka		190. Apa	naʔã	what
Merdeka		191. Siapa	heku	who
Merdeka		192. Lain	gehʔã	other
Merdeka		193. Beberapa	pira-pira	some
Merdeka		194. Banyak	ayã	many
Merdeka		195. Sedikit	uhe	few
Merdeka		196. Semua	wahakae	all
Merdeka		197. Dan	ko, mo	and
Merdeka		198. Dengan	ko, mo	with
Merdeka		199. Sebab	pukã	because
Merdeka		200. Jikalau	kalu	if
