# Supplementary material for: LexiRumah: An online lexical database of the Lesser Sunda Islands
Source: PLoS One. 2018 Oct 17;13(10):e0205250. doi: 10.1371/journal.pone.0205250 (PMC6192618; doi:10.1371/journal.pone.0205250)
Supplement: S1 File — ZIP-Archive containing CLDF dataset and pylexirumah software package. (ZIP) [file pone.0205250.s001.zip › lexirumah-data-1.0.0-rc4/noncldf/keraf/Mingar.tsv]

language	lang_id	gloss	transcription	translation	comment
Mingar		1. Tangan	limasa	hand
Mingar		2. Kiri	səmeki	left
Mingar		3. Kanan	wana	right
Mingar		4. Kaki	lijesa	foot
Mingar		5. Kaki	l. or	footprint
Mingar		6. Berjalan	pana	walk
Mingar		7. Jalan	lalan	road
Mingar		8. Datang	bəsol	come
Mingar		9. Balik	tue	return
Mingar		10. Berenang	naŋe	swim
Mingar		11. Mencuci	pusɤ	wash
Mingar		12. Hapus	apujɤ	wipe
Mingar		13. Gosok	godo	rub
Mingar		14. Kotor	mila	dirty
Mingar		15. Debu	əmutu	dust
Mingar		16. Kulit	kamak	skin
Mingar		17. Punggung	kətubəsa	back
Mingar		18. Perut	taisa	belly
Mingar		19. Tulang	riuk	bone
Mingar		20. Isi perut	kəbotisa	stomach
Mingar		21. Hati	orasa	liver
Mingar		22. Jantung	puo	heart
Mingar		23. Tahu	tina	know
Mingar		24. Pikir	petə	think
Mingar		25. Takut	kərui	scared
Mingar		26. Darah	səmei	blood
Mingar		27. Kepala	ulu	head
Mingar		28. Leher	fule	neck
Mingar		29. Rambut	lata	hair
Mingar		30. Hidung	niju	nose
Mingar		31. Bernapas	ərə nai	breathe
Mingar		32. Membaui	sodam	smell
Mingar		33. Mulut	nusa	mouth
Mingar		34. Gigi	ipã	tooth
Mingar		35. Lidah	efel	tongue
Mingar		36. Tertawa	gekajɤ	laugh
Mingar		37. Menangis	gilɤ	cry
Mingar		38. Muntah	lua	vomit
Mingar		39. Meludah	təmiju	spit
Mingar		40. Makan	ka	eat
Mingar		41. Masak	giu	cook
Mingar		42. Minum	tenu	drink
Mingar		43. Gigit	giki	bite
Mingar		44. Menetek	tuso	suck
Mingar		45. Telinga	kiŋasa	ear
Mingar		46. Dengar	dəŋə	listen
Mingar		47. Mata	kuluk	eye
Mingar		48. Melihat	bəlele	see
Mingar		49. Tidur	gəle	sleep
Mingar		50. Rebah	tobana	lie down
Mingar		51. Duduk	tobe	sit
Mingar		52. Berdiri	diri	stand
Mingar		53. Orang	atadikə	person
Mingar		54. Laki-laki	analaki	man
Mingar		55. Wanita	gəraporu	woman
Mingar		56. Anak	anuja	child
Mingar		57. Suami	analaki	husband
Mingar		58. Isteri	gərapu	wife
Mingar		59. Ibu	ina	mother
Mingar		60. Bapak	ama	father
Mingar		61. Kakak	kaka	older sibling
Mingar		62. Adik	waji	younger sibling
Mingar		63. Nama	naja	name
Mingar		64. Bilang	gasi	say
Mingar		65. Tali	fədak	rope
Mingar		66. Mengikat	pui	tie
Mingar		67. Menjahit	saur	sew
Mingar		68. Pakaian	alelolo	clothing
Mingar		69. Berburu	apu	hunt
Mingar		70. Menembak	pasak	shoot
Mingar		71. Menikam	tubak	stab
Mingar		72. Bertinju	tadu	fist
Mingar		73. berkelahi	puno	fight
Mingar		74. Membunuh	təbajak	kill
Mingar		75. Mati	mataj	dead
Mingar		76. Hidup	mojip	alive
Mingar		77. Menggaruk	ragu	scratch
Mingar		78. Memotong	belu	cut
Mingar		79. Batang	puk	stem
Mingar		80. Membelah	legat	split
Mingar		81. Tajam	rəkət	sharp
Mingar		82. Tumpul	motəl	blunt
Mingar		83. Bekerja	kəria	work
Mingar		84. Bermain	kənebo	play
Mingar		85. Menyanyi	katar	sing
Mingar		86. Menari	soka	dance
Mingar		87. Bengkak	kəbetɤ	swollen
Mingar		88. Memeras	gəmikut	squeeze
Mingar		89. Memegang	pidɤ	hold
Mingar		90. Menggali	gali	dig
Mingar		91. Memberi	noto	give
Mingar		92. Menarik	tubu	pull
Mingar		93. Mendorong	udur	push
Mingar		94. Melempar	pədi	throw
Mingar		95. Jatuh	gəta	fall
Mingar		96. Anjing	aoru	dog
Mingar		97. Burung	apuanak	bird
Mingar		98. Telur	təluk	egg
Mingar		99. Bulu	rafuk	feather
Mingar		100. Sayap	kəpik	wing
Mingar		101. Terbang	bəkɤ	fly
Mingar		102. Binatang	əfau	animal
Mingar		103. Daging	eləm	meat
Mingar		104. Lemak	fojak	fat
Mingar		105. Ekor	ikurɤ	tale
Mingar		106. Ular	ularu	snake
Mingar		107. Cacing	salafalak	worm
Mingar		108. Kutu	kutoru	louse
Mingar		109. Ikan	ikau	fish
Mingar		110. Pohon	kaju	tree
Mingar		111. Busuk	fukɤ	rotten
Mingar		112. Daun	lolo	leaf
Mingar		113. Kulit kayu	kajukamak	bark
Mingar		114. Akar	ramut	root
Mingar		115. Biji	kuluk	seed
Mingar		116. Bunga	puŋa	flower
Mingar		117. Buah	fuak	fruit
Mingar		118. Rumput	rearu	grass
Mingar		119. Tanah	ənaj	earth
Mingar		120. Batu	wato	stone
Mingar		121. Pasir	bota	sand
Mingar		122. Air	waeru	water
Mingar		123. Membeku	—	freeze
Mingar		124. Es	—	ice
Mingar		125. Mengalir	baŋɤ	flow
Mingar		126. Terapung	bao	float
Mingar		127. Laut	lewa	sea
Mingar		128. Garam	iraru	salt
Mingar		129. Danau	—	lake
Mingar		130. Sungai	wai	river
Mingar		131. Gunung	ileru	mountain
Mingar		132. Hutan	ekapənət	forest
Mingar		133. Langit	kələm	sky
Mingar		134. Matahari	ləja	sun
Mingar		135. Bintang	tona	star
Mingar		136. Awan	kowa	cloud
Mingar		137. Embun	apu	dew
Mingar		138. Hujan	ujau	rain
Mingar		139. Salju	—	snow
Mingar		140. Angin	aŋi	wind
Mingar		141. Bertiup	purəs	blow
Mingar		142. Panas	kati	hot
Mingar		143. Dingin	lətəs	cold
Mingar		144. Kering	majak	dry
Mingar		145. Basah	sənəbar	wet
Mingar		146. Rata	lerek	flat, smooth
Mingar		147. Berat	bəra	heavy
Mingar		148. Api	aperu	fire
Mingar		149. Membakar	buaf	burn
Mingar		150. Asap	sənəgur	smoke
Mingar		151. Abu	kawok	dust
Mingar		152. Hitam	mitəmə	black
Mingar		153. Putih	bujakɤ	white
Mingar		154. Merah	merau	red
Mingar		155. Kuning	kumas	yellow
Mingar		156. Hijau	pələm	green
Mingar		157. Kecil	bəluit	small
Mingar		158. Besar	kedak	big
Mingar		159. Pendek	pəjok	short
Mingar		160. Panjang	bəlamik	long
Mingar		161. Tipis	bəlitis	thin
Mingar		162. Tebal	pənəŋe	thick
Mingar		163. Sempit	kipo	narrow
Mingar		164. Luas	pəlawat	wide
Mingar		165. Lurus	mulur	straight
Mingar		166. Tua	tənəras	old
Mingar		167. Baru	wəru	new
Mingar		168. Baik	məla	good
Mingar		169. Jelek	məkɤ	bad
Mingar		170. Betul	namui	right, correct
Mingar		171. Malam	bukɤ	night
Mingar		172. Tahun	tunɤ	year
Mingar		173. Hari	ləjo	day
Mingar		174. Bilamana	jəma pira	when
Mingar		175. Di	fəli	in
Mingar		176. Dalam	gomək	inside
Mingar		177. Di sini	rori	here
Mingar		178. Di situ	nakre	there
Mingar		179. Ini	nakri	this
Mingar		180. Itu	nakre	that
Mingar		181. Dekat	daek	near
Mingar		182. Jauh	doek	far
Mingar		183. Di mana	maga	where
Mingar		184. Saya	go	1SG
Mingar		185. Engkau/ kamu	mo	2SG;2PL
Mingar		186. Dia	na	3SG
Mingar		187. Kita	tite	1PL.INC
Mingar		188. Kami	kame	1PL.EXC
Mingar		189. Mereka	daro	3PL
Mingar		190. Apa	alaku	what
Mingar		191. Siapa	henaku	who
Mingar		192. Lain	wisa	other
Mingar		193. Beberapa	pira	some
Mingar		194. Banyak	rai	many
Mingar		195. Sedikit	bosi	few
Mingar		196. Semua	puari	all
Mingar		197. Dan	we	and
Mingar		198. Dengan	we	with
Mingar		199. Sebab	pukɤ	because
Mingar		200. Jikalau	kalu	if
