# Supplementary material for: LexiRumah: An online lexical database of the Lesser Sunda Islands
Source: PLoS One. 2018 Oct 17;13(10):e0205250. doi: 10.1371/journal.pone.0205250 (PMC6192618; doi:10.1371/journal.pone.0205250)
Supplement: S1 File — ZIP-Archive containing CLDF dataset and pylexirumah software package. (ZIP) [file pone.0205250.s001.zip › lexirumah-data-1.0.0-rc4/noncldf/keraf/Mulan.tsv]

language	lang_id	gloss	transcription	translation	comment
Mulan		1. Tangan	lima	hand
Mulan		2. Kiri	neki	left
Mulan		3. Kanan	wɤnɤ	right	in the handwritten version there are arches above the vowel
Mulan		4. Kaki	lei	foot
Mulan		5. Kaki	lei onã	footprint
Mulan		6. Berjalan	pana	walk
Mulan		7. Jalan	larã	road
Mulan		8. Datang	bəso	come
Mulan		9. Balik	tue	return
Mulan		10. Berenang	naŋe	swim
Mulan		11. Mencuci	baha	wash
Mulan		12. Hapus	hapu	wipe
Mulan		13. Gosok	doru	rub
Mulan		14. Kotor	milɤ	dirty
Mulan		15. Debu	əmu	dust
Mulan		16. Kulit	kɤmɤ	skin
Mulan		17. Punggung	uhuk	back
Mulan		18. Perut	tɤi	belly
Mulan		19. Tulang	riuk	bone
Mulan		20. Isi perut	kəboti	stomach
Mulan		21. Hati	ate	liver
Mulan		22. Jantung	puhu	heart
Mulan		23. Tahu	toi	know
Mulan		24. Pikir	petɤ	think
Mulan		25. Takut	taku	scared
Mulan		26. Darah	mehi	blood
Mulan		27. Kepala	kotə	head
Mulan		28. Leher	fuli	neck
Mulan		29. Rambut	rata	hair
Mulan		30. Hidung	niruŋ	nose
Mulan		31. Bernapas	eha nai	breathe
Mulan		32. Membaui	hodɤ	smell
Mulan		33. Mulut	wəwa	mouth
Mulan		34. Gigi	ipə	tooth
Mulan		35. Lidah	ewel	tongue
Mulan		36. Tertawa	geka	laugh
Mulan		37. Menangis	tani	cry
Mulan		38. Muntah	luə	vomit
Mulan		39. Meludah	pərino	spit
Mulan		40. Makan	kɤ, go	eat
Mulan		41. Masak	biho	cook
Mulan		42. Minum	tenu	drink
Mulan		43. Gigit	gike	bite
Mulan		44. Menetek	tuho	suck
Mulan		45. Telinga	tilu	ear
Mulan		46. Dengar	dəŋa	listen
Mulan		47. Mata	matɤ	eye
Mulan		48. Melihat	bele	see
Mulan		49. Tidur	turu	sleep
Mulan		50. Rebah	pawaŋ	lie down
Mulan		51. Duduk	tobo	sit
Mulan		52. Berdiri	dei	stand
Mulan		53. Orang	atadikɤ	person
Mulan		54. Laki-laki	kəblake	man
Mulan		55. Wanita	kəbarawae	woman
Mulan		56. Anak	ana	child
Mulan		57. Suami	kəlake	husband
Mulan		58. Isteri	kəwae	wife
Mulan		59. Ibu	ina	mother
Mulan		60. Bapak	bapa	father
Mulan		61. Kakak	kaka	older sibling
Mulan		62. Adik	ari	younger sibling
Mulan		63. Nama	nara	name
Mulan		64. Bilang	mɤi	say
Mulan		65. Tali	tale	rope
Mulan		66. Mengikat	pui	tie
Mulan		67. Menjahit	hau	sew
Mulan		68. Pakaian	alelolo	clothing
Mulan		69. Berburu	welo	hunt
Mulan		70. Menembak	pasa	shoot
Mulan		71. Menikam	tuba	stab
Mulan		72. Bertinju	sado	fist
Mulan		73. berkelahi	pəwuno	fight
Mulan		74. Membunuh	səbəle	kill
Mulan		75. Mati	mate	dead
Mulan		76. Hidup	mori	alive
Mulan		77. Menggaruk	ragu	scratch
Mulan		78. Memotong	belo	cut
Mulan		79. Batang	pukə	stem
Mulan		80. Membelah	gika	split
Mulan		81. Tajam	rəkə	sharp
Mulan		82. Tumpul	kəmotol	blunt
Mulan		83. Bekerja	kəriɤ	work
Mulan		84. Bermain	gəlaha	play
Mulan		85. Menyanyi	ñañi	sing
Mulan		86. Menari	soka	dance
Mulan		87. Bengkak	kebaras	swollen
Mulan		88. Memeras	piu	squeeze
Mulan		89. Memegang	pehe	hold
Mulan		90. Menggali	gali	dig
Mulan		91. Memberi	ni	give
Mulan		92. Menarik	tubo	pull
Mulan		93. Mendorong	udu	push
Mulan		94. Melempar	dəka	throw
Mulan		95. Jatuh	ləŋa	fall
Mulan		96. Anjing	aho	dog
Mulan		97. Burung	kolo	bird
Mulan		98. Telur	təlu	egg
Mulan		99. Bulu	rawuk	feather
Mulan		100. Sayap	kəpik	wing
Mulan		101. Terbang	bəka	fly
Mulan		102. Binatang	əwə	animal
Mulan		103. Daging	nawək	meat
Mulan		104. Lemak	worɤ	fat
Mulan		105. Ekor	iku	tale
Mulan		106. Ular	ula	snake
Mulan		107. Cacing	kodɤ	worm
Mulan		108. Kutu	kuto	louse
Mulan		109. Ikan	ikɤ	fish
Mulan		110. Pohon	kajo	tree
Mulan		111. Busuk	wɤu	rotten
Mulan		112. Daun	lolo	leaf
Mulan		113. Kulit kayu	kajo kɤmɤ	bark
Mulan		114. Akar	ramut	root
Mulan		115. Biji	kənuluk	seed
Mulan		116. Bunga	puhu	flower
Mulan		117. Buah	wuɤ	fruit
Mulan		118. Rumput	kərəmə	grass
Mulan		119. Tanah	tana	earth
Mulan		120. Batu	wato	stone
Mulan		121. Pasir	botɤ	sand
Mulan		122. Air	wai	water
Mulan		123. Membeku	—	freeze
Mulan		124. Es	—	ice
Mulan		125. Mengalir	bapa	flow
Mulan		126. Terapung	bao	float
Mulan		127. Laut	lewa	sea
Mulan		128. Garam	sia	salt
Mulan		129. Danau	liwo	lake
Mulan		130. Sungai	wai	river
Mulan		131. Gunung	ile	mountain
Mulan		132. Hutan	məgə	forest
Mulan		133. Langit	kəlɤ	sky
Mulan		134. Matahari	ləra	sun
Mulan		135. Bintang	bəlia	star
Mulan		136. Awan	kəkə	cloud
Mulan		137. Embun	apu	dew
Mulan		138. Hujan	urɤ	rain
Mulan		139. Salju	—	snow
Mulan		140. Angin	əŋi	wind
Mulan		141. Bertiup	bu	blow
Mulan		142. Panas	pəlate	hot
Mulan		143. Dingin	leta	cold
Mulan		144. Kering	mara	dry
Mulan		145. Basah	sənəbe	wet
Mulan		146. Rata	lere	flat, smooth
Mulan		147. Berat	baa	heavy
Mulan		148. Api	ape	fire
Mulan		149. Membakar	tuno	burn
Mulan		150. Asap	nuhu	smoke
Mulan		151. Abu	kawu	dust
Mulan		152. Hitam	miten	black
Mulan		153. Putih	burɤ	white
Mulan		154. Merah	meɤ	red
Mulan		155. Kuning	kumɤ	yellow
Mulan		156. Hijau	keor	green
Mulan		157. Kecil	kəre	small
Mulan		158. Besar	belɤ	big
Mulan		159. Pendek	kənəpo	short
Mulan		160. Panjang	bələhɤ	long
Mulan		161. Tipis	bənipi	thin
Mulan		162. Tebal	pərəwɤ	thick
Mulan		163. Sempit	tudak	narrow
Mulan		164. Luas	belɤ	wide
Mulan		165. Lurus	mulu	straight
Mulan		166. Tua	magu	old
Mulan		167. Baru	wu	new
Mulan		168. Baik	alusɤ	good
Mulan		169. Jelek	mədo	bad
Mulan		170. Betul	murɤ	right, correct
Mulan		171. Malam	rəma	night
Mulan		172. Tahun	tu	year
Mulan		173. Hari	ləro	day
Mulan		174. Bilamana	arapira	when
Mulan		175. Di	lau, rae	in
Mulan		176. Dalam	onɤ	inside
Mulan		177. Di sini	dipi	here
Mulan		178. Di situ	depe	there
Mulan		179. Ini	nəpi	this
Mulan		180. Itu	nəpe	that
Mulan		181. Dekat	dahe	near
Mulan		182. Jauh	doa	far
Mulan		183. Di mana	nəga	where
Mulan		184. Saya	goʔe	1SG	go'e; according to Hanna ' is a glottal stop
Mulan		185. Engkau/ kamu	moe/mio	2SG;2PL
Mulan		186. Dia	nae	3SG
Mulan		187. Kita	tite	1PL.INC
Mulan		188. Kami	kame	1PL.EXC
Mulan		189. Mereka	rae	3PL
Mulan		190. Apa	ale	what
Mulan		191. Siapa	ate	who
Mulan		192. Lain	gehak	other
Mulan		193. Beberapa	pira-pira	some
Mulan		194. Banyak	aja	many
Mulan		195. Sedikit	ue	few
Mulan		196. Semua	fəka	all
Mulan		197. Dan	nɤ	and
Mulan		198. Dengan	nɤ	with
Mulan		199. Sebab	pukə	because
Mulan		200. Jikalau	kalu	if
