# Supplementary material for: LexiRumah: An online lexical database of the Lesser Sunda Islands
Source: PLoS One. 2018 Oct 17;13(10):e0205250. doi: 10.1371/journal.pone.0205250 (PMC6192618; doi:10.1371/journal.pone.0205250)
Supplement: S1 File — ZIP-Archive containing CLDF dataset and pylexirumah software package. (ZIP) [file pone.0205250.s001.zip › lexirumah-data-1.0.0-rc4/noncldf/keraf/Wuakerong.tsv]

language	lang_id	gloss	transcription	translation	comment
Wuakerong		1. Tangan	limak	hand
Wuakerong		2. Kiri	səmekiŋ	left
Wuakerong		3. Kanan	wana	right
Wuakerong		4. Kaki	leik	foot
Wuakerong		5. Kaki	l. əpã	footprint
Wuakerong		6. Berjalan	pana	walk
Wuakerong		7. Jalan	lara	road
Wuakerong		8. Datang	bəsol	come
Wuakerong		9. Balik	tue	return
Wuakerong		10. Berenang	naŋe	swim
Wuakerong		11. Mencuci	sesa	wash
Wuakerong		12. Hapus	hapus	wipe
Wuakerong		13. Gosok	godo	rub
Wuakerong		14. Kotor	mila	dirty
Wuakerong		15. Debu	əmut	dust
Wuakerong		16. Kulit	kama	skin
Wuakerong		17. Punggung	uhuk	back
Wuakerong		18. Perut	taik	belly
Wuakerong		19. Tulang	riɁũ	bone
Wuakerong		20. Isi perut	taik kaluŋ	stomach
Wuakerong		21. Hati	one	liver
Wuakerong		22. Jantung	puho	heart
Wuakerong		23. Tahu	koi, moi	know
Wuakerong		24. Pikir	petã	think
Wuakerong		25. Takut	kərui	scared
Wuakerong		26. Darah	səmei	blood
Wuakerong		27. Kepala	kotẽ	head
Wuakerong		28. Leher	wuli	neck
Wuakerong		29. Rambut	rata	hair
Wuakerong		30. Hidung	niruŋ	nose
Wuakerong		31. Bernapas	gidã nãi	breathe
Wuakerong		32. Membaui	hodã	smell
Wuakerong		33. Mulut	wəwã	mouth
Wuakerong		34. Gigi	ipẽ	tooth
Wuakerong		35. Lidah	ewel	tongue
Wuakerong		36. Tertawa	gekaj	laugh
Wuakerong		37. Menangis	tani	cry
Wuakerong		38. Muntah	lua	vomit
Wuakerong		39. Meludah	təmijo	spit
Wuakerong		40. Makan	ka, ga	eat
Wuakerong		41. Masak	biho	cook
Wuakerong		42. Minum	nenu	drink
Wuakerong		43. Gigit	gike	bite
Wuakerong		44. Menetek	tuho	suck
Wuakerong		45. Telinga	tilu	ear
Wuakerong		46. Dengar	dəŋə	listen
Wuakerong		47. Mata	mata	eye
Wuakerong		48. Melihat	hule	see
Wuakerong		49. Tidur	turu	sleep
Wuakerong		50. Rebah	toba	lie down
Wuakerong		51. Duduk	tobo	sit
Wuakerong		52. Berdiri	deɁi	stand
Wuakerong		53. Orang	atadikẽ	person
Wuakerong		54. Laki-laki	kəlake	man
Wuakerong		55. Wanita	kəwae	woman
Wuakerong		56. Anak	ana	child
Wuakerong		57. Suami	kəlake	husband
Wuakerong		58. Isteri	kəwae	wife
Wuakerong		59. Ibu	ina	mother
Wuakerong		60. Bapak	ama	father
Wuakerong		61. Kakak	kaka	older sibling
Wuakerong		62. Adik	ari	younger sibling
Wuakerong		63. Nama	nara	name
Wuakerong		64. Bilang	tutu	say
Wuakerong		65. Tali	tale	rope
Wuakerong		66. Mengikat	pui	tie
Wuakerong		67. Menjahit	haur	sew
Wuakerong		68. Pakaian	alelolo	clothing
Wuakerong		69. Berburu	hapõ	hunt
Wuakerong		70. Menembak	pasak	shoot
Wuakerong		71. Menikam	tubak	stab
Wuakerong		72. Bertinju	tado	fist
Wuakerong		73. berkelahi	unho	fight
Wuakerong		74. Membunuh	təbajak	kill
Wuakerong		75. Mati	mataj	dead
Wuakerong		76. Hidup	morɁi	alive
Wuakerong		77. Menggaruk	ragu	scratch
Wuakerong		78. Memotong	belo	cut
Wuakerong		79. Batang	tawa	stem
Wuakerong		80. Membelah	ləka	split
Wuakerong		81. Tajam	rəket	sharp
Wuakerong		82. Tumpul	motel	blunt
Wuakerong		83. Bekerja	kərja	work
Wuakerong		84. Bermain	gəlaha	play
Wuakerong		85. Menyanyi	kantar	sing
Wuakerong		86. Menari	soka	dance
Wuakerong		87. Bengkak	kəbəte	swollen
Wuakerong		88. Memeras	piɁuk	squeeze
Wuakerong		89. Memegang	pehe	hold
Wuakerong		90. Menggali	gaɁe	dig
Wuakerong		91. Memberi	sorõ	give
Wuakerong		92. Menarik	tubo	pull
Wuakerong		93. Mendorong	udur	push
Wuakerong		94. Melempar	geba	throw
Wuakerong		95. Jatuh	gətak	fall
Wuakerong		96. Anjing	aho	dog
Wuakerong		97. Burung	kolo	bird
Wuakerong		98. Telur	təlu	egg
Wuakerong		99. Bulu	rawũ	feather
Wuakerong		100. Sayap	kəpiɁ	wing
Wuakerong		101. Terbang	bəka	fly
Wuakerong		102. Binatang	əwã	animal
Wuakerong		103. Daging	elã	meat
Wuakerong		104. Lemak	worɁa	fat
Wuakerong		105. Ekor	iku	tale
Wuakerong		106. Ular	ula	snake
Wuakerong		107. Cacing	salawalak	worm
Wuakerong		108. Kutu	kuto	louse
Wuakerong		109. Ikan	ikã	fish
Wuakerong		110. Pohon	kajo	tree
Wuakerong		111. Busuk	wau	rotten
Wuakerong		112. Daun	lolo	leaf
Wuakerong		113. Kulit kayu	kajokama	bark
Wuakerong		114. Akar	amut	root
Wuakerong		115. Biji	kulɁu	seed
Wuakerong		116. Bunga	puhu	flower
Wuakerong		117. Buah	wuã	fruit
Wuakerong		118. Rumput	kəruɁu	grass
Wuakerong		119. Tanah	tana	earth
Wuakerong		120. Batu	wato	stone
Wuakerong		121. Pasir	wəra	sand
Wuakerong		122. Air	wai	water
Wuakerong		123. Membeku	—	freeze
Wuakerong		124. Es	—	ice
Wuakerong		125. Mengalir	baŋak	flow
Wuakerong		126. Terapung	bao	float
Wuakerong		127. Laut	ojok	sea
Wuakerong		128. Garam	siɁa	salt
Wuakerong		129. Danau	liwo	lake
Wuakerong		130. Sungai	luŋu	river
Wuakerong		131. Gunung	ile	mountain
Wuakerong		132. Hutan	əka məge	forest
Wuakerong		133. Langit	kələm	sky
Wuakerong		134. Matahari	ləra	sun
Wuakerong		135. Bintang	tona	star
Wuakerong		136. Awan	kowa	cloud
Wuakerong		137. Embun	apũ	dew
Wuakerong		138. Hujan	ura	rain
Wuakerong		139. Salju	—	snow
Wuakerong		140. Angin	aŋi	wind
Wuakerong		141. Bertiup	puis	blow
Wuakerong		142. Panas	pəlate	hot
Wuakerong		143. Dingin	lətəs	cold
Wuakerong		144. Kering	mara	dry
Wuakerong		145. Basah	səba	wet
Wuakerong		146. Rata	lere	flat, smooth
Wuakerong		147. Berat	baɁat	heavy
Wuakerong		148. Api	ape	fire
Wuakerong		149. Membakar	səru	burn
Wuakerong		150. Asap	sənəgur	smoke
Wuakerong		151. Abu	kawok	dust
Wuakerong		152. Hitam	miteŋ	black
Wuakerong		153. Putih	bura	white
Wuakerong		154. Merah	meɁã	red
Wuakerong		155. Kuning	kuma	yellow
Wuakerong		156. Hijau	hijo	green
Wuakerong		157. Kecil	kudu	small
Wuakerong		158. Besar	belɁẽ	big
Wuakerong		159. Pendek	kəsɁu	short
Wuakerong		160. Panjang	bəlakã	long
Wuakerong		161. Tipis	nipi	thin
Wuakerong		162. Tebal	pəŋe	thick
Wuakerong		163. Sempit	hipet	narrow
Wuakerong		164. Luas	belɁẽ	wide
Wuakerong		165. Lurus	mulu	straight
Wuakerong		166. Tua	magu	old
Wuakerong		167. Baru	wuɁũ	new
Wuakerong		168. Baik	məlã	good
Wuakerong		169. Jelek	məkeŋ	bad
Wuakerong		170. Betul	nã mure	right, correct
Wuakerong		171. Malam	baɁu	night
Wuakerong		172. Tahun	tuŋ	year
Wuakerong		173. Hari	ləro	day
Wuakerong		174. Bilamana	ar pira	when
Wuakerong		175. Di	de	in
Wuakerong		176. Dalam	bəlome	inside
Wuakerong		177. Di sini	dəpi	here
Wuakerong		178. Di situ	dəpe	there
Wuakerong		179. Ini	nəpi	this
Wuakerong		180. Itu	nəpe	that
Wuakerong		181. Dekat	dahe	near
Wuakerong		182. Jauh	doɁe	far
Wuakerong		183. Di mana	dəga	where
Wuakerong		184. Saya	goɁe	1SG
Wuakerong		185. Engkau/ kamu	moɁe/miɁo	2SG;2PL
Wuakerong		186. Dia	naɁe	3SG
Wuakerong		187. Kita	tite	1PL.INC
Wuakerong		188. Kami	kame	1PL.EXC
Wuakerong		189. Mereka	raɁe	3PL
Wuakerong		190. Apa	alaku	what
Wuakerong		191. Siapa	heku	who
Wuakerong		192. Lain	gehak	other
Wuakerong		193. Beberapa	pira-pira	some
Wuakerong		194. Banyak	ajã	many
Wuakerong		195. Sedikit	usi	few
Wuakerong		196. Semua	wakae	all
Wuakerong		197. Dan	no	and
Wuakerong		198. Dengan	no	with
Wuakerong		199. Sebab	puka	because
Wuakerong		200. Jikalau	kalu	if
