# Supplementary material for: LexiRumah: An online lexical database of the Lesser Sunda Islands
Source: PLoS One. 2018 Oct 17;13(10):e0205250. doi: 10.1371/journal.pone.0205250 (PMC6192618; doi:10.1371/journal.pone.0205250)
Supplement: S1 File — ZIP-Archive containing CLDF dataset and pylexirumah software package. (ZIP) [file pone.0205250.s001.zip › lexirumah-data-1.0.0-rc4/pylexirumah/count_keraf_ambiguous_forms.py]

from pylexirumah.util import get_dataset, repository

lexirumah = get_dataset(repository)

j = []
y = []
phonology = set()
for row in lexirumah["FormTable"].iterdicts():
    if row["Source"] == ['keraf1978']:
        form = row["Form"]
        if "j" in form:
            j.append(row)
        if "y" in form:
            y.append(row)

        phonology |= form
