# Supplementary material for: LexiRumah: An online lexical database of the Lesser Sunda Islands
Source: PLoS One. 2018 Oct 17;13(10):e0205250. doi: 10.1371/journal.pone.0205250 (PMC6192618; doi:10.1371/journal.pone.0205250)
Supplement: S1 File — ZIP-Archive containing CLDF dataset and pylexirumah software package. (ZIP) [file pone.0205250.s001.zip › lexirumah-data-1.0.0-rc4/pylexirumah/util.py]

import re
import math

import csv
import json

import sys
import argparse

from clldutils.path import Path
from pycldf.sources import Source
from pycldf.dataset import Wordlist, Dataset
from csvw.metadata import Column

from urllib.error import HTTPError
from urllib.request import urlopen

from pyclpa.base import Sound

import newick
from pybtex.database import BibliographyData, Entry
try:
    import pyglottolog
    local_glottolog = pyglottolog.Glottolog()
except ImportError:
    local_glottolog = None

from .geo_lookup import get_region
from .segment import tokenize_clpa, CLPA
from . import get_dataset, repository

REPLACE = {
    " ": "_",
    '’': "'",
    '-': "_",
    '.': "_",
    "'": "'",
    "*": "",
    '´': "'",
    'µ': "_",
    'ǎ': "a",
    '̃': "_",
    ',': "ˌ",
    '=': "_",
    '?': "ʔ",
    'ā': "aː",
    "ä": "a",
    'Ɂ': "ʔ",
    "h̥": "h",
    "''": "'",
    "á": "'a",
    'ū': "uː",
}


def identifier(string):
    """Turn a string into a python identifier."""
    return re.sub('(\W|^(?=\d))+', '_', string).strip("_")


def resolve_brackets(string):
    """Resolve a string into all description without brackets

    For a `string` with matching parentheses, but without nested parentheses,
    yield every combination of the contents of any parenthesis being present or
    absent.

    >>> list(resolve_brackets("no brackets"))
    ["no brackets"]

    >>> sorted(list(resolve_brackets("(no )bracket(s)")))
    ["bracket", "brackets", "no bracket", "no brackets"]

    """
    if "(" in string:
        opening = string.index("(")
        closing = string.index(")")
        for form in resolve_brackets(string[:opening] + string[closing+1:]):
            yield form
        for form in resolve_brackets(string[:opening] + string[opening+1:closing] + string[closing+1:]):
            yield form
    else:
        yield string


def online_languoid(iso_or_glottocode):
    """Look the glottocode or ISO-639-3 code up in glottolog online.

    Return a Namespace object with attributes corresponding to the JSON API
    dictionary keys. Return None if the code is invalid, no matter whether it
    is well-formatted (but unused) or not.

    Parameters
    ----------
    iso_or_glottocode: str
        A three-letter ISO-639-3 language identifier or a four-letter-four-digit
        Glottolog language identifier.

    Returns
    -------
    Namespace or None

    """
    if re.fullmatch("[a-z]{3}", iso_or_glottocode):
        try:
            data = json.loads(urlopen(
                "http://glottolog.org/resource/languoid/iso/{:}.json".format(
                    iso_or_glottocode)
            ).read().decode('utf-8'))
        except HTTPError:
            return None
    elif re.fullmatch("[a-z]{4}[0-9]{4}", iso_or_glottocode):
        try:
            data = json.loads(urlopen(
                "http://glottolog.org/resource/languoid/id/{:}.json".format(
                    iso_or_glottocode)
            ).read().decode('utf-8'))
        except HTTPError:
            return None
    else:
        return None
    language = argparse.Namespace()
    for key, val in data.items():
        setattr(language, key, val)
    return language


def languoid(iso_or_glottocode):
    """Look the glottocode or ISO-639-3 code up in glottolog.

    If a local installation of Glottolog is available through
    `pyglottolog.Glottolog()`, use that; otherwise resort to Glottolog online.
    Return a Namespace object with attributes corresponding to the JSON API
    dictionary keys. Return None if the code is invalid, no matter whether it
    is well-formatted (but unused) or not.

    Parameters
    ----------
    iso_or_glottocode: str
        A three-letter ISO-639-3 language identifier or a four-letter-four-digit
        Glottolog language identifier.

    Returns
    -------
    Namespace or None

    """
    if local_glottolog:
        language = local_glottolog.languoids_by_code().get(
            iso_or_glottocode)
        return language
    else:
        return online_languoid(iso_or_glottocode)


def clade_codes(glottolog_language):
    """Generate the set of all glottocodes in the clade.

    Given a Glottolog languoid object, iterate recursively through all
    children, adding their glottocodes to a set.

    Parameters
    ----------
    glottolog_language: pyglottolog.languoid.Languoid
        A glottolog languoid, ancestor of all languoids in a clade.

    Returns
    -------
    Set of str

    """
    all_codes = {glottolog_language.glottocode}
    for child in glottolog_language.children:
        all_codes |= clade_codes(child)
    return all_codes


def lexirumah_glottocodes(dataset=None):
    """Generate a dict associating LexiRumah IDs with Glottocodes

    Returns
    -------
    Dict of Str: Str

    """
    if dataset is None:
        dataset = get_dataset()
    return {
        lect["ID"]: lect["Glottocode"]
        for lect in dataset["LanguageTable"].iterdicts()}


def glottolog_clade(iso_or_glottocode, dataset=None):
    """List all LexiRumah lects belonging to a Glottolog clade.

    Return a list of all LexiRumah lect IDs that belong to a glottolog clade
    specified by Glottocode or ISO-639-3 code.

    Parameters
    ----------
    iso_or_glottocode: str
        A three-letter ISO-639-3 language identifier or a four-letter-four-digit
        Glottolog language identifier.

    Returns
    -------
    List of str

    """
    if dataset is None:
        dataset = get_dataset()

    lect = languoid(iso_or_glottocode)
    try:
        children_codes = clade_codes(lect)
    except AttributeError:
        tree = newick.loads(lect.newick)[0]
        children_codes = {re.findall("\[[a-z]{4}[0-9]{4}\]", t.name)[0][1:-1]
                          for t in tree.walk()}
    return {
        id
        for id, glottocode in lexirumah_glottocodes(dataset).items()
        if glottocode in children_codes}


def all_lects(dataset=None):
    if dataset is None:
        datase = get_dataset(Path(__file__).parent.parent /
                "cldf" / "Wordlist-metadata.json")
