# Supplementary material for: LexiRumah: An online lexical database of the Lesser Sunda Islands
Source: PLoS One. 2018 Oct 17;13(10):e0205250. doi: 10.1371/journal.pone.0205250 (PMC6192618; doi:10.1371/journal.pone.0205250)
Supplement: S1 File — ZIP-Archive containing CLDF dataset and pylexirumah software package. (ZIP) [file pone.0205250.s001.zip › lexirumah-data-1.0.0-rc4/tests/test_segment.py]

from unittest import TestCase

from pylexirumah.segment import tokenize_clpa


class Tests(TestCase):
    def test_tokenize_clpa(self):
        self.assertEqual(tokenize_clpa(""), [])
        self.assertEqual(" ".join([str(x) for x in tokenize_clpa("a")]), 'a')
        self.assertEqual(" ".join([str(x) for x in tokenize_clpa("baa")]), 'b aː')

    def test_tokenize_clpa_unknown(self):
        self.assertEqual(" ".join([str(x) for x in tokenize_clpa("ku9")]), 'k u �')

    def test_tokenize_clpa_unknown_exception(self):
        with self.assertRaisesRegex(ValueError, "\"9\" is not a valid CLPA segment."):
            " ".join([str(x) for x in tokenize_clpa("a9b", ignore_clpa_errors=False)])
