# Supplementary material for: LexiRumah: An online lexical database of the Lesser Sunda Islands
Source: PLoS One. 2018 Oct 17;13(10):e0205250. doi: 10.1371/journal.pone.0205250 (PMC6192618; doi:10.1371/journal.pone.0205250)
Supplement: S2 File — ZIP-Archive containing the IPython notebook used for the analysis in section 6, both as executable notebook and as static HTML file. (ZIP) [file pone.0205250.s002.zip]

Archive with 2 entries (2 files):
- AnalyzeAlorese.html
- AnalyzeAlorese.ipynb
